# Supplementary material for: Spring and Late Summer Phytoplankton Biomass Impact on the Coastal Sediment Microbial Community Structure
Source: Microb Ecol. 2018 Jul 17;77(2):288–303. doi: 10.1007/s00248-018-1229-6 (PMC6394492; doi:10.1007/s00248-018-1229-6)
Supplement: Supplementary file 2 — The table shows the results as relative abundance from the annotation of clustered OTUs from the autumn cyanobacteria experiment. A separate Excel file has been uploaded. (XLSX 2478 kb) [file 248_2018_1229_MOESM2_ESM.xlsx]

## Sheet: Cyanobacteria experiment
Autumn cyanobacteria experiment	Replicate groups
	Water samples																																									Sediment samples
OTU Name	Field	Field	Field	Field	Bubbling day 0	Bubbling day 0	Bubbling day 0	Bubbling day 12	Bubbling day 12	Bubbling day 12	Bubbling day 21	Bubbling day 21	Bubbling+Cyano day 0	Bubbling+Cyano day 0	Bubbling+Cyano day 0	Bubbling+Cyano day 0	Bubbling+Cyano day 12	Bubbling+Cyano day 12	Bubbling+Cyano day 21	Bubbling+Cyano day 21	Bubbling+Cyano day 21	No bubbling day 0	No bubbling day 0	No bubbling day 0	No bubbling day 12	No bubbling day 12	No bubbling day 12	No bubbling day 21	No bubbling day 21	No bubbling day 21	No bubbling+Cyano day 0	No bubbling+Cyano day 0	No bubbling+Cyano day 0	No bubbling+Cyano day 0	No bubbling+Cyano day 12	No bubbling+Cyano day 12	No bubbling+Cyano day 12	No bubbling+Cyano day 12	No bubbling+Cyano day 21	No bubbling+Cyano day 21	No bubbling+Cyano day 21	Field	Field	Field	Field	zero	zero	zero	Bubbling day 21
Archaea/Euryarchaeota/Thermoplasmata/Thermoplasmatales/ANT06-05/OTU_006809	0	0	0	0	0	0	0	0	0	0	0	0	0	0	0	0	0	0	0	0	0	0	0	0	0	0	0	0	0	0	0	9.61603e-06	0	0	0	0	0	0	0	0	0	1.77035e-05	0	0	0	5.27371e-05	0	0	3.11837e-05
Archaea/Euryarchaeota/Thermoplasmata/Thermoplasmatales/Ferroplasmaceae/OTU_000038	0	0	0	0	0	0	0	0	0	0	0	0	0	0	0	0	0	0	0	0	0	0	0	0	0	0	0	0	0	0	0	0	0	0	0	0	0	0	0	0	0	0.000336367	0.000164598	0.000829139	0.000591749	0.00018458	0.0452737	0.000625684	0.00693838
Archaea/Euryarchaeota/Thermoplasmata/Thermoplasmatales/Marine_Benthic_Group_D_and_DHVEG-1/OTU_006076	0	0	0	0	0	0	2.0803e-05	0	0	0	0	0	0	0	0	0	0	0	0	0	0	0	0	0	0	0	0	1.18419e-05	0	0	0	0	0	0	0	0	0	0	0	0	0	5.31105e-05	6.58393e-05	0	2.81785e-05	0	0	3.91053e-05	1.55919e-05
Archaea/Euryarchaeota/Thermoplasmata/Thermoplasmatales/Thermoplasmataceae/Thermoplasma/OTU_006168	0	0	0	0	0	0	0	0	0	0	0	0	0	0	0	0	0	0	0	0	0	0	0	0	0	0	0	0	0	0	0	0	0	0	0	0	0	0	0	0	0	0	0	0	0	0	0.000157858	0	1.55919e-05
Archaea/Miscellaneous_Crenarchaeotic_Group/OTU_001305	0	0	0	0	0	0	0	0	0	0	0	0	0	0	0	0	0	0	0	0	0	0	0	0	0	0	1.15662e-05	0	0	0	0	0	0	0	0	0	0	0	0	0	0	5.31105e-05	6.58393e-05	5.78469e-05	8.45356e-05	7.91056e-05	0	3.91053e-05	0.000124735
Archaea/Miscellaneous_Crenarchaeotic_Group/OTU_004575	0	0	0	0	0	0	0	0	0	0	0	0.000104701	0	0	0	0	0	0	0	0	0	0	0	0	0	0	0	0	0	0	0	0	0	0	0	0	0	0	0	0	0	1.77035e-05	0	3.85646e-05	5.63571e-05	2.63685e-05	3.15716e-05	7.82105e-05	4.67756e-05
Archaea/Miscellaneous_Crenarchaeotic_Group/OTU_006123	0	0	0	0	0	0	0	0	0	0	0	0	0	0	0	0	0	0	0	0	0	0	0	0	0	0	0	0	0	0	0	0	0	0	0	0	0	0	0	0	0	0	3.29196e-05	0	0	0	3.15716e-05	0	1.55919e-05
Archaea/Miscellaneous_Crenarchaeotic_Group/OTU_006481	0	0	0	0	0	0	0	0	0	0	0	0	0	0	0	0	0	0	0	0	0	0	0	0	0	0	0	1.18419e-05	0	0	0	0	0	0	0	0	0	0	0	0	0	3.5407e-05	3.29196e-05	3.85646e-05	0	0	3.15716e-05	3.91053e-05	3.11837e-05
Archaea/Miscellaneous_Crenarchaeotic_Group/OTU_006771	0	0	0	0	0	0	0	0	0	0	0	0.000104701	0	0	0	0	0	0	0	0	0	0	0	0	0	0	0	0	0	0	0	0	0	0	0	0	0	0	0	0	0	0	0	0	0	2.63685e-05	0	0	1.55919e-05
Archaea/OTU_005190	5.56816e-05	0.000109636	0.000111466	1.49833e-05	1.81091e-05	5.87018e-05	0	0	0	0	0	0	0	0	0	6.70211e-05	0	0	0	0	0	2.08642e-05	0	0	0	0	0	0	0	0	0	3.84641e-05	0	4.5335e-05	0	0	0	0	0	0	0	0	0	0	0	0	0	0	0
Archaea/Thaumarchaeota/Group_C3/OTU_003267	2.78408e-05	0	0	1.49833e-05	0	2.93509e-05	0	0	0	0	0	0	0	0	0	0	0	0	0	0	0	0	0	0	0	0	0	0	0	0	0	0	0	0	0	0	0	1.33846e-05	0	0	0	8.85175e-05	0	0	0.000112714	0.000158211	0	0	0.000140327
Archaea/Thaumarchaeota/Group_C3/OTU_005126	0	0	0	0	0	0	0	0	0	0	0	0	0	0	0	0	0	0	0	0	0	0	0	0	0	0	0	0	0	0	0	0	0	0	0	9.10913e-06	0	0	0	0	0	8.85175e-05	6.58393e-05	3.85646e-05	0.000112714	2.63685e-05	0	3.91053e-05	9.35512e-05
Archaea/Thaumarchaeota/Marine_Group_I/OTU_000413	1.39204e-05	2.74089e-05	0	1.49833e-05	9.05453e-05	4.40264e-05	0.000104015	3.27469e-05	1.37282e-05	2.681e-05	0.000210571	0.000104701	0.00013107	4.10442e-05	0.000118001	6.70211e-05	4.85127e-05	1.45722e-05	0	0	0	2.08642e-05	2.07301e-05	5.38088e-05	1.41609e-05	5.03347e-05	9.25294e-05	7.10513e-05	0.000582206	0.00036036	4.77578e-05	0.000105776	9.18425e-05	0.000113338	2.98223e-05	4.55456e-05	2.76857e-05	4.01537e-05	0.000176866	0.00050381	0.000376159	5.31105e-05	0.000197518	7.71292e-05	8.45356e-05	5.27371e-05	0	7.82105e-05	0.000389797
Archaea/Thaumarchaeota/Marine_Group_I/OTU_002545	0	0	0	0	5.43272e-05	1.46755e-05	0	0	1.37282e-05	0	0	0	4.91513e-05	4.10442e-05	5.90005e-05	2.23404e-05	8.08545e-06	0	0	0	0	0	0	0	1.41609e-05	3.35565e-05	2.31324e-05	1.18419e-05	0.000142805	0	2.38789e-05	9.61603e-06	1.83685e-05	4.5335e-05	5.96445e-05	1.82183e-05	1.84572e-05	8.03073e-05	5.20194e-05	0.000125953	9.97973e-05	3.5407e-05	3.29196e-05	1.92823e-05	2.81785e-05	2.63685e-05	3.15716e-05	7.82105e-05	0.000109143
Archaea/Thaumarchaeota/Marine_Group_I/OTU_002827	0	2.74089e-05	0	0	0	1.46755e-05	0	0	0	0	0	0	0	0	0	0	0	0	0	0	0	0	0	0	0	0	0	1.18419e-05	0	0	0	0	0	0	0	9.10913e-06	0	0	0	2.69898e-05	2.30302e-05	0.000141628	6.58393e-05	5.78469e-05	0.000169071	0	0	7.82105e-05	0.000265062
Archaea/Thaumarchaeota/Marine_Group_I/OTU_005434	0	0	0	0	0	0	0	0	1.37282e-05	0	0	0	1.63838e-05	4.10442e-05	0	2.23404e-05	1.61709e-05	0	0	0	0	0	0	0	0	0	0	0	0	0	0	0	1.83685e-05	0	0	0	0	1.33846e-05	1.04039e-05	0	2.30302e-05	5.31105e-05	3.29196e-05	7.71292e-05	0	2.63685e-05	0	0	7.79593e-05
Archaea/Thaumarchaeota/Marine_Group_I/Unknown_Order/Unknown_Family/Candidatus_Nitrosopumilus/OTU_002887	0	0	0	0	1.81091e-05	1.46755e-05	0	0	0	0	0	0	1.63838e-05	0	0	0	8.08545e-06	0	0	0	0	0	0	1.79363e-05	0	0	2.31324e-05	0	3.29551e-05	0	0	9.61603e-06	5.51055e-05	0	1.49111e-05	0	0	0	2.08078e-05	5.39796e-05	3.07069e-05	3.5407e-05	6.58393e-05	7.71292e-05	0	2.63685e-05	0	0	0.000171511
Archaea/Thaumarchaeota/terrestrial_group/OTU_003346	0	0	0	0	0	0	0	0	0	0	0	0	0.0006062	0	0	0	0	0	0	0	0	0	0	0	0	0	0	0	1.0985e-05	0	0	9.61603e-06	0	0	0	0	0	0	3.12116e-05	0	0	0	0	0	0	0	0	0	0
Archaea/Woesearchaeota_(DHVEG-6)/OTU_002117	0	0	0	0	0.000162981	1.46755e-05	0	0	0	0	0	0	1.63838e-05	4.10442e-05	1.47501e-05	0	0	0	0	0	0	2.08642e-05	0	3.58725e-05	0	0	0	0	0	0	0	3.84641e-05	7.3474e-05	0	0	0	9.22858e-06	0	0	0	0	0	0	0	0	0	0	0	0
Archaea/Woesearchaeota_(DHVEG-6)/OTU_004586	0	0	0	0	1.81091e-05	0	0	0	0	0	0	0	1.63838e-05	0	1.47501e-05	0	0	0	0	0	0	0	0	0	2.83218e-05	0	0	1.18419e-05	0	0	0	0	3.6737e-05	2.26675e-05	1.49111e-05	0	0	0	5.20194e-05	0	0	0	0	0	0	0	0	0	0
Archaea/Woesearchaeota_(DHVEG-6)/OTU_005386	0	0	0	1.49833e-05	0	0	2.0803e-05	0	0	0	0	0	0	0	0	0	0	0	0	0	0	0	0	0	0	0	0	1.18419e-05	0	0	1.19394e-05	1.92321e-05	0	0.000113338	2.98223e-05	9.10913e-06	0	0	0	1.79932e-05	7.67672e-06	0	0	1.92823e-05	0	0	0	0	0
Archaea/Woesearchaeota_(DHVEG-6)/OTU_006254	0	0	0	0	0	1.46755e-05	0	0	0	0	0	0	0	0	0	0	0	0	0	0	0	0	0	0	0	0	2.31324e-05	1.18419e-05	4.39401e-05	0	0	0	3.6737e-05	0	0	1.82183e-05	2.76857e-05	0	0	0	0	1.77035e-05	3.29196e-05	0	0	0	0	0	0
Archaea/Woesearchaeota_(DHVEG-6)/OTU_007580	0	0	0	0	3.62181e-05	0	2.0803e-05	8.18672e-06	0	1.3405e-05	0	0	0	0	0	2.23404e-05	0	0	0	0	0	2.08642e-05	0	0	0	0	0	1.18419e-05	1.0985e-05	0	0	0	0	0	1.49111e-05	0	0	1.33846e-05	3.12116e-05	0	6.90905e-05	0	0	0	0	0	0	0	0
Bacteria/Acetothermia/Unknown_Class/Unknown_Order/Unknown_Family/Candidatus_Acetothermus/OTU_006024	0	0	0	0	0	0	0	0	0	0	0	0	0	0	0	0	0	0	0	0	0	0	0	0	0	0	0	0	0	0	0	0	0	0	0	0	0	0	0	0	0	5.31105e-05	0	3.85646e-05	5.63571e-05	2.63685e-05	3.15716e-05	7.82105e-05	4.67756e-05
Bacteria/Acidobacteria/Acidobacteria/AT-s3-28/OTU_005963	0	0	0	0	0	0	0	0	0	0	0	0	0	0	0	0	0	0	0	0	0	0	0	0	0	0	0	0	0	0	0	0	0	0	0	0	0	0	0	0	0	0	9.87589e-05	5.78469e-05	5.63571e-05	5.27371e-05	9.47149e-05	0	1.55919e-05
Bacteria/Acidobacteria/Acidobacteria/Subgroup_11/OTU_002692	0	0	0	0	0	0	2.0803e-05	0	0	0	0	0	0	0	0	0	0	0	0	0	0	0	0	0	0	0	0	0	0	0	0	0	0	2.26675e-05	0	0	0	0	0	0	0	3.5407e-05	3.29196e-05	7.71292e-05	0.000112714	7.91056e-05	9.47149e-05	7.82105e-05	0.000140327
Bacteria/Acidobacteria/Acidobacteria/Subgroup_13/OTU_003162	0	0	0	0	0	0	0	0	0	0	0	0	0	0	0	0	0	0	0	0	0	0	0	0	0	0	0	0	0	0	0	0	0	0	0	0	0	0	0	0	0	0	0	5.78469e-05	5.63571e-05	0	0	0	4.67756e-05
Bacteria/Acidobacteria/Acidobacteria/Subgroup_15/OTU_004767	0	0	0	0	0	0	0	0	0	0	0	0	0	0	0	0	0	0	0	0	0	0	0	0	0	0	0	0	0	0	0	0	0	0	0	0	0	0	0	0	0	3.5407e-05	0	0	0	5.27371e-05	0	0	7.79593e-05
Bacteria/Acidobacteria/Acidobacteria/Subgroup_15/OTU_007231	0	0	0	0	0	0	0	0	0	0	0	0	0	0	0	0	0	0	0	0	0	0	0	0	0	0	0	0	0	0	0	0	0	0	0	0	0	0	0	0	0	1.77035e-05	0	0	0	0	0	0	1.55919e-05
Bacteria/Acidobacteria/Acidobacteria/Subgroup_17/OTU_000394	4.17612e-05	0	0	1.49833e-05	0	0	0	0	0	0	0	0	0	0	0	0	8.08545e-06	0	0	0	0	0	2.07301e-05	0	0	0	0	0	0	0	0	0	0	0	0	1.82183e-05	0	2.67691e-05	0	0	0	0.00120384	0.00148138	0.00115694	0.00146528	0.00152937	0.00116815	0.00117316	0.00113821
Bacteria/Acidobacteria/Acidobacteria/Subgroup_17/OTU_001936	0	0	0	0	0	0	0	0	0	0	0	0	0	0	0	0	0	0	0	0	0	0	0	0	0	0	0	0	0	0	0	0	0	0	0	0	9.22858e-06	0	0	0	0	0.000247849	0.000263357	9.64116e-05	0.000225428	0.000131843	9.47149e-05	7.82105e-05	0.000171511
Bacteria/Acidobacteria/Acidobacteria/Subgroup_17/OTU_002607	0	0	0	0	0	0	0	0	0	0	0	0	1.63838e-05	0	0	0	0	0	0	0	0	0	0	0	0	1.67782e-05	0	1.18419e-05	0	0	0	0	0	0	0	0	0	0	0	8.99661e-06	0	0.000177035	0.000164598	0.000154258	0.00019725	5.27371e-05	9.47149e-05	0.000117316	0.000124735
Bacteria/Acidobacteria/Acidobacteria/Subgroup_17/OTU_002851	0	1.37044e-05	0	0	0	0	0	0	0	0	0	0	0	0	0	0	0	0	0	0	0	0	0	0	0	0	0	0	0	0	0	0	0	0	0	0	0	0	0	0	0	3.5407e-05	0	5.78469e-05	0	2.63685e-05	6.31433e-05	7.82105e-05	9.35512e-05
Bacteria/Acidobacteria/Acidobacteria/Subgroup_17/OTU_003115	0	0	1.85777e-05	0	0	0	0	0	0	0	0	0	0	0	0	0	0	0	0	0	0	0	0	0	0	0	0	0	0	0	0	0	0	0	0	0	0	0	0	0	0	1.77035e-05	9.87589e-05	5.78469e-05	2.81785e-05	5.27371e-05	6.31433e-05	3.91053e-05	4.67756e-05
Bacteria/Acidobacteria/Acidobacteria/Subgroup_17/OTU_003509	1.39204e-05	0	0	0	0	0	0	0	0	0	0	0	0	0	0	0	8.08545e-06	0	0	0	0	0	0	0	2.83218e-05	0	0	5.92094e-05	0	0	0	9.61603e-06	0	0	0	0	0	0	0	0	1.53534e-05	0.000194739	0.000362116	0.000134976	0.000253607	0.000105474	0	0.000195526	9.35512e-05
Bacteria/Acidobacteria/Acidobacteria/Subgroup_17/OTU_003581	0	0	3.71554e-05	0	0	0	0	0	0	0	0	0	0	0	0	0	0	0	0	0	0	0	0	0	0	0	0	0	0	0	0	0	0	0	0	0	0	0	0	0	0	8.85175e-05	0	1.92823e-05	2.81785e-05	7.91056e-05	9.47149e-05	0.000156421	1.55919e-05
Bacteria/Acidobacteria/Acidobacteria/Subgroup_17/OTU_004363	0	0	0	0	0	1.46755e-05	0	0	0	0	0	0	0	0	0	0	0	0	0	0	0	0	0	0	0	0	0	0	0	0	0	0	0	0	0	0	0	0	0	0	1.53534e-05	8.85175e-05	9.87589e-05	0.000115694	8.45356e-05	0.000105474	6.31433e-05	7.82105e-05	4.67756e-05
Bacteria/Acidobacteria/Acidobacteria/Subgroup_17/OTU_005305	0	0	0	0	0	0	0	0	0	0	0	0	0	0	0	0	0	0	0	0	0	0	0	0	0	0	0	0	0	0	0	0	0	0	0	0	0	0	0	0	0	1.77035e-05	0	1.92823e-05	2.81785e-05	7.91056e-05	0	3.91053e-05	1.55919e-05
Bacteria/Acidobacteria/Acidobacteria/Subgroup_17/OTU_006155	0	0	0	0	0	0	0	0	0	0	0	0	0	0	0	0	0	0	0	0	0	0	0	0	0	0	0	0	0	0	0	0	0	0	0	0	0	0	0	0	0	0	3.29196e-05	3.85646e-05	8.45356e-05	0.000105474	6.31433e-05	3.91053e-05	4.67756e-05
Bacteria/Acidobacteria/Acidobacteria/Subgroup_17/OTU_006298	0	0	0	0	0	1.46755e-05	0	0	0	0	0	0	0	0	0	0	0	0	0	0	0	0	0	0	0	0	0	0	0	0	0	0	0	0	0	0	0	0	0	0	0	5.31105e-05	9.87589e-05	5.78469e-05	5.63571e-05	2.63685e-05	6.31433e-05	0	1.55919e-05
Bacteria/Acidobacteria/Acidobacteria/Subgroup_17/OTU_006475	0	0	0	0	0	0	0	0	0	0	0	0	0	0	0	0	0	0	0	0	0	0	0	0	0	0	0	1.18419e-05	0	0	0	0	0	0	0	0	0	0	0	0	0	1.77035e-05	0	7.71292e-05	0.000112714	2.63685e-05	0	3.91053e-05	4.67756e-05
Bacteria/Acidobacteria/Acidobacteria/Subgroup_17/OTU_006676	1.39204e-05	0	0	0	0	0	0	0	0	0	0	0	0	0	0	0	0	0	0	0	0	0	0	0	0	0	0	0	0	0	0	0	0	0	0	0	0	0	0	0	0	3.5407e-05	3.29196e-05	3.85646e-05	2.81785e-05	5.27371e-05	3.15716e-05	0	3.11837e-05
Bacteria/Acidobacteria/Acidobacteria/Subgroup_17/OTU_006696	0	0	0	0	0	0	0	0	0	0	0	0	0	0	0	0	0	0	0	0	0	0	0	0	0	0	0	0	0	0	0	0	0	0	0	0	0	0	0	0	0	1.77035e-05	0	5.78469e-05	0	2.63685e-05	0	3.91053e-05	3.11837e-05
Bacteria/Acidobacteria/Acidobacteria/Subgroup_17/OTU_007412	0	0	0	0	0	0	0	0	0	0	0	0	0	0	0	0	0	0	0	0	0	0	0	0	0	0	0	0	0	0	0	0	0	0	0	0	0	0	0	0	0	0	3.29196e-05	1.92823e-05	2.81785e-05	0	3.15716e-05	0	4.67756e-05
Bacteria/Acidobacteria/Acidobacteria/Subgroup_18/OTU_000943	0	0	0	0	0	0	0	0	0	0	0	0	0	0	0	0	0	0	0	0	0	0	0	0	0	0	2.31324e-05	0	0	0	0	0	0	0	0	0	0	0	0	0	0	0.000212442	6.58393e-05	5.78469e-05	0.000112714	0.000158211	9.47149e-05	3.91053e-05	0.000109143
Bacteria/Acidobacteria/Acidobacteria/Subgroup_18/OTU_001473	0	0	0	0	0	0	0	0	0	0	0	0	0	0	0	0	2.42563e-05	0	0	0	0	0	0	0	0	8.38912e-06	0	0	0	0	0	0	0	0	0	0	0	0	0	0	0	0.000407181	0.000197518	5.78469e-05	5.63571e-05	0.000237317	0.000221001	0.000156421	0.000171511
Bacteria/Acidobacteria/Acidobacteria/Subgroup_18/OTU_001861	0	0	0	0	0	0	0	0	0	0	0	0	0	0	0	0	0	0	0	0	0	0	0	0	0	0	0	0	0	0	0	0	0	0	0	0	0	0	0	0	0	0.000159332	6.58393e-05	0.000192823	0.000225428	7.91056e-05	0.00018943	3.91053e-05	0.000187102
Bacteria/Acidobacteria/Acidobacteria/Subgroup_18/OTU_002010	1.39204e-05	0	0	0	0	0	0	0	0	0	0	0	0	0	0	0	0	0	0	0	0	0	0	0	0	0	0	0	0	0	0	0	0	0	0	0	0	0	0	0	0	3.5407e-05	6.58393e-05	7.71292e-05	2.81785e-05	2.63685e-05	9.47149e-05	0	0.000155919
Bacteria/Acidobacteria/Acidobacteria/Subgroup_18/OTU_002286	0	0	0	0	0	0	0	1.63734e-05	0	0	0	0	0	0	0	2.23404e-05	0	0	0	0	0	0	0	1.79363e-05	0	0	0	0	0	0	0	0	0	0	0	0	0	0	0	0	0	0.000194739	0.000164598	0.000134976	0.000169071	7.91056e-05	0.000221001	7.82105e-05	0.000109143
Bacteria/Acidobacteria/Acidobacteria/Subgroup_18/OTU_002758	0	0	0	0	0	0	0	0	0	0	0	0	0	0	0	0	0	0	0	0	0	0	0	0	0	0	0	0	0	0	0	0	0	0	0	0	0	0	0	8.99661e-06	0	0	3.29196e-05	0.000173541	0	0	9.47149e-05	3.91053e-05	3.11837e-05
Bacteria/Acidobacteria/Acidobacteria/Subgroup_18/OTU_005874	0	0	0	0	0	0	0	0	0	0	0	0	0	0	0	0	0	0	0	0	0	0	0	0	0	0	0	0	0	0	0	0	0	0	0	0	0	0	0	0	0	0	0	0	0	0	3.15716e-05	3.91053e-05	1.55919e-05
Bacteria/Acidobacteria/Acidobacteria/Subgroup_18/OTU_006111	0	0	0	0	0	0	0	0	0	0	0	0	0	0	0	0	0	0	0	0	0	0	0	0	0	0	0	0	0	0	0	0	0	0	0	9.10913e-06	0	0	0	0	0	7.0814e-05	0	1.92823e-05	5.63571e-05	7.91056e-05	6.31433e-05	7.82105e-05	1.55919e-05
Bacteria/Acidobacteria/Acidobacteria/Subgroup_18/OTU_007436	0	0	0	0	0	0	0	0	0	0	0	0	0	0	0	0	0	0	0	0	0	0	0	0	0	0	0	0	0	0	0	0	0	0	0	0	0	0	0	0	0	0	0	3.85646e-05	0	0	0	0	0
Bacteria/Acidobacteria/Acidobacteria/Subgroup_21/OTU_000339	0	0	0	0	0	0	0	0	0	0	0	0	0	0	0	0	8.08545e-06	0	0	0	0	0	0	0	0	0	1.15662e-05	3.55257e-05	1.0985e-05	0	0	9.61603e-06	0	0	0	0	0	0	0	0	1.53534e-05	0.000584216	0.000395036	0.000462775	0.000732642	0.000580108	0.000820863	0.00066479	0.00067045
Bacteria/Acidobacteria/Acidobacteria/Subgroup_21/OTU_000494	0	0	1.85777e-05	0	0	0	0	0	1.37282e-05	0	0	0	0	0	0	0	0	0	0	0	0	0	0	0	0	0	1.15662e-05	0	3.29551e-05	0	0	0	0	0	0	0	0	0	0	0	0	0.000477995	0.000263357	0.000385646	0.000422678	0.000316422	0.000347288	0.000703895	0.00049894
Bacteria/Acidobacteria/Acidobacteria/Subgroup_21/OTU_000497	4.17612e-05	0	7.43108e-05	0	0	0	0	0	0	0	0	0	0	4.10442e-05	0	0	0	0	0	0	0	2.08642e-05	0	0	0	0	1.15662e-05	0	0	0.00018018	0	0	0	0	0	0	0	1.33846e-05	0	0	0	0.00109762	0.000625473	0.000886986	0.00129621	0.00071195	0.000694576	0.00132958	0.00113821
Bacteria/Acidobacteria/Acidobacteria/Subgroup_21/OTU_000986	0	0	0	0	0	0	0	0	0	0	0	0	0	0	0	0	0	0	0	0	0	0	0	0	0	0	0	0	0	0	0	0	0	0	0	0	0	0	0	0	0	0.000265553	9.87589e-05	0.000212105	0.00019725	0.000210948	0.000505146	0.000195526	0.000202694
Bacteria/Acidobacteria/Acidobacteria/Subgroup_21/OTU_001161	0	0	0	0	0	0	0	0	0	0	0	0	0	0	0	0	0	0	0	0	0	0	0	0	0	0	0	0	0	0	0	0	0	0	0	0	0	0	0	0	1.53534e-05	0.000123925	9.87589e-05	7.71292e-05	0.000169071	7.91056e-05	0	0.000117316	0.000124735
Bacteria/Acidobacteria/Acidobacteria/Subgroup_21/OTU_001443	0	0	0	0	0	0	0	0	0	0	0	0	0	0	0	0	0	0	0	0	0	0	0	0	0	0	0	0	0	0	0	0	0	0	0	0	0	0	0	0	0	0.000265553	0.000263357	0.000134976	2.81785e-05	0.00018458	0.00018943	0.000234632	0.000187102
Bacteria/Acidobacteria/Acidobacteria/Subgroup_21/OTU_002246	0	0	0	0	0	0	0	0	0	0	0	0	0	0	0	0	0	0	0	0	0	0	0	0	0	0	0	0	0	0	0	0	0	0	0	0	0	0	0	0	0	0.000159332	6.58393e-05	0	5.63571e-05	0.000158211	6.31433e-05	0.000156421	9.35512e-05
Bacteria/Acidobacteria/Acidobacteria/Subgroup_21/OTU_003471	0	0	0	0	0	0	0	0	0	0	0	0	0	0	0	0	0	0	0	0	0	0	0	0	0	0	0	1.18419e-05	0	0	0	0	0	0	0	0	0	1.33846e-05	0	0	0	0.000106221	3.29196e-05	9.64116e-05	8.45356e-05	0.000210948	3.15716e-05	0.000156421	7.79593e-05
Bacteria/Acidobacteria/Acidobacteria/Subgroup_21/OTU_005075	0	0	0	0	0	0	0	0	0	0	0	0	0	0	0	0	0	0	0	0	0	0	0	0	0	0	0	0	0	0	0	0	0	0	0	9.10913e-06	0	0	0	0	0	0	3.29196e-05	0	2.81785e-05	2.63685e-05	0	0	6.23675e-05
Bacteria/Acidobacteria/Acidobacteria/Subgroup_21/OTU_006862	0	0	0	0	0	0	0	0	0	0	0	0	0	0	0	0	0	0	0	0	0	0	0	0	0	0	0	0	0	0	0	0	0	0	0	0	0	0	0	0	0	7.0814e-05	3.29196e-05	3.85646e-05	8.45356e-05	7.91056e-05	0	0	4.67756e-05
Bacteria/Acidobacteria/Acidobacteria/Subgroup_21/OTU_007561	0	0	0	0	0	0	0	0	0	0	0	0	0	0	0	0	0	0	0	0	0	0	0	0	0	0	0	0	0	0	0	0	0	0	0	0	0	0	0	0	0	0.000106221	9.87589e-05	5.78469e-05	0.000112714	2.63685e-05	6.31433e-05	7.82105e-05	7.79593e-05
Bacteria/Acidobacteria/Acidobacteria/Subgroup_3/OTU_000842	0	0	0	0	0	0	0	0	0	0	0	0	0	0	0	0	0	0	0	0	0	0	0	0	0	0	0	0	0	0	0	0	0	2.26675e-05	0	0	0	0	0	0	0	0.000212442	0.000263357	9.64116e-05	0.000338142	0.00018458	0.000221001	0.000156421	0.000187102
Bacteria/Acidobacteria/Acidobacteria/Subgroup_3/OTU_001069	1.39204e-05	0	0	0	0	0	0	0	0	0	0	0	0	0	0	0	0	0	0	0	0	0	0	0	0	0	0	0	0	0	0	0	0	0	0	0	0	0	0	0	0	0.000177035	0.000329196	0.000212105	0.00019725	0.000237317	0.000252573	0.000195526	0.000140327
Bacteria/Acidobacteria/Acidobacteria/Subgroup_3/OTU_001466	0	0	0	0	0	0	0	0	0	0	0	0	0	0	0	0	0	0	0	0	0	0	0	0	0	0	0	0	0	0	0	0	0	0	0	0	0	0	0	0	0	0	6.58393e-05	7.71292e-05	5.63571e-05	2.63685e-05	3.15716e-05	3.91053e-05	0.000109143
Bacteria/Acidobacteria/Acidobacteria/Subgroup_3/OTU_001643	0	0	0	0	0	0	0	0	0	0	0	0	0	0	0	0	0	0	0	0	0	0	0	0	0	8.38912e-06	0	0	0	0	0	0	0	0	0	0	0	0	0	0	0	7.0814e-05	9.87589e-05	0.000154258	0.000169071	7.91056e-05	9.47149e-05	0.000156421	4.67756e-05
Bacteria/Acidobacteria/Acidobacteria/Subgroup_3/OTU_002434	0	0	0	0	0	0	0	0	0	0	0	0	0	0	0	0	0	0	0	0	0	0	0	0	0	0	0	0	0	0	0	0	0	0	0	0	0	0	0	0	0	3.5407e-05	6.58393e-05	5.78469e-05	2.81785e-05	0	3.15716e-05	0	3.11837e-05
Bacteria/Acidobacteria/Acidobacteria/Subgroup_3/OTU_002453	1.39204e-05	0	0	0	0	1.46755e-05	0	0	0	0	0	0	0	0	0	0	0	0	0	0	0	0	0	0	0	0	0	0	0	0	0	0	0	0	0	0	0	0	0	0	0	7.0814e-05	0	3.85646e-05	0.000112714	0.000131843	9.47149e-05	7.82105e-05	3.11837e-05
Bacteria/Acidobacteria/Acidobacteria/Subgroup_3/OTU_002497	0	0	0	0	0	0	0	0	0	0	0	0	0	0	0	0	0	0	0	0	0	0	0	0	0	0	0	0	0	0	0	0	0	0	0	0	0	0	0	0	0	3.5407e-05	0	1.92823e-05	5.63571e-05	2.63685e-05	0	3.91053e-05	1.55919e-05
Bacteria/Acidobacteria/Acidobacteria/Subgroup_3/OTU_002608	0	0	0	0	1.81091e-05	0	0	0	0	0	0	0	0	0	0	0	0	0	0	0	0	0	0	0	2.83218e-05	0	0	0	0	0	0	0	0	0	0	0	0	0	0	0	0	5.31105e-05	0.000131679	9.64116e-05	0.000169071	7.91056e-05	0.000126287	0.000195526	0.000124735
Bacteria/Acidobacteria/Acidobacteria/Subgroup_3/OTU_003049	0	0	0	0	0	0	0	0	0	0	0	0	0	0	0	0	0	0	0	0	0	0	0	0	0	0	0	0	0	0	0	0	0	0	0	0	0	0	0	0	0	8.85175e-05	6.58393e-05	7.71292e-05	8.45356e-05	5.27371e-05	0	7.82105e-05	7.79593e-05
Bacteria/Acidobacteria/Acidobacteria/Subgroup_3/OTU_003557	0	0	0	0	0	0	0	0	0	0	0	0	0	0	0	0	0	0	0	0	0	0	0	0	0	0	0	0	0	0	0	0	0	0	0	0	0	0	0	0	0	0	0	3.85646e-05	0	0	0	3.91053e-05	3.11837e-05
Bacteria/Acidobacteria/Acidobacteria/Subgroup_3/OTU_003884	0	0	0	0	0	0	0	0	0	0	0	0	0	0	0	0	0	0	0	0	0	0	0	0	0	0	0	0	0	0	0	0	0	0	0	0	0	0	0	0	0	0	0	0	0	0	0	0	3.11837e-05
Bacteria/Acidobacteria/Acidobacteria/Subgroup_3/OTU_004918	0	0	0	0	0	0	0	0	0	0	0	0	0	0	0	0	0	0	0	0	0	0	0	0	0	0	0	0	0	0	0	0	0	0	0	0	0	0	0	0	0	3.5407e-05	0	1.92823e-05	0	0	3.15716e-05	0	0
Bacteria/Acidobacteria/Acidobacteria/Subgroup_3/OTU_005610	0	0	0	0	0	0	0	0	0	0	0	0	0	0	0	0	0	0	0	0	0	0	0	1.79363e-05	0	0	0	0	0	0	0	0	0	0	0	0	0	0	0	0	7.67672e-06	0	3.29196e-05	7.71292e-05	5.63571e-05	0	6.31433e-05	0.000117316	0
Bacteria/Acidobacteria/Acidobacteria/Subgroup_3/OTU_006348	0	0	0	0	0	0	0	0	0	0	0	0	0	0	0	0	0	0	0	0	0	0	0	0	0	0	0	0	0	0	0	0	0	0	0	0	0	0	0	0	0	0	0	7.71292e-05	2.81785e-05	0	3.15716e-05	0	1.55919e-05
Bacteria/Acidobacteria/Acidobacteria/Subgroup_3/PAUC26f/OTU_000312	0.000111363	6.85222e-05	7.43108e-05	5.99332e-05	1.81091e-05	1.46755e-05	0	0	2.74563e-05	0	0	0	0	0.000123132	1.47501e-05	0	8.08545e-06	0	0	0	0	0	2.07301e-05	1.79363e-05	0	0	1.15662e-05	0	0	0	0	1.92321e-05	0	2.26675e-05	0	0	0	1.33846e-05	0	0	0	0.00136317	0.00174474	0.00202464	0.00177525	0.00145027	0.000568289	0.001486	0.0011538
Bacteria/Acidobacteria/Acidobacteria/Subgroup_3/PAUC26f/OTU_000349	0	0	0	0	0	0	0	0	0	1.3405e-05	0	0	0	0	0	0	8.08545e-06	0	0	0	0	0	0	0	0	0	1.15662e-05	2.36838e-05	0	0	0	0	0	0	0	0	0	0	0	0	0	0.00065503	0.000822991	0.000925551	0.000788999	0.000738319	0.000789291	0.000860316	0.000686042
Bacteria/Acidobacteria/Acidobacteria/Subgroup_3/PAUC26f/OTU_000697	0	0	0	0	0	0	0	0	0	0	0	0	1.63838e-05	0	0	0	0	0	0	0	0	0	0	0	0	0	0	0	0	0	0	0	0	0	0	0	0	0	0	0	7.67672e-06	0.00035407	0.000427955	0.000424211	0.000450857	0.000237317	0.00037886	0.000234632	0.000296245
Bacteria/Acidobacteria/Acidobacteria/Subgroup_3/PAUC26f/OTU_000886	0	0	0	0	0	0	0	0	0	0	0	0	0	0	0	0	0	0	0	0	0	0	0	0	0	0	0	0	0	0	0	0	0	0	0	0	0	0	0	0	0	0.000194739	0.000460875	0.00050134	0.000450857	0.000263685	0.000252573	0.000234632	9.35512e-05
Bacteria/Acidobacteria/Acidobacteria/Subgroup_3/PAUC26f/OTU_001099	0	0	0	0	0	0	0	0	0	0	0	0	0	0	0	0	0	0	0	0	0	0	0	0	1.41609e-05	0	1.15662e-05	0	0	0	0	0	0	0	0	0	0	0	0	0	0	0.000159332	0.000131679	0.000289235	0.000112714	0.000210948	6.31433e-05	0.000156421	7.79593e-05
Bacteria/Acidobacteria/Acidobacteria/Subgroup_3/PAUC26f/OTU_001328	2.78408e-05	0	0	0	0	0	0	0	0	0	0	0	0	0	0	0	0	0	0	0	0	0	0	0	0	0	0	0	0	0	0	0	0	0	0	0	0	0	0	0	0	8.85175e-05	0.000296277	0.000192823	0.000140893	0.000131843	0.000221001	0.000351947	0.000155919
Bacteria/Acidobacteria/Acidobacteria/Subgroup_3/PAUC26f/OTU_001700	0	0	0	0	0	0	0	0	0	0	0	0	1.63838e-05	0	0	0	0	0	0	0	0	0	0	0	0	0	0	1.18419e-05	0	0	0	0	0	0	0	0	0	0	0	0	0	0.000283256	0.000395036	0.000192823	0.000366321	0.000290054	0.000157858	0.000156421	0.000343021
Bacteria/Acidobacteria/Acidobacteria/Subgroup_3/PAUC26f/OTU_002073	0	0	0	0	0	0	0	0	0	0	0	0	0	0	0	0	0	0	0	0	0.00142248	0	0	0	0	0	0	0	1.0985e-05	0	0	0	0	0	0	0	0	0	0	0	0	3.5407e-05	9.87589e-05	0.000154258	8.45356e-05	5.27371e-05	0	0.000156421	9.35512e-05
Bacteria/Acidobacteria/Acidobacteria/Subgroup_3/PAUC26f/OTU_002169	0	0	0	0	0	0	0	0	0	0	0	0	0	0	0	0	0	0	0	0	0	0	0	0	0	0	0	2.36838e-05	0	0	0	9.61603e-06	0	0	0	0	0	0	0	0	0	0.000141628	3.29196e-05	3.85646e-05	0.000253607	2.63685e-05	0.000126287	0.000156421	0.000155919
Bacteria/Acidobacteria/Acidobacteria/Subgroup_3/PAUC26f/OTU_002259	0	0	0	0	0	0	0	0	0	0	0	0	0	0	0	0	0	0	0	0	0	0	0	0	0	0	0	0	0	0	0	0	0	0	0	0	0	0	0	0	0	1.77035e-05	0	1.92823e-05	5.63571e-05	2.63685e-05	3.15716e-05	3.91053e-05	3.11837e-05
Bacteria/Acidobacteria/Acidobacteria/Subgroup_3/PAUC26f/OTU_002446	2.78408e-05	0	0	0	0	0	0	0	0	0	0	0	0	0	0	0	0	0	0	0	0	0	0	0	2.83218e-05	0	0	0	0	0	0	0	0	0	0	0	0	0	0	0	0	8.85175e-05	6.58393e-05	7.71292e-05	2.81785e-05	2.63685e-05	3.15716e-05	7.82105e-05	0.000109143
Bacteria/Acidobacteria/Acidobacteria/Subgroup_3/PAUC26f/OTU_002521	0	0	0	0	0	0	0	0	0	0	0	0	0	0	1.47501e-05	0	0	0	0	0	0	0	0	0	0	0	0	0	0	0	0	0	0	0	0	0	0	0	0	0	0	3.5407e-05	3.29196e-05	9.64116e-05	8.45356e-05	0.000131843	0.000126287	3.91053e-05	6.23675e-05
Bacteria/Acidobacteria/Acidobacteria/Subgroup_3/PAUC26f/OTU_002695	0	0	0	0	0	0	0	0	0	0	0	0	0	0	0	0	0	0	0	0	0	0	0	0	0	0	0	0	0	0	0	0	1.83685e-05	0	0	0	0	0	0	0	0	1.77035e-05	0.000197518	3.85646e-05	0	0.000105474	0	7.82105e-05	9.35512e-05
Bacteria/Acidobacteria/Acidobacteria/Subgroup_3/PAUC26f/OTU_002754	0	1.37044e-05	0	0	0	0	0	0	0	0	0	0	0	0	0	0	0	0	0	0	0	0	0	0	0	0	0	0	0	0	0	0	0	0	0	0	0	0	0	0	0	7.0814e-05	3.29196e-05	1.92823e-05	8.45356e-05	2.63685e-05	9.47149e-05	3.91053e-05	1.55919e-05
Bacteria/Acidobacteria/Acidobacteria/Subgroup_3/PAUC26f/OTU_003166	0	0	0	0	0	0	0	0	0	0	0	0	0	0	0	0	0	0	0	0	0	0	0	0	0	0	0	0	0	0	0	0	0	0	0	0	0	0	0	0	0	3.5407e-05	9.87589e-05	9.64116e-05	0.000253607	0.000131843	0.000126287	0.000156421	3.11837e-05
Bacteria/Acidobacteria/Acidobacteria/Subgroup_3/PAUC26f/OTU_003195	0	0	0	0	0	0	0	0	0	0	0	0	0	0	0	0	0	0	0	0	0	0	0	0	0	0	0	0	0	0	0	0	0	0	0	0	0	0	0	0	0	7.0814e-05	9.87589e-05	9.64116e-05	5.63571e-05	2.63685e-05	3.15716e-05	0	1.55919e-05
Bacteria/Acidobacteria/Acidobacteria/Subgroup_3/PAUC26f/OTU_003388	2.78408e-05	0	0	0	0	0	0	0	0	0	0	0	0	0	0	0	0	0	0	0	0	0	0	0	1.41609e-05	0	0	0	0	0	0	0	0	0	0	0	0	0	0	0	0	0.000106221	6.58393e-05	9.64116e-05	0.000140893	2.63685e-05	9.47149e-05	0.000234632	0.000140327
Bacteria/Acidobacteria/Acidobacteria/Subgroup_3/PAUC26f/OTU_003483	0	0	0	0	0	0	0	1.63734e-05	0	0	0	0	0	0	0	0	0	0	0	0	0	0	0	0	0	0	0	0	0	0	0	0	0	0	0	0	0	0	0	0	0	3.5407e-05	6.58393e-05	0	8.45356e-05	0.000105474	0	0	4.67756e-05
Bacteria/Acidobacteria/Acidobacteria/Subgroup_3/PAUC26f/OTU_004061	0	0	0	0	0	0	0	0	0	0	0	0	0	0	0	0	0	0	0	0	0	0	0	0	0	0	0	0	0	0	0	0	0	0	0	0	0	0	0	0	0	7.0814e-05	6.58393e-05	5.78469e-05	0	5.27371e-05	0.000126287	0.000117316	9.35512e-05
Bacteria/Acidobacteria/Acidobacteria/Subgroup_3/PAUC26f/OTU_004349	0	0	0	0	0	0	0	0	0	0	0	0	0	0	0	0	0	0	0	0	0	0	0	0	0	0	0	0	0	0	0	0	0	0	0	0	0	0	0	0	0	1.77035e-05	0	0	8.45356e-05	0	0	3.91053e-05	0
Bacteria/Acidobacteria/Acidobacteria/Subgroup_3/PAUC26f/OTU_004842	0	0	0	0	0	0	0	0	0	0	0	0	0	0	0	0	0	0	0	0	0	0	0	0	0	0	0	0	0	0	0	0	0	0	0	0	0	0	0	0	0	1.77035e-05	3.29196e-05	3.85646e-05	8.45356e-05	2.63685e-05	3.15716e-05	7.82105e-05	1.55919e-05
Bacteria/Acidobacteria/Acidobacteria/Subgroup_3/PAUC26f/OTU_004993	1.39204e-05	0	0	0	0	0	0	0	0	0	0	0	0	0	0	0	0	0	0	0	0	0	0	0	0	0	0	0	0	0	0	0	0	0	0	0	0	0	0	0	0	0.000123925	0.000164598	7.71292e-05	8.45356e-05	7.91056e-05	0.000157858	7.82105e-05	6.23675e-05
Bacteria/Acidobacteria/Acidobacteria/Subgroup_3/SJA-149/OTU_001409	0	0	0	0	0	0	0	0	0	0	0	0	0	0	0	0	0	0	0	0	0	0	0	0	0	0	0	0	0	0	0	0	0	0	0	0	0	0	0	0	0	8.85175e-05	0.000329196	0.000173541	8.45356e-05	7.91056e-05	6.31433e-05	7.82105e-05	0.000171511
Bacteria/Acidobacteria/Acidobacteria/Subgroup_3/SJA-149/OTU_004780	0	0	0	0	0	0	0	0	0	0	0	0	0	0	0	0	0	0	0	0	0	0	0	0	0	0	0	0	0	0	0	0	0	0	0	0	0	0	0	0	0	1.77035e-05	0	1.92823e-05	0.000140893	2.63685e-05	0.000126287	0	4.67756e-05
Bacteria/Acidobacteria/Acidobacteria/Subgroup_3/Unknown_Family/Bryobacter/OTU_002318	0	0	1.85777e-05	0	0	0	0	0	0	0	0	0	0	0	0	0	8.08545e-06	0	0	0	0	0	0	0	0	0	0	0	0	0	0	0	0	0	0	0	0	0	0	0	0	7.0814e-05	0.000164598	0.000115694	0.00019725	0.000105474	6.31433e-05	7.82105e-05	9.35512e-05
Bacteria/Acidobacteria/Acidobacteria/Subgroup_3/Unknown_Family/Bryobacter/OTU_006457	0	0	0	0	0	0	0	0	0	0	0	0	0	0	0	0	0	0	0	0	0	0	0	0	0	0	0	0	0	0	0	0	0	0	0	0	0	0	0	0	0	1.77035e-05	3.29196e-05	5.78469e-05	0	2.63685e-05	0	3.91053e-05	3.11837e-05
Bacteria/Acidobacteria/Acidobacteria/Subgroup_3/Unknown_Family/Bryobacter/OTU_006865	0	0	0	0	0	0	0	0	0	0	0	0	0	0	0	0	0	0	0	0	0	0	0	0	0	0	0	0	0	0	0	0	0	0	0	0	0	0	0	0	0	0	3.29196e-05	1.92823e-05	0	0	0	0	0
Bacteria/Acidobacteria/Acidobacteria/Subgroup_3/Unknown_Family/OTU_007459	0	0	0	0	0	0	0	0	0	0	0	0	0	0	0	0	0	0	0	0	0	0	0	0	0	0	0	0	0	0	0	0	0	0	0	0	0	0	0	0	0	5.31105e-05	0	3.85646e-05	2.81785e-05	0	3.15716e-05	3.91053e-05	0
Bacteria/Acidobacteria/Acidobacteria/Subgroup_4/11-24/OTU_001172	0	0	0	0	0	0	0	0	0	0	0	0	0	0	0	0	8.08545e-06	0	0	0	0	0	0	0	0	0	0	0	0	0	0	0	0	0	0	9.10913e-06	0	0	0	0	1.53534e-05	0.000531105	0.000197518	0.000173541	0.000225428	0.000210948	0.000221001	0.000469263	0.000155919
Bacteria/Acidobacteria/Acidobacteria/Subgroup_4/Unknown_Family/Blastocatella/OTU_000125	1.39204e-05	0	0	0	0	2.93509e-05	8.3212e-05	0	0	0	0	0	0	0	0	0	8.08545e-06	0	0	0	0	0	2.07301e-05	0	0	8.38912e-06	0	0	0	0	0	0	0	0	0	0	0	2.67691e-05	0	8.99661e-06	2.30302e-05	0.00205361	0.00210686	0.0028345	0.00202885	0.00213585	0.00170487	0.00168153	0.00215168
Bacteria/Acidobacteria/Acidobacteria/Subgroup_4/Unknown_Family/Blastocatella/OTU_000500	2.78408e-05	0	0	0	0	0	0	0	0	0	0	0	0	0	0	0	0	0	0	0	0	0	0	0	0	0	0	0	0	0	0	0	0	0	0	0	1.84572e-05	0	0	0	7.67672e-06	0.000531105	0.000296277	0.000559187	0.0003945	0.00071195	0.000347288	0.000117316	0.000483348
Bacteria/Acidobacteria/Acidobacteria/Subgroup_4/Unknown_Family/Blastocatella/OTU_000956	0	0	0	0	0	0	0	0	0	0	0	0	0	0	0	0	0	0	0	0	0	0	0	0	0	0	0	0	0	0	0	0	0	0	0	0	0	0	0	0	7.67672e-06	0.000212442	0.000230438	0.000134976	0.000112714	0.000158211	6.31433e-05	0.000156421	0.000124735
Bacteria/Acidobacteria/Acidobacteria/Subgroup_4/Unknown_Family/Blastocatella/OTU_002147	0	0	0	0	0	0	0	0	0	0	0	0	0	0	0	0	0	0	0	0	0	0	0	0	0	0	0	0	0	0	0	0	1.83685e-05	0	0	0	0	0	0	0	0	5.31105e-05	0	5.78469e-05	0	2.63685e-05	0	3.91053e-05	7.79593e-05
Bacteria/Acidobacteria/Acidobacteria/Subgroup_4/Unknown_Family/Blastocatella/OTU_002193	0	0	0	0	0	0	2.0803e-05	0	0	0	0	0	0	0	0	0	0	0	0	0	0	0	0	0	0	0	0	0	0	0	0	0	0	2.26675e-05	0	0	0	0	0	0	0	0.000141628	9.87589e-05	9.64116e-05	5.63571e-05	2.63685e-05	3.15716e-05	3.91053e-05	0.000155919
Bacteria/Acidobacteria/Acidobacteria/Subgroup_4/Unknown_Family/Blastocatella/OTU_002739	0	0	0	0	0	0	0	0	0	0	0	0	0	0	0	0	0	0	0	0	0	0	0	0	0	0	0	0	0	0	0	0	0	0	0	0	0	0	0	0	0	1.77035e-05	0	1.92823e-05	2.81785e-05	5.27371e-05	3.15716e-05	7.82105e-05	3.11837e-05
Bacteria/Acidobacteria/Acidobacteria/Subgroup_4/Unknown_Family/Blastocatella/OTU_005834	0	0	0	0	0	0	0	0	0	0	0	0	0	0	0	0	0	0	0	0	0	0	0	0	0	0	0	1.18419e-05	0	0	0	0	0	0	0	0	0	0	0	8.99661e-06	0	0	0	0	0	0	0	0	0
Bacteria/Acidobacteria/Acidobacteria/Subgroup_4/Unknown_Family/Blastocatella/OTU_006554	0	0	0	0	0	0	0	0	0	0	0	0	0	0	0	0	0	0	0	0	0	0	0	0	0	0	0	0	0	0	0	0	0	0	0	0	0	0	0	0	0	0	3.29196e-05	0	0	0	0	0	0
Bacteria/Acidobacteria/Acidobacteria/Subgroup_5/OTU_002763	0	0	0	0	0	0	0	0	0	0	0	0	0	0	0	0	0	0	0	0	0	0	0	0	0	0	0	0	0	0	0	0	0	0	0	0	0	0	0	0	0	0	0	5.78469e-05	5.63571e-05	0.000105474	0.000126287	0	0
Bacteria/Acidobacteria/Acidobacteria/Subgroup_6/OTU_000611	0	0	0	0	0	0	0	0	0	0	0	0	0	0	0	2.23404e-05	8.08545e-06	0	0	0	0	0	0	0	0	0	1.15662e-05	0	0	0	1.19394e-05	2.88481e-05	0	0	0	0	0	0	0	0	0	0.000336367	0.000263357	0.000327799	0.000338142	0.000606476	0.000347288	0.000312842	0.00024947
Bacteria/Acidobacteria/Acidobacteria/Subgroup_6/OTU_000700	0	0	0	0	0	0	0	0	0	0	0	0	0	0	0	0	0	0	0	0	0	0	0	0	0	0	0	0	0	0	0	0	0	0	0	0	0	0	0	0	0	0.000265553	0.000329196	0.000134976	0.000309964	0.00018458	0.000347288	0.000312842	0.000280654
Bacteria/Acidobacteria/Acidobacteria/Subgroup_6/OTU_000745	0	0	0	0	0	0	0	0	1.37282e-05	0	0	0	0	0	0	0	2.42563e-05	0	0	0	0	0	0	0	0	0	0	0	2.19701e-05	0	0	0	1.83685e-05	0	0	1.82183e-05	0	0	0	0	0	0.000407181	0.000395036	0.000385646	0.000479035	0.000263685	0.000252573	0.000469263	0.000467756
Bacteria/Acidobacteria/Acidobacteria/Subgroup_6/OTU_000769	0	0	0	0	0	0	0	0	2.74563e-05	0	0	0	0	0	0	0	0	0	0	0	0	0	0	0	1.41609e-05	2.51674e-05	0	1.18419e-05	0	0	0	0	0	0	0	9.10913e-06	9.22858e-06	0	0	0	0	0.00030096	0.000362116	0.000289235	0.000225428	0.000131843	6.31433e-05	3.91053e-05	0.00024947
Bacteria/Acidobacteria/Acidobacteria/Subgroup_6/OTU_000830	0.000139204	5.48178e-05	0.000148622	0.000224749	5.43272e-05	0.000102728	0.000104015	0	0	0	0	0	1.63838e-05	0.000205221	2.95003e-05	0	8.08545e-06	0	0	0	0	4.17284e-05	0.000165841	1.79363e-05	4.24827e-05	4.19456e-05	4.62647e-05	0	0	0	1.19394e-05	5.76962e-05	0.00012858	9.06701e-05	2.98223e-05	4.55456e-05	9.22858e-06	1.33846e-05	4.16155e-05	3.59864e-05	3.07069e-05	0.000318663	0.000263357	0.00025067	0.000169071	0.000263685	9.47149e-05	0.000273737	0.000171511
Bacteria/Acidobacteria/Acidobacteria/Subgroup_6/OTU_000958	0	1.37044e-05	0	0	0	0	0	0	0	0	0	0	0	0	0	0	0	0	0	0	0	0	0	0	0	0	0	1.18419e-05	0	0	0	0	0	0	0	0	0	0	0	0	7.67672e-06	0.000141628	9.87589e-05	9.64116e-05	8.45356e-05	0.000105474	3.15716e-05	0.000195526	0.000265062
Bacteria/Acidobacteria/Acidobacteria/Subgroup_6/OTU_001007	0	0	0	0	0	0	0	0	0	0	0	0	0	0	0	0	0	0	0	0	0	0	0	0	0	8.38912e-06	0	0	0	0	0	0	0	0	0	2.73274e-05	0	0	0	0	7.67672e-06	0.000318663	0.000559634	0.000462775	0.000225428	0.000474633	0.00018943	0.000469263	0.000311837
Bacteria/Acidobacteria/Acidobacteria/Subgroup_6/OTU_001019	0	0	0	0	0	0	0	0	0	0	0	0	0	0	0	0	0	0	0	0	0	0	0	0	0	0	0	0	0	0	0	0	0	0	0	0	0	0	0	0	7.67672e-06	0.000247849	0.000164598	0.000347082	0.000169071	0.000263685	0.000221001	0.000547474	0.000280654
Bacteria/Acidobacteria/Acidobacteria/Subgroup_6/OTU_001109	0	0	0	0	0	0	0	0	0	0	0	0	0	0	0	0	0	0	0	0	0	0	0	0	0	0	0	0	0	0	0	0	0	0	0	0	0	0	0	0	0	0.000531105	0.000296277	0.000462775	0.000309964	0.000395528	0.000505146	0.000508369	0.00042098
Bacteria/Acidobacteria/Acidobacteria/Subgroup_6/OTU_001204	0	0	0	1.49833e-05	0	0	0	0	1.37282e-05	0	0	0	0	0	0	0	0	0	0	0	0	0	0	0	0	0	0	0	0	0	0	0	0	2.26675e-05	0	0	0	0	0	0	0	0.000141628	9.87589e-05	0.000115694	0.000169071	0.000237317	9.47149e-05	0.000547474	0.000358613
Bacteria/Acidobacteria/Acidobacteria/Subgroup_6/OTU_001211	0	0	1.85777e-05	0	1.81091e-05	0	0	0	0	0	0	0	0	0	0	0	0	0	0	0	0	0	0	0	1.41609e-05	0	0	0	0	0	0	3.84641e-05	0	0	0	0	0	0	0	0	7.67672e-06	0.000159332	0.000197518	0.000134976	0.000253607	0.000158211	6.31433e-05	0.000156421	0.000233878
Bacteria/Acidobacteria/Acidobacteria/Subgroup_6/OTU_001412	1.39204e-05	0	0	0	0	0	0	0	0	0	0	0	0	0	0	0	0	0	0	0	0	0	0	1.79363e-05	0	0	0	0	0	0	0	0	0	0	0	0	0	0	0	0	7.67672e-06	0.000159332	0.000131679	9.64116e-05	8.45356e-05	0.000580108	0.000442003	0.000351947	0.000343021
Bacteria/Acidobacteria/Acidobacteria/Subgroup_6/OTU_001482	1.39204e-05	0	0	0	0	0	0	0	0	0	0	0	0	0	0	2.23404e-05	0	0	0	0	0	0	0	0	1.41609e-05	0	1.15662e-05	0	0	0	0	0	0	0	0	0	0	0	0	0	0	0.000407181	0.000197518	0.000154258	8.45356e-05	0.000316422	0.000221001	0.000273737	0.000187102
Bacteria/Acidobacteria/Acidobacteria/Subgroup_6/OTU_001639	0	0	0	0	0	0	0	0	0	0	0	0	0	0	0	0	0	0	0	0	0	0	0	0	0	0	0	0	0	0	0	0	0	0	0	0	0	0	0	0	0	0.000159332	0.000197518	0.000289235	0.000112714	0.000210948	0.000221001	0.000312842	3.11837e-05
Bacteria/Acidobacteria/Acidobacteria/Subgroup_6/OTU_001657	0	0	0	0	0	0	0	0	0	0	0	0	0	0	0	0	0	0	0	0	0	0	0	0	0	0	0	0	0	0	0	0	0	0	0	0	0	0	0	0	7.67672e-06	5.31105e-05	9.87589e-05	7.71292e-05	0.000140893	2.63685e-05	9.47149e-05	3.91053e-05	7.79593e-05
Bacteria/Acidobacteria/Acidobacteria/Subgroup_6/OTU_001750	0	0	0	0	0	0	0	0	0	0	0	0	0	0	0	0	0	0	0	0	0	0	0	0	0	0	0	0	0	0	0	0	0	0	0	0	0	0	0	0	0	0.000141628	0.000164598	0.000115694	5.63571e-05	0.00018458	0.000126287	3.91053e-05	0.000218286
Bacteria/Acidobacteria/Acidobacteria/Subgroup_6/OTU_001857	0	0	0	0	0	0	0	8.18672e-06	0	1.3405e-05	0	0	0	0	0	0	0	0	0	0	0	0	2.07301e-05	0	2.83218e-05	0	0	0	0	0	0	0	0	0	0	0	0	0	0	0	0	0.00035407	0.000197518	0.000404929	0.000366321	0.000474633	0.000284145	0.000312842	0.000296245
Bacteria/Acidobacteria/Acidobacteria/Subgroup_6/OTU_002199	0	0	0	0	0	0	0	0	0	0	0	0	0	0	0	0	0	0	0	0	0	0	0	0	0	0	0	0	0	0	0	0	0	0	0	0	0	0	0	0	0	5.31105e-05	3.29196e-05	3.85646e-05	8.45356e-05	0.000237317	0.000157858	7.82105e-05	0.000124735
Bacteria/Acidobacteria/Acidobacteria/Subgroup_6/OTU_002249	0	1.37044e-05	0	0	0	0	0	0	0	0	0	0	0	0	0	0	0	0	0	0	0	0	0	0	0	0	1.15662e-05	0	0	0	0	0	0	0	0	0	0	0	0	0	0	0.000212442	6.58393e-05	0.000134976	0.000112714	0.000237317	0.000284145	0.000195526	0.000124735
Bacteria/Acidobacteria/Acidobacteria/Subgroup_6/OTU_002264	1.39204e-05	0	0	0	0	0	0	0	0	0	0	0	0	0	0	0	0	0	0	0	0	0	0	0	0	0	0	0	0	0	0	9.61603e-06	0	0	0	9.10913e-06	0	0	0	0	7.67672e-06	0.000194739	0	0.000134976	0.000112714	0.00018458	0.00018943	0.000117316	0.000171511
Bacteria/Acidobacteria/Acidobacteria/Subgroup_6/OTU_002532	0	0	0	0	0	0	0	0	0	0	0	0	0	0	0	0	0	0	0	0	0	0	0	0	0	0	1.15662e-05	0	0	0	0	0	0	0	0	0	0	1.33846e-05	0	0	7.67672e-06	1.77035e-05	3.29196e-05	0.000134976	0.000140893	0.000237317	3.15716e-05	0.000234632	0.000124735
Bacteria/Acidobacteria/Acidobacteria/Subgroup_6/OTU_002760	0	0	0	0	0	0	0	0	0	0	0	0	0	0	0	0	1.61709e-05	0	0	0	0	0	0	1.79363e-05	0	0	0	0	0	0	0	0	0	0	0	0	0	0	0	0	0	3.5407e-05	3.29196e-05	5.78469e-05	0.00019725	5.27371e-05	6.31433e-05	3.91053e-05	0.000140327
Bacteria/Acidobacteria/Acidobacteria/Subgroup_6/OTU_002885	1.39204e-05	0	0	0	0	0	0	0	0	0	0	0	0	0	0	0	0	0	0	0	0	0	0	0	0	0	0	0	0	0	0	0	0	0	0	0	0	0	0	4.4983e-05	0	3.5407e-05	0	1.92823e-05	0	2.63685e-05	3.15716e-05	0	4.67756e-05
Bacteria/Acidobacteria/Acidobacteria/Subgroup_6/OTU_002982	1.39204e-05	0	0	0	0	0	0	0	0	0	0	0	0	0	0	0	0	0	0	0	0	0	0	0	0	0	0	0	0	0	0	0	0	0	0	0	0	0	0	0	0	0.000318663	0.000263357	0.000134976	0.000169071	7.91056e-05	3.15716e-05	0.000234632	0.000140327
Bacteria/Acidobacteria/Acidobacteria/Subgroup_6/OTU_002985	0	0	0	0	0	1.46755e-05	0	0	0	0	0	0	0	0	0	0	0	0	0	0	0	0	0	0	0	0	0	1.18419e-05	0	0	0	0	0	0	0	0	0	1.33846e-05	0	0	0	0.000123925	0.000131679	7.71292e-05	0.000169071	0	6.31433e-05	7.82105e-05	0.000140327
Bacteria/Acidobacteria/Acidobacteria/Subgroup_6/OTU_003055	0	0	0	0	0	0	0	0	0	0	0	0	0	0	0	0	0	0	0	0	0	0	0	0	0	0	0	0	0	0	0	0	0	0	0	0	0	0	0	0	0	7.0814e-05	3.29196e-05	0	5.63571e-05	5.27371e-05	0.000157858	3.91053e-05	7.79593e-05
Bacteria/Acidobacteria/Acidobacteria/Subgroup_6/OTU_003100	0	0	0	0	0	0	0	0	0	0	0	0	0	0	0	0	0	0	0	0	0	0	0	0	0	0	0	0	0	0	0	0	0	0	0	0	0	0	0	0	0	0.000407181	0.000296277	0.000212105	0.000225428	0.000448265	0.000347288	0.000391053	0.000218286
Bacteria/Acidobacteria/Acidobacteria/Subgroup_6/OTU_003109	0	0	0	0	0	0	0	0	0	0	0	0	0	0	1.47501e-05	0	0	0	0	0	0	0	0	0	0	0	0	0	0	0	0	0	0	0	0	0	0	0	0	0	0	8.85175e-05	6.58393e-05	0	5.63571e-05	2.63685e-05	6.31433e-05	0.000117316	9.35512e-05
Bacteria/Acidobacteria/Acidobacteria/Subgroup_6/OTU_003389	0	0	0	0	0	0	0	0	0	0	0	0	0	0	0	0	0	0	0	0	0	0	0	0	0	0	0	0	0	0	0	0	0	0	0	0	0	0	0	0	0	0.000106221	6.58393e-05	0.000231388	0.000140893	7.91056e-05	0.000157858	7.82105e-05	6.23675e-05
Bacteria/Acidobacteria/Acidobacteria/Subgroup_6/OTU_003400	0	0	0	0	0	0	0	0	0	0	0	0	0	0	0	0	0	0	0	0	0	0	0	0	0	0	1.15662e-05	2.36838e-05	0	0	0	0	0	0	0	0	0	0	0	0	0	3.5407e-05	6.58393e-05	3.85646e-05	0	5.27371e-05	0.000126287	0	7.79593e-05
Bacteria/Acidobacteria/Acidobacteria/Subgroup_6/OTU_003437	0	0	0	0	0	0	0	0	0	0	0	0	0	0	0	0	0	0	0	0	0	0	0	0	0	0	0	0	0	0	0	0	0	0	0	0	0	0	0	0	0	0	9.87589e-05	1.92823e-05	2.81785e-05	2.63685e-05	3.15716e-05	0.000117316	0
Bacteria/Acidobacteria/Acidobacteria/Subgroup_6/OTU_003447	0	0	0	0	0	0	0	0	0	0	0	0	0	0	0	0	0	0	0	0	0	0	0	0	0	0	0	0	0	0	0	0	0	0	0	0	0	0	0	0	0	1.77035e-05	0	0	5.63571e-05	0	0	7.82105e-05	1.55919e-05
Bacteria/Acidobacteria/Acidobacteria/Subgroup_6/OTU_003808	0	0	0	0	0	0	0	0	0	0	0	0	0	0	0	0	0	0	0	0	0	0	0	0	0	0	0	0	0	0	0	0	0	0	0	0	0	0	0	0	0	3.5407e-05	0	1.92823e-05	0	0	0	0	0
Bacteria/Acidobacteria/Acidobacteria/Subgroup_6/OTU_003867	0	0	0	0	1.81091e-05	0	0	0	0	0	0	0	0	0	0	0	0	0	0	0	0	0	0	0	0	0	0	0	0	0	0	0	0	0	0	0	0	0	0	0	1.53534e-05	5.31105e-05	6.58393e-05	0	2.81785e-05	7.91056e-05	9.47149e-05	7.82105e-05	1.55919e-05
Bacteria/Acidobacteria/Acidobacteria/Subgroup_6/OTU_004126	0	0	0	0	0	0	0	0	0	0	0	0	0	0	0	0	0	0	0	0	0	0	0	0	0	0	0	0	0	0	0	9.61603e-06	0	0	0	0	0	0	0	0	0	7.0814e-05	3.29196e-05	0	2.81785e-05	7.91056e-05	0	3.91053e-05	1.55919e-05
Bacteria/Acidobacteria/Acidobacteria/Subgroup_6/OTU_004185	0	0	0	0	0	0	0	0	0	0	0	0	0	0	0	0	0	0	0	0	0	0	0	0	0	0	1.15662e-05	0	0	0	0	0	0	0	0	0	0	0	0	0	0	5.31105e-05	9.87589e-05	3.85646e-05	0	0.000105474	3.15716e-05	7.82105e-05	0.000109143
Bacteria/Acidobacteria/Acidobacteria/Subgroup_6/OTU_004273	1.39204e-05	1.37044e-05	1.85777e-05	1.49833e-05	1.81091e-05	0	2.0803e-05	0	0	0	0	0	0	0	0	0	0	0	0	0	0	0	2.07301e-05	0	0	0	0	0	0	0	0	9.61603e-06	1.83685e-05	0	0	0	0	0	0	0	0	0	3.29196e-05	0	0	0	0	0	0
Bacteria/Acidobacteria/Acidobacteria/Subgroup_6/OTU_004320	0	0	0	0	0	0	0	0	0	0	0	0	0	0	0	0	0	0	0	0	0	0	0	0	1.41609e-05	0	0	0	0	0	0	0	0	0	1.49111e-05	2.73274e-05	9.22858e-06	0	0	0	0	8.85175e-05	3.29196e-05	1.92823e-05	8.45356e-05	5.27371e-05	9.47149e-05	3.91053e-05	0.000140327
Bacteria/Acidobacteria/Acidobacteria/Subgroup_6/OTU_004325	0	0	1.85777e-05	0	0	0	0	0	0	0	0	0	0	0	0	0	0	0	0	0	0	0	0	0	0	0	0	0	0	0	0	0	0	0	0	0	0	0	0	0	0	7.0814e-05	0.000230438	0.000134976	2.81785e-05	0.000237317	0.000126287	7.82105e-05	4.67756e-05
Bacteria/Acidobacteria/Acidobacteria/Subgroup_6/OTU_004518	0	0	0	0	0	0	0	0	0	0	0	0	0	0	0	0	0	0	0	0	0	0	0	0	0	0	0	0	0	0	0	0	0	0	0	0	0	0	0	0	0	1.77035e-05	0	1.92823e-05	0	0	0	0	0
Bacteria/Acidobacteria/Acidobacteria/Subgroup_6/OTU_004676	0	0	0	0	0	0	0	0	0	0	0	0	0	0	0	0	0	0	0	0	0	0	0	0	0	0	0	0	0	0	0	0	0	0	0	0	0	0	0	0	7.67672e-06	1.77035e-05	0	5.78469e-05	2.81785e-05	5.27371e-05	3.15716e-05	3.91053e-05	7.79593e-05
Bacteria/Acidobacteria/Acidobacteria/Subgroup_6/OTU_004744	0	0	0	0	0	0	0	0	0	0	0	0	0	0	0	0	0	0	0	0	0	0	0	0	0	0	0	0	0	0	0	0	0	0	0	0	0	0	0	0	0	5.31105e-05	0	5.78469e-05	8.45356e-05	0.000158211	3.15716e-05	0	4.67756e-05
Bacteria/Acidobacteria/Acidobacteria/Subgroup_6/OTU_004800	0	0	0	0	0	0	0	0	0	0	0	0	0	0	0	0	0	0	0	0	0	0	0	0	0	0	0	0	0	0	0	0	0	0	0	0	0	0	0	0	0	0	0	0	0	0	0	0	3.11837e-05
Bacteria/Acidobacteria/Acidobacteria/Subgroup_6/OTU_004812	0	0	0	0	0	0	0	0	0	0	0	0	0	0	0	0	0	0	0	0	0	0	0	0	0	0	0	0	0	0	0	0	0	0	0	0	0	0	0	0	0	5.31105e-05	6.58393e-05	0	2.81785e-05	2.63685e-05	6.31433e-05	7.82105e-05	7.79593e-05
Bacteria/Acidobacteria/Acidobacteria/Subgroup_6/OTU_005004	0	0	0	0	0	0	0	0	0	0	0	0	0	0	0	0	0	0	0	0	0	0	0	0	0	0	0	0	0	0	0	0	0	0	0	0	0	1.33846e-05	0	0	0	1.77035e-05	6.58393e-05	5.78469e-05	0	2.63685e-05	0	0	1.55919e-05
Bacteria/Acidobacteria/Acidobacteria/Subgroup_6/OTU_005123	0	0	0	1.49833e-05	0	0	0	0	0	0	0	0	0	0	0	2.23404e-05	8.08545e-06	0	0	0	0	0	0	0	0	0	0	0	0	0	0	0	0	0	0	0	0	0	0	0	0	1.77035e-05	0	0	5.63571e-05	0	6.31433e-05	0	1.55919e-05
Bacteria/Acidobacteria/Acidobacteria/Subgroup_6/OTU_005701	0	0	0	0	0	0	0	0	0	0	0	0	0	0	0	0	8.08545e-06	0	0	0	0	0	0	0	0	0	0	0	0	0	0	0	0	2.26675e-05	0	0	0	0	0	0	0	0	0	0	0	5.27371e-05	0	0	0
Bacteria/Acidobacteria/Acidobacteria/Subgroup_6/OTU_005871	0	0	0	0	0	0	0	0	0	0	0	0	0	0	0	0	0	0	0	0	0	0	0	0	0	0	0	0	0	0	0	0	0	0	0	9.10913e-06	0	0	0	0	0	0	0	0	0	0	0	0	0
Bacteria/Acidobacteria/Acidobacteria/Subgroup_6/OTU_005922	0	0	0	0	0	0	0	0	0	0	0	0	0	0	0	0	0	0	0	0	0	0	0	0	0	0	0	0	0	0	0	0	0	0	0	0	0	0	0	0	0	0	0	0	0	0	0	0	1.55919e-05
Bacteria/Acidobacteria/Acidobacteria/Subgroup_6/OTU_006195	0	0	0	0	0	0	0	0	0	0	0	0	0	0	0	0	0	0	0	0	0	0	0	0	0	0	0	0	0	0	0	0	0	0	0	0	0	0	0	0	0	1.77035e-05	6.58393e-05	5.78469e-05	0.000112714	0.000105474	6.31433e-05	0.000156421	0.000140327
Bacteria/Acidobacteria/Acidobacteria/Subgroup_6/OTU_006264	0	0	0	0	0	0	0	0	0	0	0	0	0	0	0	0	0	0	0	0	0	0	0	0	0	0	0	0	0	0	0	0	0	0	0	0	0	0	0	0	0	0	6.58393e-05	1.92823e-05	2.81785e-05	0	3.15716e-05	3.91053e-05	0
Bacteria/Acidobacteria/Acidobacteria/Subgroup_6/OTU_006336	0	0	0	0	0	0	0	0	1.37282e-05	0	0	0	0	0	0	0	0	0	0	0	0	0	0	0	0	0	0	0	0	0	0	0	0	0	0	0	1.84572e-05	0	0	0	0	1.77035e-05	0	3.85646e-05	2.81785e-05	0	0	3.91053e-05	6.23675e-05
Bacteria/Acidobacteria/Acidobacteria/Subgroup_6/OTU_006342	0	0	0	0	0	0	0	0	0	0	0	0	0	0	0	0	0	0	0	0	0	0	0	0	0	0	0	0	0	0	0	0	0	0	0	0	0	0	0	0	0	5.31105e-05	6.58393e-05	3.85646e-05	0	2.63685e-05	3.15716e-05	0	1.55919e-05
Bacteria/Acidobacteria/Acidobacteria/Subgroup_6/OTU_006356	0	0	0	0	0	0	0	0	0	0	0	0	0	0	0	0	0	0	0	0	0	0	0	0	0	0	0	0	0	0	0	0	0	0	0	0	0	0	0	0	0	1.77035e-05	0	3.85646e-05	2.81785e-05	0	0	0	1.55919e-05
Bacteria/Acidobacteria/Acidobacteria/Subgroup_6/OTU_006601	0	0	1.85777e-05	0	0	0	0	0	0	0	0	0	0	0	0	0	0	0	0	0	0	0	0	0	0	0	0	0	0	0	0	0	0	0	0	0	0	0	0	0	0	5.31105e-05	3.29196e-05	5.78469e-05	5.63571e-05	5.27371e-05	3.15716e-05	0	9.35512e-05
Bacteria/Acidobacteria/Acidobacteria/Subgroup_6/OTU_007204	0	0	0	0	0	0	0	0	0	0	0	0	0	0	0	0	0	0	0	0	0	0	0	0	0	0	0	0	0	0	0	0	0	0	0	0	0	0	0	0	0	7.0814e-05	6.58393e-05	9.64116e-05	0.000112714	7.91056e-05	0.000126287	0	3.11837e-05
Bacteria/Acidobacteria/Acidobacteria/Subgroup_6/OTU_007245	0	0	0	0	0	0	0	0	0	0	0	0	0	0	0	0	0	0	0	0	0	0	0	0	0	0	0	0	0	0	0	0	0	0	0	0	0	1.33846e-05	0	0	0	3.5407e-05	9.87589e-05	1.92823e-05	0	2.63685e-05	3.15716e-05	7.82105e-05	0
Bacteria/Acidobacteria/Acidobacteria/Subgroup_6/OTU_007375	0	0	0	0	0	0	0	0	0	0	0	0	0	0	0	0	0	0	0	0	0	0	0	0	0	0	0	0	0	0	0	0	0	0	0	0	0	0	0	0	0	1.77035e-05	3.29196e-05	0	0	0.000105474	0	7.82105e-05	6.23675e-05
Bacteria/Acidobacteria/Acidobacteria/Subgroup_6/OTU_007399	8.35224e-05	6.85222e-05	1.85777e-05	4.49499e-05	0	0	0	0	0	0	0	0	0	0	0	0	0	0	0	0	0	0	0	0	0	0	0	0	0	0	0	9.61603e-06	0	2.26675e-05	0	0	0	0	0	0	7.67672e-06	0	0	0	0	0	0	0	0
Bacteria/Acidobacteria/Acidobacteria/Subgroup_6/OTU_007479	0	0	0	0	0	0	0	0	0	0	0	0	0	0	0	0	0	0	0	0	0	0	0	0	0	0	0	0	0	0	0	0	0	0	0	0	0	0	0	0	0	0	0	0	2.81785e-05	0	0	0	0
Bacteria/Acidobacteria/Acidobacteria/Subgroup_9/OTU_001160	0	0	0	1.49833e-05	0	0	0	0	1.37282e-05	0	0	0	0	4.10442e-05	0	0	2.42563e-05	0	0	0	0	0	0	0	1.41609e-05	0	0	1.18419e-05	0	0	0	0	0	0	0	0	0	2.67691e-05	2.08078e-05	1.79932e-05	1.53534e-05	0.000230146	0.000131679	9.64116e-05	8.45356e-05	0.00018458	0.000221001	0.000351947	0.000327429
Bacteria/Acidobacteria/Acidobacteria/Subgroup_9/OTU_004167	0	0	0	0	0	0	0	0	0	0	0	0	0	0	0	0	0	0	0	0	0	0	0	0	0	0	0	0	0	0	0	0	0	0	0	0	0	0	0	0	0	3.5407e-05	3.29196e-05	0	0	2.63685e-05	0	3.91053e-05	3.11837e-05
Bacteria/Acidobacteria/Acidobacteria/Subgroup_9/OTU_005981	0	1.37044e-05	0	0	0	0	0	0	0	0	0	0	0	0	0	0	0	0	0	0	0	0	0	0	0	0	0	0	0	0	0	0	0	2.26675e-05	0	0	0	0	0	0	0	5.31105e-05	6.58393e-05	0	2.81785e-05	0	0	3.91053e-05	9.35512e-05
Bacteria/Acidobacteria/Acidobacteria/Subgroup_9/OTU_006139	0	0	0	0	0	0	0	0	0	0	0.000105285	0	0	0	0	0	0	0	0	0	0	0	0	0	0	0	0	0	0	0	0	0	0	0	0	0	0	0	0	0	0	0	0	3.85646e-05	5.63571e-05	5.27371e-05	0	3.91053e-05	7.79593e-05
Bacteria/Acidobacteria/Acidobacteria/Subgroup_9/OTU_006524	0	0	0	0	0	0	0	0	0	0	0	0	0	0	0	0	0	0	0	0	0	0	0	0	0	0	0	0	0	0	0	0	0	0	0	0	0	0	0	0	0	0	0	5.78469e-05	0	2.63685e-05	0	0	1.55919e-05
Bacteria/Acidobacteria/Acidobacteria/Subgroup_9/OTU_006614	0	0	0	0	0	0	0	0	0	0	0	0	0	0	0	0	0	0	0	0	0	0	0	0	0	0	0	1.18419e-05	0	0	0	0	0	0	0	0	0	0	0	0	0	0	0	0	2.81785e-05	5.27371e-05	0	0	0
Bacteria/Acidobacteria/Holophagae/Acanthopleuribacterales/Acanthopleuribacteraceae/Acanthopleuribacter/OTU_006464	0	0	0	0	0	0	0	0	0	0	0	0	0	0	0	0	0	0	0	0	0	0	0	0	0	0	0	0	0	0	0	0	0	0	0	0	0	0	0	0	0	1.77035e-05	0	0	0	0	0	0	1.55919e-05
Bacteria/Acidobacteria/Holophagae/B276-D12/OTU_006905	0	0	0	0	0	0	0	0	0	0	0	0	0	0	0	0	0	0	0	0	0	0	0	0	0	0	0	0	0	0	0	0	0	0	0	0	0	0	0	0	0	1.77035e-05	3.29196e-05	7.71292e-05	0	5.27371e-05	3.15716e-05	7.82105e-05	3.11837e-05
Bacteria/Acidobacteria/Holophagae/Holophagae_Incertae_Sedis/Unknown_Family/Thermoanaerobaculum/OTU_005014	0	0	0	0	0	0	0	0	0	0	0	0	0	0	0	0	0	0	0	0	0	0	0	0	0	0	0	0	0	0	0	0	0	0	0	0	0	0	0	0	0	0.000123925	3.29196e-05	5.78469e-05	0.000112714	5.27371e-05	0.000157858	3.91053e-05	7.79593e-05
Bacteria/Acidobacteria/Holophagae/Holophagales/Holophagaceae/OTU_006702	0	0	0	0	0	0	0	0	0	0	0	0	0	0	0	0	0	0	0	0	0	0	0	0	0	0	0	0	0	0	0	0	0	0	0	0	0	0	0	0	0	0	0	0	0	0	0	0	0
Bacteria/Acidobacteria/Holophagae/Subgroup_10/ABS-19/OTU_001837	0	0	0	0	0	0	2.0803e-05	0	0	0	0	0	0	0	0	0	8.08545e-06	0	0	0	0	0	0	0	0	0	0	0	0	0	0	0	0	0	0	0	0	0	0	0	0	0.000177035	0.000230438	0.000308517	0.000281785	0.000632845	0.000157858	0.000273737	0.000280654
Bacteria/Acidobacteria/Holophagae/Subgroup_10/ABS-19/OTU_003063	0	0	0	0	0	0	0	0	0	0	0	0	0	0	0	0	0	0	0	0	0	0	0	0	0	0	0	0	0	0	0	0	0	0	0	0	0	0	0	0	0	3.5407e-05	0.000164598	0.000134976	0	2.63685e-05	6.31433e-05	7.82105e-05	7.79593e-05
Bacteria/Acidobacteria/Holophagae/Subgroup_10/ABS-19/OTU_003251	0	0	0	0	0	0	0	0	0	0	0	0	0	0	0	0	0	0	0	0	0	0	0	0	1.41609e-05	0	0	0	0	0	0	0	0	0	0	0	0	0	0	0	0	0.000177035	6.58393e-05	0.000134976	5.63571e-05	0.000237317	3.15716e-05	0	6.23675e-05
Bacteria/Acidobacteria/Holophagae/Subgroup_10/ABS-19/OTU_003258	0	0	0	0	0	0	0	0	0	0	0	0	0	0	0	0	0	0	0	0	0	0	0	0	0	0	0	0	0	0	0	1.92321e-05	0	0	0	0	0	0	0	0	0	3.5407e-05	0	0	5.63571e-05	5.27371e-05	3.15716e-05	3.91053e-05	9.35512e-05
Bacteria/Acidobacteria/Holophagae/Subgroup_10/ABS-19/OTU_003444	0	0	0	0	0	0	0	8.18672e-06	0	0	0	0	0	0	0	0	0	0	0	0	0	0	0	0	0	0	0	0	0	0	0	0	0	0	0	0	0	0	0	0	0	3.5407e-05	0	5.78469e-05	2.81785e-05	2.63685e-05	0.000126287	3.91053e-05	1.55919e-05
Bacteria/Acidobacteria/Holophagae/Subgroup_10/ABS-19/OTU_004469	0	0	0	0	0	0	0	0	0	0	0	0	0	0	0	0	0	0	0	0	0	0	0	0	0	0	0	0	0	0	0	0	0	0	0	0	0	0	0	0	0	3.5407e-05	3.29196e-05	0	0	0	0	3.91053e-05	3.11837e-05
Bacteria/Acidobacteria/Holophagae/Subgroup_10/ABS-19/OTU_005418	1.39204e-05	0	0	0	0	0	0	0	0	0	0	0	0	0	0	0	0	0	0	0	0	0	0	0	0	0	0	0	0	0	0	0	0	0	0	0	0	0	0	0	7.67672e-06	0	0	5.78469e-05	2.81785e-05	5.27371e-05	0.000126287	0.000117316	6.23675e-05
Bacteria/Acidobacteria/Holophagae/Subgroup_10/ABS-19/OTU_005728	0	0	0	0	0	0	0	0	0	0	0	0	0	0	0	0	0	0	0	0	0	0	0	0	0	0	0	0	0	0	0	0	0	0	0	9.10913e-06	0	0	0	0	0	7.0814e-05	0.000164598	0	2.81785e-05	0.000105474	0	0.000117316	1.55919e-05
Bacteria/Acidobacteria/Holophagae/Subgroup_10/ABS-19/OTU_006134	0	0	0	0	0	0	0	0	0	0	0	0	0	0	0	0	0	0	0	0	0	0	0	0	0	0	0	0	0	0	0	0	0	0	0	0	0	0	0	0	0	5.31105e-05	3.29196e-05	5.78469e-05	2.81785e-05	5.27371e-05	0	3.91053e-05	4.67756e-05
Bacteria/Acidobacteria/Holophagae/Subgroup_10/CA002/OTU_002551	0	0	0	0	0	0	0	0	0	0	0	0	0	0	0	0	0	0	0	0	0	0	0	0	0	0	0	0	0	0	0	9.61603e-06	0	0	0	0	0	0	0	0	0	8.85175e-05	0.000164598	0.000134976	0.000169071	5.27371e-05	9.47149e-05	0	3.11837e-05
Bacteria/Acidobacteria/Holophagae/Subgroup_10/CA002/OTU_002790	0	0	0	0	0	0	0	0	0	0	0	0	0	0	0	0	0	0	0	0	0	0	0	0	0	0	0	0	0	0	0	0	0	0	0	0	0	0	0	8.99661e-06	0	0.000141628	3.29196e-05	0.000212105	0.000112714	0.000105474	9.47149e-05	0.000195526	0
Bacteria/Acidobacteria/Holophagae/Subgroup_10/CA002/OTU_006125	0	0	0	0	0	0	0	0	0	0	0	0	0	0	0	0	0	0	0	0	0	0	0	0	0	0	0	0	0	0	0	0	0	0	0	0	0	0	0	0	0	7.0814e-05	3.29196e-05	1.92823e-05	0.000140893	5.27371e-05	3.15716e-05	3.91053e-05	0
Bacteria/Acidobacteria/Holophagae/Subgroup_10/Sva0725/OTU_000569	0	0	0	0	0	0	0	0	0	0	0	0	0	0	0	0	1.61709e-05	0	0	0	0	0	0	1.79363e-05	0	0	0	0	0	0	0	0	0	0	0	0	9.22858e-06	0	0	0	0	0.000336367	0.000329196	0.000327799	0.000366321	0.000263685	0.000442003	0.000234632	0.000171511
Bacteria/Acidobacteria/Holophagae/Subgroup_10/Sva0725/OTU_000579	2.78408e-05	0	0	0	0	0	0	0	0	0	0	0	0	0	0	0	8.08545e-06	0	0	0	0	0	0	0	0	0	0	0	0	0.00018018	0	0	0	0	0	0	0	1.33846e-05	0	0	0	0.000247849	0.000395036	0.000327799	0.000309964	0.000421896	0.000284145	0.000234632	0.00042098
Bacteria/Acidobacteria/Holophagae/Subgroup_10/Sva0725/OTU_002129	0	0	0	0	0	0	0	0	0	0	0	0	0	0	0	0	0	0	0	0	0	0	0	0	0	0	0	0	0	0	0	0	0	0	0	0	0	0	0	0	0	8.85175e-05	3.29196e-05	9.64116e-05	5.63571e-05	5.27371e-05	0.00018943	0.000195526	9.35512e-05
Bacteria/Acidobacteria/Holophagae/Subgroup_10/Sva0725/OTU_002989	0	0	0	0	0	0	0	0	0	0	0	0	0	0	0	0	0	0	0	0	0	0	0	0	0	0	0	0	0	0	0	0	0	0	0	0	0	0	0	0	0	3.5407e-05	9.87589e-05	7.71292e-05	2.81785e-05	2.63685e-05	9.47149e-05	0.000234632	4.67756e-05
Bacteria/Acidobacteria/Holophagae/Subgroup_10/Sva0725/OTU_003713	0	0	0	0	0	0	0	0	0	0	0	0	0	0	0	0	8.08545e-06	0	0	0	0	0	0	1.79363e-05	0	0	0	0	0	0	0	0	0	0	0	0	0	0	0	0	0	0	3.29196e-05	1.92823e-05	5.63571e-05	5.27371e-05	3.15716e-05	0	4.67756e-05
Bacteria/Acidobacteria/Holophagae/Subgroup_10/Sva0725/OTU_004138	0	0	0	2.99666e-05	0	0	0	0	0	0	0	0	0	0	0	0	0	0	0	0	0	0	0	0	0	0	0	0	0	0	0	0	0	0	0	0	0	0	0	0	0	0.000106221	3.29196e-05	5.78469e-05	5.63571e-05	0	0.000126287	7.82105e-05	7.79593e-05
Bacteria/Acidobacteria/Holophagae/Subgroup_10/Sva0725/OTU_004626	0	0	0	0	0	0	0	0	0	0	0	0	0	0	0	0	0	0	0	0	0	0	0	0	0	0	0	0	0	0	0	0	0	0	0	0	0	0	0	0	0	5.31105e-05	0	1.92823e-05	5.63571e-05	2.63685e-05	3.15716e-05	0	3.11837e-05
Bacteria/Acidobacteria/Holophagae/Subgroup_10/Sva0725/OTU_005764	1.39204e-05	0	0	0	0	0	0	8.18672e-06	0	0	0	0	0	0	0	0	0	0	0	0	0	0	0	0	1.41609e-05	0	0	0	0	0	0	0	0	0	0	0	0	0	0	0	0	0.000123925	3.29196e-05	7.71292e-05	0.00019725	7.91056e-05	0.00018943	3.91053e-05	4.67756e-05
Bacteria/Acidobacteria/Holophagae/Subgroup_10/Sva0725/OTU_006834	0	0	0	0	0	0	0	0	0	0	0	0	0	0	0	0	0	0	0	0	0	0	0	0	0	0	0	0	0	0	0	0	0	0	0	0	0	0	0	0	0	3.5407e-05	6.58393e-05	1.92823e-05	0	0	0	0	0
Bacteria/Acidobacteria/Holophagae/Subgroup_10/Sva0725/OTU_007027	0	0	0	0	0	0	0	0	0	0	0	0	0	0	0	0	0	0	0	0	0	0	0	0	0	0	0	0	0	0	0	0	0	0	0	0	0	0	0	3.59864e-05	0	7.0814e-05	3.29196e-05	0	2.81785e-05	5.27371e-05	0	3.91053e-05	4.67756e-05
Bacteria/Acidobacteria/Holophagae/Subgroup_10/Sva0725/OTU_007161	0	0	0	0	0	0	0	0	0	0	0	0	0	0	0	0	0	0	0	0	0	0	0	0	0	0	0	0	0	0	0	0	0	0	0	0	0	0	0	0	0	1.77035e-05	0	3.85646e-05	0	0	3.15716e-05	0	1.55919e-05
Bacteria/Acidobacteria/Holophagae/Subgroup_23/OTU_000575	2.78408e-05	2.74089e-05	0	0	0	1.46755e-05	2.0803e-05	0	0	0	0	0	0	0	0	2.23404e-05	0	0	0	0	0	0	0	0	1.41609e-05	0	2.31324e-05	2.36838e-05	0	0	0	0	0	0	0	0	0	2.67691e-05	0	1.79932e-05	0	0.00127465	0.000625473	0.000944833	0.00154982	0.001002	0.000789291	0.00121226	0.000779593
Bacteria/Acidobacteria/Holophagae/Subgroup_23/OTU_000721	1.39204e-05	0	0	0	0	0	0	0	0	1.3405e-05	0	0	0	0	0	0	0	0	0	0	0	0	0	0	0	0	0	2.36838e-05	0	0	0	0	0	0	0	0	0	0	0	0	0	0.000566512	0.000230438	0.00025067	0.000479035	0.000580108	0.000410431	0.000156421	0.000187102
Bacteria/Acidobacteria/Holophagae/Subgroup_23/OTU_001276	1.39204e-05	0	0	0	0	0	0	0	0	0	0	0	0	0	0	2.23404e-05	8.08545e-06	0	0	0	0	0	0	0	0	0	0	0	0	0	0	0	0	0	0	0	0	0	0	1.79932e-05	7.67672e-06	0.000389477	0.000197518	0.000269952	0.000366321	0.000421896	0.000599861	0.000430158	0.000358613
Bacteria/Acidobacteria/Holophagae/Subgroup_23/OTU_001431	0	0	0	0	0	0	0	0	0	0	0	0	0	0	0	0	0	0	0	0	0	0	0	0	0	8.38912e-06	1.15662e-05	0	0	0	0	0	0	0	0	0	0	0	0	0	0	0.000283256	0.000164598	0.000404929	0.000112714	0.000158211	0.00037886	0.000430158	0.00024947
Bacteria/Acidobacteria/Holophagae/Subgroup_23/OTU_001530	2.78408e-05	0	0	0	0	0	0	8.18672e-06	0	0	0	0	0	0	0	0	8.08545e-06	0	0	0	0	0	0	0	0	0	1.15662e-05	4.73675e-05	0	0	0	0	0	0	0	0	0	0	0	0	7.67672e-06	0.000548809	0.000362116	0.000443493	0.000788999	0.000421896	0.000505146	0.000586579	0.000545715
Bacteria/Acidobacteria/Holophagae/Subgroup_23/OTU_002255	0	0	0	0	0	0	0	0	0	0	0	0	0	0	0	0	0	0	0	0	0	0	0	0	1.41609e-05	0	0	0	0	0	0	0	0	0	0	0	0	0	0	0	0	7.0814e-05	9.87589e-05	5.78469e-05	8.45356e-05	7.91056e-05	6.31433e-05	3.91053e-05	6.23675e-05
Bacteria/Acidobacteria/Holophagae/Subgroup_23/OTU_002667	0	0	0	1.49833e-05	0	0	0	0	0	0	0	0	0	0	0	0	0	0	0	0	0	0	0	0	0	0	0	0	0	0	0	0	0	0	0	0	0	0	0	0	0	0.000123925	6.58393e-05	0.000134976	8.45356e-05	0.00018458	6.31433e-05	7.82105e-05	7.79593e-05
Bacteria/Acidobacteria/Holophagae/Subgroup_23/OTU_003733	0	0	0	0	0	0	0	0	0	0	0	0	0	0	0	0	0	0	0	0	0	0	0	0	0	0	0	0	0	0	0	0	0	0	0	0	0	0	0	0	0	8.85175e-05	3.29196e-05	3.85646e-05	2.81785e-05	0.000105474	0.00018943	3.91053e-05	4.67756e-05
Bacteria/Acidobacteria/Holophagae/Subgroup_23/OTU_003928	0	0	0	0	0	0	0	0	0	0	0	0	0	0	0	0	0	0	0	0	0	0	0	0	0	0	0	0	0	0	0	0	0	0	0	0	0	0	0	0	0	8.85175e-05	3.29196e-05	0.000115694	2.81785e-05	5.27371e-05	0	0	4.67756e-05
Bacteria/Acidobacteria/Holophagae/Subgroup_23/OTU_004326	0	0	0	0	0	0	0	0	0	0	0	0	0	0	0	0	0	0	0	0	0	0	0	1.79363e-05	1.41609e-05	0	1.15662e-05	0	0	0	0	0	0	0	0	0	0	0	0	0	0	0.000247849	0.000164598	0.000115694	0.000225428	0.000290054	0.000221001	0.000234632	0.000124735
Bacteria/Acidobacteria/Holophagae/Subgroup_23/OTU_004446	0	0	0	0	0	0	0	0	0	0	0	0	0	0	0	0	0	0	0	0	0	0	0	0	0	0	0	0	0	0	0	0	0	0	0	0	0	0	0	0	0	7.0814e-05	0.000230438	5.78469e-05	0.000112714	7.91056e-05	6.31433e-05	0.000117316	7.79593e-05
Bacteria/Acidobacteria/Holophagae/Subgroup_23/OTU_004464	0	0	0	1.49833e-05	0	0	0	0	0	0	0	0	0	0	0	0	0	0	0	0	0	0	0	0	0	0	0	0	0	0	0	0	0	0	0	0	0	0	0	0	0	8.85175e-05	0	9.64116e-05	5.63571e-05	2.63685e-05	9.47149e-05	3.91053e-05	6.23675e-05
Bacteria/Acidobacteria/Holophagae/Subgroup_23/OTU_006051	0	0	0	0	0	0	0	0	0	0	0	0	0	0	0	0	0	0	0	0	0	0	0	0	0	0	0	1.18419e-05	0	0	0	0	0	0	0	0	0	0	0	0	0	0.000141628	0.000164598	0.000173541	0.000140893	0.000105474	0.000157858	0.000117316	9.35512e-05
Bacteria/Acidobacteria/Holophagae/Subgroup_23/OTU_006192	0	0	0	0	0	0	0	0	0	0	0	0	0	0	0	0	0	0	0	0	0	0	0	0	0	0	0	0	0	0	0	0	0	0	0	0	0	0	0	0	0	0	0	3.85646e-05	0	2.63685e-05	0	7.82105e-05	1.55919e-05
Bacteria/Acidobacteria/Holophagae/Subgroup_23/OTU_006922	0	0	0	0	0	0	0	0	0	0	0	0	1.63838e-05	0	0	0	0	0	0	0	0	0	0	0	0	0	0	0	0	0	0	0	0	0	0	0	0	0	0	0	0	7.0814e-05	3.29196e-05	7.71292e-05	8.45356e-05	0.000131843	0.00018943	0.000117316	6.23675e-05
Bacteria/Acidobacteria/Holophagae/Subgroup_23/OTU_006990	0	0	0	0	0	0	0	0	0	0	0	0	0	0	0	0	0	0	0	0	0	0	0	0	0	0	0	0	0	0	0	0	0	0	0	0	0	0	0	0	0	1.77035e-05	3.29196e-05	0	0	5.27371e-05	3.15716e-05	7.82105e-05	1.55919e-05
Bacteria/Acidobacteria/Holophagae/Subgroup_7/OTU_001081	0	0	0	0	0	0	0	0	0	0	0	0	0	0	0	0	0	0	0	0	0	0	0	0	1.41609e-05	0	0	0	0	0	0	0	0	0	0	0	9.22858e-06	0	0	0	0	0.000318663	0.000197518	0.00025067	0.000225428	0.000290054	0.000410431	0.000234632	0.000265062
Bacteria/Acidobacteria/Holophagae/Subgroup_7/OTU_001100	0	0	0	0	0	0	0	0	0	1.3405e-05	0	0	0	0	0	0	8.08545e-06	0	0	0	0	0	0	0	0	0	0	1.18419e-05	0	0	0	0	0	0	0	0	0	0	0	0	0	0.00030096	0.000230438	0.00025067	0.00019725	0.000395528	0.000410431	0.000508369	0.00024947
Bacteria/Acidobacteria/Holophagae/Subgroup_7/OTU_001321	1.39204e-05	0	0	1.49833e-05	0	0	0	0	0	0	0	0	0	0	0	0	0	0	0	0	0	0	0	0	1.41609e-05	0	0	0	0	0	0	0	0	0	0	0	0	1.33846e-05	0	0	0	0.000265553	9.87589e-05	0.000269952	0.000253607	0.00018458	0.000157858	0.000273737	0.000265062
Bacteria/Acidobacteria/Holophagae/Subgroup_7/OTU_001721	0	0	0	0	0	0	0	0	0	0	0	0	0	0	0	0	0	0	0	0	0	0	0	0	0	0	0	0	0	0	0	0	0	0	0	0	0	0	0	0	0	0.000194739	0.000131679	7.71292e-05	8.45356e-05	0.000316422	0.000126287	0.000195526	0.000171511
Bacteria/Acidobacteria/Holophagae/Subgroup_7/OTU_003423	0	0	0	0	0	0	0	0	0	0	0	0	0	0	0	0	0	0	0	0	0	0	0	0	0	0	0	1.18419e-05	0	0	2.38789e-05	0	0	0	0	0	0	0	0	0	0	0.000141628	9.87589e-05	9.64116e-05	0.000253607	0.000395528	0.000126287	0.000195526	6.23675e-05
Bacteria/Acidobacteria/Holophagae/Subgroup_7/OTU_003541	0	0	0	0	0	0	0	0	0	0	0	0	0	0	0	0	0	0	0	0	0	0	0	0	0	0	0	0	0	0	0	0	0	0	0	0	0	0	0	0	0	0.000159332	0	3.85646e-05	8.45356e-05	0	0.000252573	0.000117316	6.23675e-05
Bacteria/Acidobacteria/Holophagae/Subgroup_7/OTU_004049	0	0	0	0	0	0	0	0	0	0	0	0	0	0	0	0	0	0	0	0	0	0	0	0	0	0	0	0	0	0	0	0	0	0	0	0	0	0	0	0	7.67672e-06	3.5407e-05	3.29196e-05	3.85646e-05	5.63571e-05	5.27371e-05	6.31433e-05	0.000156421	7.79593e-05
Bacteria/Acidobacteria/Holophagae/Subgroup_7/OTU_006796	0	0	0	0	0	0	0	0	0	0	0	0	0	0	0	0	0	0	0	0	0	0	0	0	0	0	0	0	0	0	0	0	0	0	0	0	0	0	0	0	0	0	3.29196e-05	0	2.81785e-05	0	0	3.91053e-05	0
Bacteria/Acidobacteria/Holophagae/TPD-58/OTU_002321	0	0	0	0	0	0	0	0	0	0	0	0	0	0	0	2.23404e-05	0	0	0	0	0	0	0	0	0	0	0	0	0	0	0	0	0	0	0	0	0	0	0	0	0	0.000159332	3.29196e-05	1.92823e-05	0.000112714	0.000131843	9.47149e-05	7.82105e-05	7.79593e-05
Bacteria/Acidobacteria/Holophagae/TPD-58/OTU_005115	0	1.37044e-05	0	0	0	0	0	0	0	0	0	0	0	0	0	0	0	0	0	0	0	0	0	0	0	0	0	0	0	0	0	0	0	0	0	0	0	0	0	0	0	1.77035e-05	3.29196e-05	0	0	0	3.15716e-05	0	0
Bacteria/Acidobacteria/Holophagae/TPD-58/OTU_005150	0	0	0	0	0	0	0	0	0	0	0	0	0	0	0	0	0	0	0	0	0	0	0	0	0	0	0	0	0	0	0	0	0	0	0	0	0	0	0	0	0	8.85175e-05	0	3.85646e-05	0	5.27371e-05	6.31433e-05	3.91053e-05	6.23675e-05
Bacteria/Acidobacteria/Subgroup_22/OTU_000142	9.74428e-05	0	3.71554e-05	0	0	1.46755e-05	0	1.63734e-05	0	4.0215e-05	0	0	0	0	0	0	1.61709e-05	0	0	0	0	0	0	0	2.83218e-05	0	0	8.28932e-05	1.0985e-05	0	0	0	0	2.26675e-05	1.49111e-05	3.64365e-05	0	0	0	0	7.67672e-06	0.00423114	0.00286401	0.00347082	0.00414225	0.00287417	0.00340974	0.00383232	0.00327429
Bacteria/Acidobacteria/Subgroup_22/OTU_000333	1.39204e-05	2.74089e-05	0	1.49833e-05	0	0	0	0	0	0	0	0	0	0	0	0	1.61709e-05	0	0	0	0	0	0	0	0	8.38912e-06	1.15662e-05	0	0	0	1.19394e-05	0	0	0	0	0	0	0	0	0	7.67672e-06	0.00106221	0.000757152	0.0011955	0.00104261	0.000501002	0.000915577	0.000743	0.000467756
Bacteria/Acidobacteria/Subgroup_22/OTU_000629	0	0	0	0	0	0	0	0	0	0	0	0	0	0	0	2.23404e-05	0	0	0	0	0	0	0	0	1.41609e-05	0	1.15662e-05	0	0	0	0	0	1.83685e-05	0	0	0	0	0	0	0	1.53534e-05	0.000513402	0.000362116	0.000482058	0.000732642	0.000606476	0.000505146	0.000508369	0.000202694
Bacteria/Acidobacteria/Subgroup_22/OTU_000690	0	0	0	0	0	0	0	0	0	0	0	0	0	0	0	0	0	0	0	0	0	0	0	0	0	1.67782e-05	0	0	0	0	0	0	0	0	0	0	0	0	0	0	0	0.000601919	0.000460875	0.000308517	0.000507214	0.000501002	0.000694576	0.000899421	0.000233878
Bacteria/Acidobacteria/Subgroup_22/OTU_000750	1.39204e-05	0	0	0	0	0	0	0	0	0	0	0	0	0	0	0	8.08545e-06	0	0	0	0	0	0	0	1.41609e-05	0	0	1.18419e-05	0	0	0	0	0	0	0	0	0	0	0	0	7.67672e-06	0.000389477	0.000329196	0.000366364	0.000338142	0.000263685	0.000505146	0.000351947	0.000358613
Bacteria/Acidobacteria/Subgroup_22/OTU_000866	0	0	0	0	1.81091e-05	0	0	0	0	0	0	0	0	0	0	0	0	0	0	0	0	0	0	0	0	0	0	0	0	0	0	0	0	0	0	0	0	0	0	0	0	0.000177035	0.000164598	0.000366364	0.000281785	0.000237317	0.000347288	0.000273737	0.000187102
Bacteria/Acidobacteria/Subgroup_22/OTU_000954	5.56816e-05	0	0	0	0	0	0	0	0	0	0	0	0	0	0	0	0	0	0	0	0	0	0	0	0	0	0	2.36838e-05	0	0	0	0	0	0	0	0	0	0	0	0	0	0.000672733	0.000395036	0.000559187	0.000507214	0.000316422	0.000473575	0.000508369	0.000218286
Bacteria/Acidobacteria/Subgroup_22/OTU_001094	0	0	0	0	0	0	0	0	0	0	0	0	0	0	0	0	1.61709e-05	0	0	0	0	2.08642e-05	0	0	0	0	0	1.18419e-05	0	0	0	0	0	0	0	0	0	0	0	0	7.67672e-06	0.000230146	0.000296277	0.000192823	0.000422678	0.000131843	0.000252573	0.000391053	0.000202694
Bacteria/Acidobacteria/Subgroup_22/OTU_001514	0	0	0	0	0	0	0	0	0	0	0	0	0	0	0	0	0	0	0	0	0	0	0	0	0	0	0	0	0	0	0	0	0	0	0	0	0	0	0	0	0	0.000159332	9.87589e-05	0.000231388	0.000140893	0.000158211	3.15716e-05	0.000117316	0.000109143
Bacteria/Acidobacteria/Subgroup_22/OTU_001578	2.78408e-05	0	0	0	0	0	0	0	0	0	0	0	0	0	0	0	8.08545e-06	0	0	0	0	0	0	0	0	0	0	0	0	0	0	0	0	0	0	0	0	0	0	0	0	0.000177035	0.000131679	0.000173541	0.000225428	0.000158211	0.000284145	0.000156421	0.000109143
Bacteria/Acidobacteria/Subgroup_22/OTU_001593	0	0	0	0	0	0	0	0	0	0	0	0	0	0	0	0	0	0	0	0	0	0	0	0	0	0	0	0	0	0	0	0	0	0	0	0	0	0	0	0	0	0.000336367	0.000296277	0.000289235	0.00019725	0.00018458	0.000221001	0.000273737	0.000218286
Bacteria/Acidobacteria/Subgroup_22/OTU_001652	0	0	0	0	0	0	0	0	0	0	0	0	0	0	0	0	0	0	0	0	0	0	0	0	0	0	0	0	0	0	0	0	0	0	1.49111e-05	0	0	0	0	0	0	0.000194739	0.000197518	0.00025067	0.000422678	0.00018458	9.47149e-05	0.000117316	0.000187102
Bacteria/Acidobacteria/Subgroup_22/OTU_001751	0	0	0	0	0	0	0	0	0	0	0	0	0	0	0	0	8.08545e-06	0	0	0	0	0	0	0	0	8.38912e-06	0	0	0	0	0	0	0	0	0	0	0	0	0	0	0	0.000194739	0.000296277	0.000308517	0.000281785	0.000237317	0.00018943	0.000234632	0.000358613
Bacteria/Acidobacteria/Subgroup_22/OTU_001803	0	0	0	0	0	0	0	0	0	0	0	0	0	0	0	0	0	0	0	0	0	0	0	0	0	0	0	1.18419e-05	0	0	0	0	0	0	0	0	0	0	0	0	0	0.000123925	0	9.64116e-05	2.81785e-05	7.91056e-05	0	3.91053e-05	1.55919e-05
Bacteria/Acidobacteria/Subgroup_22/OTU_001831	1.39204e-05	0	0	0	0	0	0	0	0	0	0	0	0	0	0	0	0	0	0	0	0	0	0	0	0	0	0	1.18419e-05	0	0	0	9.61603e-06	0	0	0	0	0	1.33846e-05	0	0	0	0.000265553	0.000164598	0.000308517	0.00019725	5.27371e-05	0.000157858	0.000273737	0.000155919
Bacteria/Acidobacteria/Subgroup_22/OTU_002059	0	0	0	0	0	0	0	0	0	0	0	0	0	0	0	0	8.08545e-06	0	0	0	0	0	0	0	0	0	0	0	0	0	0	0	0	0	0	0	0	0	0	0	0	0.000123925	0.000131679	9.64116e-05	0.000140893	0.000105474	0.000221001	0.000469263	9.35512e-05
Bacteria/Acidobacteria/Subgroup_22/OTU_002194	0	0	0	0	0	0	0	0	0	0	0	0	0	0	0	0	0	0	0	0	0	0	0	0	0	0	0	0	0	0	0	0	0	0	0	0	0	0	0	0	0	8.85175e-05	3.29196e-05	9.64116e-05	0.000112714	5.27371e-05	0.000126287	7.82105e-05	4.67756e-05
Bacteria/Acidobacteria/Subgroup_22/OTU_002210	2.78408e-05	0	0	0	0	0	0	0	0	0	0	0	0	0	0	0	0	0	0	0	0	0	0	0	0	0	0	0	0	0	0	0	0	0	0	0	0	2.67691e-05	0	0	0	0.000212442	6.58393e-05	0.000173541	0.000140893	5.27371e-05	9.47149e-05	0.000156421	0.000109143
Bacteria/Acidobacteria/Subgroup_22/OTU_002275	0	0	0	0	0	0	0	0	0	0	0	0	0	0	0	0	0	0	0	0	0	0	0	0	0	0	0	0	0	0	0	0	0	0	0	0	0	0	0	0	0	8.85175e-05	0.000230438	0.000173541	8.45356e-05	5.27371e-05	0.000126287	7.82105e-05	6.23675e-05
Bacteria/Acidobacteria/Subgroup_22/OTU_002505	1.39204e-05	0	0	0	0	0	0	0	0	0	0	0	0	0	0	0	8.08545e-06	0	0	0	0	0	0	0	0	0	0	0	0	0	0	0	0	0	0	0	0	1.33846e-05	0	0	0	8.85175e-05	3.29196e-05	9.64116e-05	2.81785e-05	5.27371e-05	9.47149e-05	3.91053e-05	0.000140327
Bacteria/Acidobacteria/Subgroup_22/OTU_002616	0	0	0	0	0	0	0	0	0	0	0	0	0	0	0	0	0	0	0	0	0	0	0	0	0	0	0	0	0	0	0	0	0	0	0	0	0	0	0	0	0	1.77035e-05	3.29196e-05	0	2.81785e-05	2.63685e-05	6.31433e-05	0	1.55919e-05
Bacteria/Acidobacteria/Subgroup_22/OTU_002708	0	0	0	0	0	0	0	0	0	0	0	0	0	0	0	0	0	0	0	0	0	0	0	0	0	0	0	0	0	0	0	0	0	0	0	0	0	0	0	0	0	0.000318663	0.000197518	0.000192823	0.000309964	0.000237317	0.000252573	0.000391053	0.000124735
Bacteria/Acidobacteria/Subgroup_22/OTU_002933	0	0	0	0	0	0	0	0	0	0	0	0	0	0	0	0	0	0	0	0	0	0	0	0	0	0	0	0	0	0	0	0	0	0	0	0	0	0	0	0	0	5.31105e-05	0	1.92823e-05	5.63571e-05	7.91056e-05	9.47149e-05	7.82105e-05	7.79593e-05
Bacteria/Acidobacteria/Subgroup_22/OTU_003122	0	0	0	0	0	0	0	0	0	0	0	0	0	0	0	0	0	0	0	0	0	0	0	0	0	1.67782e-05	0	0	0	0	0	0	0	0	0	3.64365e-05	0	0	0	0	0	8.85175e-05	3.29196e-05	7.71292e-05	8.45356e-05	5.27371e-05	9.47149e-05	0	1.55919e-05
Bacteria/Acidobacteria/Subgroup_22/OTU_003255	0	1.37044e-05	0	0	0	0	0	0	0	0	0	0	0	0	0	0	0	0	0	0	0	0	0	0	0	0	0	0	0	0	0	0	0	0	0	0	0	0	0	0	7.67672e-06	7.0814e-05	0.000197518	0.000115694	5.63571e-05	0.000131843	3.15716e-05	0.000234632	1.55919e-05
Bacteria/Acidobacteria/Subgroup_22/OTU_003521	1.39204e-05	0	0	0	0	0	0	0	0	0	0	0	0	0	0	0	0	0	0	0	0	0	0	0	0	0	0	0	0	0	0	0	0	0	0	0	0	0	0	0	0	1.77035e-05	3.29196e-05	5.78469e-05	5.63571e-05	5.27371e-05	9.47149e-05	0	0
Bacteria/Acidobacteria/Subgroup_22/OTU_003946	1.39204e-05	0	0	0	0	0	0	0	0	0	0	0	0	0	0	0	0	0	0	0	0	0	0	0	0	0	0	0	0	0	0	0	0	0	0	0	0	0	0	0	7.67672e-06	0	0	9.64116e-05	8.45356e-05	2.63685e-05	6.31433e-05	0.000117316	4.67756e-05
Bacteria/Acidobacteria/Subgroup_22/OTU_003985	1.39204e-05	0	0	0	0	0	0	0	0	0	0	0	0	0	0	0	8.08545e-06	0	0	0	0	0	0	1.79363e-05	0	0	0	0	0	0	0	0	0	0	0	0	1.84572e-05	0	0	0	0	5.31105e-05	0	1.92823e-05	5.63571e-05	0	0	3.91053e-05	0.000171511
Bacteria/Acidobacteria/Subgroup_22/OTU_004034	0	0	0	0	0	0	0	0	0	0	0	0	0	0	0	0	0	0	0	0	0	0	0	0	0	0	0	0	0	0	0	0	0	0	0	0	0	0	0	0	0	1.77035e-05	3.29196e-05	1.92823e-05	5.63571e-05	2.63685e-05	0	0	3.11837e-05
Bacteria/Acidobacteria/Subgroup_22/OTU_004192	0	0	0	0	0	0	0	0	0	0	0	0	0	0	0	0	0	0	0	0	0	0	0	1.79363e-05	0	0	0	0	0	0	0	0	3.6737e-05	0	0	0	9.22858e-06	0	0	0	0	0	0.000131679	5.78469e-05	0.000140893	5.27371e-05	6.31433e-05	0	4.67756e-05
Bacteria/Acidobacteria/Subgroup_22/OTU_004371	0	0	0	0	0	0	0	0	0	0	0	0	0	0	0	0	0	0	0	0	0	0	0	0	0	0	0	0	0	0	0	0	0	0	0	0	0	0	0	0	0	0.000106221	0.000131679	9.64116e-05	2.81785e-05	0	0.000157858	7.82105e-05	1.55919e-05
Bacteria/Acidobacteria/Subgroup_22/OTU_004445	0	0	0	0	0	0	0	0	0	0	0	0	0	0	0	0	0	0	0	0	0	0	0	0	0	0	0	0	0	0	0	0	0	0	0	0	0	0	0	0	0	5.31105e-05	0	0	0	0	3.15716e-05	0	3.11837e-05
Bacteria/Acidobacteria/Subgroup_22/OTU_004890	0	0	0	0	0	0	0	0	0	0	0	0	0	0	0	0	0	0	0	0	0	0	0	0	0	0	0	0	0	0	0	0	0	0	0	0	0	0	0	0	0	8.85175e-05	6.58393e-05	7.71292e-05	8.45356e-05	7.91056e-05	0	0	4.67756e-05
Bacteria/Acidobacteria/Subgroup_22/OTU_004919	1.39204e-05	0	0	0	0	0	0	0	0	0	0	0	0	0	0	0	0	0	0	0	0	0	0	0	0	0	0	0	0	0	0	0	0	0	0	0	0	0	0	0	0	1.77035e-05	0	3.85646e-05	2.81785e-05	0	9.47149e-05	3.91053e-05	1.55919e-05
Bacteria/Acidobacteria/Subgroup_22/OTU_005045	0	0	0	0	0	0	0	0	0	0	0	0	0	0	0	0	0	0	0	0	0	0	0	0	0	0	0	0	0	0	0	0	0	0	0	0	0	0	0	0	0	7.0814e-05	0	3.85646e-05	5.63571e-05	5.27371e-05	0	0	0
Bacteria/Acidobacteria/Subgroup_22/OTU_005261	0	0	0	0	0	0	0	0	0	0	0	0	0	0	0	0	0	0	0	0	0	0	0	0	0	0	0	1.18419e-05	0	0	0	0	0	0	0	0	0	0	0	0	0	0	0	0	0	2.63685e-05	3.15716e-05	0	0
Bacteria/Acidobacteria/Subgroup_22/OTU_005390	0	0	0	0	0	0	0	0	0	0	0	0	0	0	0	0	0	0	0	0	0	0	0	0	1.41609e-05	0	0	0	0	0	0	0	0	0	0	0	0	0	0	0	0	1.77035e-05	6.58393e-05	5.78469e-05	0	2.63685e-05	6.31433e-05	3.91053e-05	1.55919e-05
Bacteria/Acidobacteria/Subgroup_22/OTU_005438	0	0	0	0	0	0	0	0	0	0	0	0	0	0	0	0	0	0	0	0	0	0	0	0	0	0	0	0	0	0	0	0	0	0	0	0	0	0	0	0	0	1.77035e-05	6.58393e-05	1.92823e-05	0	0	3.15716e-05	0	0
Bacteria/Acidobacteria/Subgroup_22/OTU_005496	0	0	0	0	0	0	0	0	0	0	0	0	0	0	0	0	0	0	0	0	0	0	0	0	0	0	0	0	0	0	0	0	0	0	0	0	0	0	0	0	0	0	0	3.85646e-05	0	0	0	0	3.11837e-05
Bacteria/Acidobacteria/Subgroup_22/OTU_005595	0	0	0	0	0	0	0	0	0	0	0	0	0	0	0	0	0	0	0	0	0	0	0	0	0	0	0	0	0	0	0	0	0	0	0	0	0	0	0	0	0	0	0	0	2.81785e-05	0	0	0	1.55919e-05
Bacteria/Acidobacteria/Subgroup_22/OTU_005776	0	0	0	0	0	0	0	0	0	0	0	0	0	0	0	0	0	0	0	0	0	0	0	0	0	0	3.46985e-05	0	0	0	0	0	0	0	0	0	0	0	0	0	0	0.000106221	3.29196e-05	1.92823e-05	5.63571e-05	7.91056e-05	3.15716e-05	7.82105e-05	7.79593e-05
Bacteria/Acidobacteria/Subgroup_22/OTU_005789	0	0	0	0	0	0	0	0	0	0	0	0	0	0	0	0	0	0	0	0	0	0	0	0	0	0	0	0	0	0	0	0	0	0	0	0	0	0	0	0	0	1.77035e-05	3.29196e-05	5.78469e-05	2.81785e-05	7.91056e-05	0	3.91053e-05	0
Bacteria/Acidobacteria/Subgroup_22/OTU_005819	0	0	0	0	0	0	0	0	0	0	0	0	0	0	0	0	0	0	0	0	0	0	0	0	1.41609e-05	0	0	0	0	0	0	0	0	0	0	0	0	0	0	0	0	1.77035e-05	3.29196e-05	5.78469e-05	2.81785e-05	2.63685e-05	6.31433e-05	7.82105e-05	1.55919e-05
Bacteria/Acidobacteria/Subgroup_22/OTU_005919	0	0	0	0	0	0	0	0	0	0	0	0	0	0	0	0	0	0	0	0	0	0	0	0	0	0	0	0	0	0	0	9.61603e-06	0	0	0	0	0	0	0	0	0	0.000336367	0.000263357	0.000212105	0.000309964	0.000210948	0.000126287	0.000469263	0.000155919
Bacteria/Acidobacteria/Subgroup_22/OTU_005946	0	0	0	0	0	0	0	0	0	0	0	0	0	0	0	0	0	0	0	0	0	0	0	0	0	0	0	0	0	0	0	0	0	0	0	0	0	0	0	0	0	0	3.29196e-05	0	0	5.27371e-05	6.31433e-05	0.000117316	0
Bacteria/Acidobacteria/Subgroup_22/OTU_005991	0	0	0	0	0	0	0	0	0	0	0	0	0	0	0	0	0	0	0	0	0	0	0	0	0	0	0	0	0	0	0	0	0	0	0	0	0	0	0	0	0	3.5407e-05	0	3.85646e-05	8.45356e-05	2.63685e-05	0	0.000117316	3.11837e-05
Bacteria/Acidobacteria/Subgroup_22/OTU_006065	0	0	0	0	0	0	0	0	0	0	0	0	0	0	0	0	0	0	0	0	0	0	0	0	0	0	0	0	0	0	0	0	0	0	0	0	0	0	0	0	0	3.5407e-05	6.58393e-05	7.71292e-05	8.45356e-05	0	3.15716e-05	3.91053e-05	1.55919e-05
Bacteria/Acidobacteria/Subgroup_22/OTU_006507	0	0	0	0	0	0	0	0	0	0	0	0	0	0	0	0	0	0	0	0	0	0	0	0	0	0	1.15662e-05	1.18419e-05	0	0	0	0	0	0	0	0	0	0	0	0	0	1.77035e-05	3.29196e-05	1.92823e-05	0	5.27371e-05	0	3.91053e-05	1.55919e-05
Bacteria/Acidobacteria/Subgroup_22/OTU_006723	0	0	0	0	0	0	0	0	0	0	0	0	0	0	0	0	0	0	0	0	0	0	0	0	0	0	0	0	0	0	0	0	0	0	0	0	0	0	0	0	0	5.31105e-05	0	0	0	2.63685e-05	3.15716e-05	0.000117316	3.11837e-05
Bacteria/Acidobacteria/Subgroup_22/OTU_007036	0	0	0	0	0	0	0	0	0	0	0	0	0	0	0	0	0	0	0	0	0	0	0	0	0	0	0	0	0	0	0	0	0	0	0	0	0	0	0	0	0	1.77035e-05	0	0	0	2.63685e-05	0	0	0
Bacteria/Acidobacteria/Subgroup_22/OTU_007053	0	0	0	0	0	0	0	0	0	0	0	0	0	0	0	0	0	0	0	0	0	0	0	0	0	0	0	0	0	0	0	0	0	0	0	0	0	0	0	0	0	8.85175e-05	9.87589e-05	5.78469e-05	0	0	0	3.91053e-05	3.11837e-05
Bacteria/Acidobacteria/Subgroup_22/OTU_007060	0	0	0	0	0	0	0	0	0	0	0	0	0	0	0	0	0	0	0	0	0	0	0	0	0	0	0	1.18419e-05	0	0	0	0	0	0	0	0	0	0	0	0	0	7.0814e-05	3.29196e-05	1.92823e-05	0.000112714	0.000131843	9.47149e-05	7.82105e-05	1.55919e-05
Bacteria/Acidobacteria/Subgroup_22/OTU_007191	0	0	0	0	0	0	0	0	0	0	0	0	0	0	0	0	0	0	0	0	0	0	0	0	0	0	0	0	0	0	2.38789e-05	0	0	0	0	0	0	0	0	0	0	5.31105e-05	0	0	2.81785e-05	5.27371e-05	3.15716e-05	7.82105e-05	3.11837e-05
Bacteria/Acidobacteria/Subgroup_22/OTU_007531	0	0	0	0	0	0	0	0	0	0	0	0	0	0	0	0	0	0	0	0	0	0	0	0	0	0	0	0	0	0	0	0	0	0	0	0	0	0	0	0	0	1.77035e-05	0	0	2.81785e-05	2.63685e-05	0	7.82105e-05	3.11837e-05
Bacteria/Acidobacteria/Subgroup_26/OTU_000810	0	0	0	0	0	0	0	0	0	0	0	0	0	0	0	0	8.08545e-06	0	0	0	0	0	0	0	0	0	2.31324e-05	0	0	0	0	0	0	0	0	0	0	0	0	0	7.67672e-06	0.00030096	0.000362116	0.000655599	0.000817178	0.000580108	0.000252573	0.000430158	0.000405389
Bacteria/Actinobacteria/Acidimicrobiia/Acidimicrobiales/Acidimicrobiaceae/CL500-29_marine_group/OTU_000035	0.0128625	0.0133618	0.0144906	0.0126759	0.00244472	0.00281769	0.00187227	0.000212855	0.000233379	0.00010724	0	0	0.00103218	0.00250369	0.000899758	0.00145212	8.08545e-05	0.000306015	0	0	0	0.00212815	0.00339974	0.00136316	4.24827e-05	0.000100669	0.000451081	1.18419e-05	8.78802e-05	0	0.00131334	0.00256748	0.00157969	0.00510019	7.45556e-05	0.000273274	0.000276857	0.000856611	0	2.69898e-05	7.67672e-05	5.31105e-05	3.29196e-05	3.85646e-05	2.81785e-05	0	3.15716e-05	7.82105e-05	3.11837e-05
Bacteria/Actinobacteria/Acidimicrobiia/Acidimicrobiales/Acidimicrobiaceae/CL500-29_marine_group/OTU_000049	0.00853321	0.00785265	0.00845285	0.00876523	0.00162981	0.00212794	0.0034741	0.000163734	0.000137282	0.00088473	0	0	0.00186775	0.00131341	0.00174052	0.00109468	6.46836e-05	0.000174866	0	0	0	0.0022742	0.00228031	0.00242139	0.00015577	0.000184561	0.0046496	4.73675e-05	0	0.00018018	0.00186255	0.00172127	0.00170827	0.00702693	0.000999046	0.000337038	0.000424515	0.00287768	0.000416155	0.000107959	0.000237978	0	0	1.92823e-05	2.81785e-05	2.63685e-05	3.15716e-05	0	0
Bacteria/Actinobacteria/Acidimicrobiia/Acidimicrobiales/Acidimicrobiaceae/CL500-29_marine_group/OTU_000079	0.0061389	0.00611218	0.00605633	0.00747666	0.00168414	0.00113001	0.00122738	0.000180108	0.000109825	0.000201075	0	0	0.000507897	0.0010261	0.00118001	0.00109468	0	0	0	0	0	0.0025037	0.00186571	0.000807131	0.000566436	0.000771799	0.000416382	0.000296047	0.000483341	0	0.00112231	0.00201937	0.00191032	0.00473751	0.000253489	0.000455456	0.00132892	0.000629074	2.08078e-05	0.000593776	0.000944236	8.85175e-05	3.29196e-05	3.85646e-05	5.63571e-05	2.63685e-05	0	3.91053e-05	1.55919e-05
Bacteria/Actinobacteria/Acidimicrobiia/Acidimicrobiales/Acidimicrobiaceae/CL500-29_marine_group/OTU_000085	0.00807383	0.00870233	0.00863863	0.0102036	0.00347694	0.00231872	0.00222592	0.000196481	2.74563e-05	0.00016086	0.000210571	0	0.00116325	0.00143655	0.00123901	0.00165319	3.23418e-05	4.37165e-05	0.0010917	0.00139276	0	0.00659309	0.0028193	0.00165014	0.00179843	0.000587238	0.00264865	0.000568411	0.000395461	0	0.00323559	0.00519266	0.0036737	0.00532687	0.00155076	0.00127528	0.00128277	0.0022486	0.000624233	0.000782705	0.000383836	3.5407e-05	3.29196e-05	0	5.63571e-05	0	9.47149e-05	0	0
Bacteria/Actinobacteria/Acidimicrobiia/Acidimicrobiales/Acidimicrobiaceae/CL500-29_marine_group/OTU_000110	0.00321561	0.00320684	0.00289812	0.00340121	0.0015936	0.00104196	0.00224672	0.000343842	1.37282e-05	0.000576415	0.000105285	0	0.00103218	0.0010261	0.00131276	0.000402127	1.61709e-05	2.91443e-05	0	0	0	0.000688518	0.000995046	0.00107618	0.000453149	6.7113e-05	0.00156143	0.000177628	2.19701e-05	0.00036036	0.00167152	0.000663506	0.000532687	0.00695893	0.00110342	0.000182183	0.000101514	0.0110155	0.000593021	7.19729e-05	9.21206e-05	0	0	0	0	0	0	3.91053e-05	0
Bacteria/Actinobacteria/Acidimicrobiia/Acidimicrobiales/Acidimicrobiaceae/CL500-29_marine_group/OTU_000487	0.000626418	0.000931903	0.000835996	0.00104883	5.43272e-05	8.80527e-05	0.000291242	2.45602e-05	0	0.00010724	0	0	0.00013107	0.000287309	7.37507e-05	0.000111702	7.2769e-05	1.45722e-05	0	0	0	0.000166914	0.000145111	0.000251108	2.83218e-05	0	6.93971e-05	1.18419e-05	0	0	0.000250728	7.69283e-05	3.6737e-05	0.000884033	0.000119289	4.55456e-05	9.22858e-06	0.000187384	6.24233e-05	7.19729e-05	6.14137e-05	0	3.29196e-05	0.000115694	0.000112714	7.91056e-05	6.31433e-05	0.000234632	1.55919e-05
Bacteria/Actinobacteria/Acidimicrobiia/Acidimicrobiales/Acidimicrobiaceae/CL500-29_marine_group/OTU_000927	0	0	0	0	1.81091e-05	0	0	0	0	0	0	0	0	0	0	0	0	0	0	0	0	0	0	1.79363e-05	1.41609e-05	0	1.15662e-05	0	0	0	0	0	0	0	0	0	0	0	0	0	7.67672e-06	0.000460291	0.000625473	0.000809857	0.000535392	0.000474633	0.000442003	0.000547474	6.23675e-05
Bacteria/Actinobacteria/Acidimicrobiia/Acidimicrobiales/Acidimicrobiaceae/CL500-29_marine_group/OTU_001195	0.00310425	0.00300127	0.00252657	0.00311653	0.000905453	0.000572343	0.000707302	0.000122801	2.74563e-05	4.0215e-05	0	0	0.000147454	0.000451486	0.000575255	0.000625531	0	0	0	0	0	0.00116839	0.000974315	0.000484279	0.000339862	0.00028523	0.000173493	9.47351e-05	0.00010985	0	0.000453699	0.00111546	0.00121232	0.00235742	0.000104378	0.000154855	0.000609086	0.000347998	2.08078e-05	0.000215919	0.000345452	1.77035e-05	0	0	0	2.63685e-05	0	0	0
Bacteria/Actinobacteria/Acidimicrobiia/Acidimicrobiales/Acidimicrobiaceae/CL500-29_marine_group/OTU_005211	0	0	0	0	0	0	8.3212e-05	0	0	5.362e-05	0	0	0	0	0	0	0	1.45722e-05	0	0	0	0	0	0	0	0	0	3.55257e-05	0	0	0	0	0	2.26675e-05	1.49111e-05	0	0	8.03073e-05	0	0	0	0	0	0	0	0	0	0	0
Bacteria/Actinobacteria/Acidimicrobiia/Acidimicrobiales/Acidimicrobiaceae/CL500-29_marine_group/OTU_005247	4.17612e-05	4.11133e-05	7.43108e-05	4.49499e-05	0	1.46755e-05	0	8.18672e-06	1.37282e-05	0	0	0	0	0	1.47501e-05	0	2.42563e-05	0	0	0	0	2.08642e-05	0	0	0	2.51674e-05	0	2.36838e-05	0	0	0	2.88481e-05	1.83685e-05	0	0	0	0	0	0	0	0	1.77035e-05	3.29196e-05	3.85646e-05	0	0	0	3.91053e-05	0
Bacteria/Actinobacteria/Acidimicrobiia/Acidimicrobiales/Acidimicrobiaceae/CL500-29_marine_group/OTU_005493	2.78408e-05	4.11133e-05	3.71554e-05	8.98998e-05	0	0	0	0	0	0	0	0	0	0	0	0	0	0	0	0	0	0	0	0	0	0	0	0	0	0	0	0	0	0	0	0	0	0	0	0	0	0	0	0	0	0	0	0	0
Bacteria/Actinobacteria/Acidimicrobiia/Acidimicrobiales/Acidimicrobiaceae/CL500-29_marine_group/OTU_006727	0.0149644	0.0133755	0.0153823	0.0150732	0.00298799	0.00432926	0.00547119	0.000261975	0.000329476	0.0013271	0.000210571	0	0.00340782	0.00373502	0.00328928	0.00165319	0.000185965	0.00033516	0	0	0	0.00408938	0.00352412	0.00512977	0.000438988	0.000402678	0.00944957	0.000177628	1.0985e-05	0.00018018	0.00398777	0.00320214	0.00319612	0.0113338	0.00210247	0.000664966	0.000904401	0.00659858	0.00102998	0.000188929	0.000337776	3.5407e-05	6.58393e-05	3.85646e-05	5.63571e-05	0	9.47149e-05	7.82105e-05	0
Bacteria/Actinobacteria/Acidimicrobiia/Acidimicrobiales/Acidimicrobiaceae/CL500-29_marine_group/OTU_006776	0.0170247	0.0194192	0.0208256	0.018834	0.00353127	0.00498965	0.00270439	0.000245602	0.000356932	0.00018767	0	0	0.00158923	0.00385815	0.00137176	0.00274787	3.23418e-05	0.000320588	0	0	0	0.00306704	0.00462282	0.00159633	5.66436e-05	0.000218117	0.000613007	3.55257e-05	4.39401e-05	0.00018018	0.00210134	0.00368294	0.00235117	0.00686826	0.000208756	0.000400802	0.000406058	0.00123138	0	5.39796e-05	7.67672e-05	5.31105e-05	0	3.85646e-05	2.81785e-05	5.27371e-05	6.31433e-05	7.82105e-05	0
Bacteria/Actinobacteria/Acidimicrobiia/Acidimicrobiales/Acidimicrobiaceae/CL500-29_marine_group/OTU_006961	0.00338266	0.00335759	0.00295385	0.00379077	0.000525163	0.00080715	0.00106095	5.73071e-05	2.74563e-05	0.00029491	0	0	0.000393211	0.000738795	0.000398254	0.000290425	8.08545e-06	4.37165e-05	0	0	0	0.00064679	0.000767014	0.00086094	9.91263e-05	2.51674e-05	0.000693971	1.18419e-05	2.19701e-05	0	0.000835761	0.000634658	0.000514318	0.00228942	0.000283311	0.000346147	0.0002584	0.000682612	9.36349e-05	0.000161939	0.000207271	1.77035e-05	0	1.92823e-05	0	0	0	0	0
Bacteria/Actinobacteria/Acidimicrobiia/Acidimicrobiales/Acidimicrobiaceae/CL500-29_marine_group/OTU_007593	0.000111363	0.000178158	0.00024151	0.000404549	3.62181e-05	4.40264e-05	0	0	0	1.3405e-05	0	0	1.63838e-05	0	0	0	0	0	0	0	0	2.08642e-05	0	1.79363e-05	0	0	3.46985e-05	0	0	0	2.38789e-05	9.61603e-06	3.6737e-05	9.06701e-05	0	0	0	2.67691e-05	0	0	0	0	0	0	0	0	0	0	0
Bacteria/Actinobacteria/Acidimicrobiia/Acidimicrobiales/Acidimicrobiaceae/Illumatobacter/OTU_000082	0.000473294	0.00024668	0.000278665	0.000464482	3.62181e-05	0.000117404	0.000291242	6.54938e-05	2.74563e-05	9.3835e-05	0	0	4.91513e-05	8.20883e-05	2.95003e-05	2.23404e-05	0.000299162	1.45722e-05	0	0	0	0	6.21903e-05	0.000215235	0.000254896	0.000100669	0.000335419	0.00037894	5.49251e-05	0	2.38789e-05	6.73122e-05	0.000110211	4.5335e-05	0.000193845	5.46548e-05	0.000110743	6.69228e-05	6.24233e-05	7.19729e-05	0.000337776	0.00534646	0.00641933	0.00607393	0.00752367	0.00624934	0.00460946	0.00477084	0.00569103
Bacteria/Actinobacteria/Acidimicrobiia/Acidimicrobiales/Acidimicrobiaceae/Illumatobacter/OTU_000448	1.39204e-05	1.37044e-05	0	0	0	1.46755e-05	2.0803e-05	8.18672e-06	0	0	0	0	0	0	0	0	4.85127e-05	0	0	0	0	0	0	0	1.41609e-05	8.38912e-06	0	2.36838e-05	0	0	5.96972e-05	0	0	2.26675e-05	1.49111e-05	1.82183e-05	0	0	1.04039e-05	0	2.30302e-05	0.000424884	0.00105343	0.000790575	0.000986249	0.000632845	0.000347288	0.000625684	0.000280654
Bacteria/Actinobacteria/Acidimicrobiia/Acidimicrobiales/Acidimicrobiaceae/Illumatobacter/OTU_000470	0.00033409	0.000328907	0.000185777	0.000314649	0.000108654	0.00190781	4.1606e-05	7.36805e-05	0.0015101	0	0	0.000104701	6.55351e-05	0.00160072	0.000132751	0.000714892	1.61709e-05	0.00033516	0	0	0	0.000292099	0.00165841	5.38088e-05	2.83218e-05	0.000989916	0	0	0.000889787	0	8.35761e-05	0.000105776	5.51055e-05	0.00054402	5.96445e-05	9.10913e-06	9.22858e-06	0.000107076	2.08078e-05	1.79932e-05	1.53534e-05	1.77035e-05	3.29196e-05	0	0	0	0	0	0
Bacteria/Actinobacteria/Acidimicrobiia/Acidimicrobiales/Acidimicrobiaceae/Illumatobacter/OTU_000486	4.17612e-05	1.37044e-05	1.85777e-05	2.99666e-05	0	2.93509e-05	0	1.63734e-05	5.49126e-05	0	0	0	0	0	0	0	5.65981e-05	1.45722e-05	0	0	0	0	0	0	0	8.38912e-06	2.31324e-05	3.55257e-05	0	0	0	9.61603e-06	0	0	0	0	6.46001e-05	0	4.16155e-05	0.000107959	7.67672e-05	0.000513402	0.000460875	0.000809857	0.00112714	0.000870161	0.000410431	0.000391053	0.000452164
Bacteria/Actinobacteria/Acidimicrobiia/Acidimicrobiales/Acidimicrobiaceae/Illumatobacter/OTU_002970	0	1.37044e-05	0	0	0	0	0	3.27469e-05	0	0	0	0.000104701	0	0	0	0	2.42563e-05	0	0	0	0	0	0	0	0	3.35565e-05	0	3.55257e-05	1.0985e-05	0	2.38789e-05	0	3.6737e-05	0	0	2.73274e-05	4.61429e-05	0	0	2.69898e-05	3.83836e-05	8.85175e-05	3.29196e-05	1.92823e-05	5.63571e-05	5.27371e-05	0	0.000117316	4.67756e-05
Bacteria/Actinobacteria/Acidimicrobiia/Acidimicrobiales/Acidimicrobiaceae/Illumatobacter/OTU_004834	0	0	0	0	0	0	0	1.63734e-05	1.37282e-05	0	0	0	0	0	0	0	8.08545e-06	0	0	0	0	0	0	0	0	0	1.15662e-05	0	0	0	0	0	0	0	0	0	0	0	0	0	0	1.77035e-05	0	1.92823e-05	2.81785e-05	0	0	3.91053e-05	1.55919e-05
Bacteria/Actinobacteria/Acidimicrobiia/Acidimicrobiales/Acidimicrobiaceae/OTU_000066	0.00456589	0.00441283	0.00505313	0.00453994	0.00268014	0.000895203	0.00255877	0.000409336	5.49126e-05	0.00021448	0	0	0.000589816	0.000697751	0.00109151	0.00192127	1.61709e-05	1.45722e-05	0	0	0	0.00365123	0.00161695	0.000932685	0.00079301	0.00076341	0.00128385	3.55257e-05	0.000329551	0	0.00138498	0.00487533	0.00363696	0.00494152	0.000402601	0.0019949	0.00825035	0.00335952	0.000176866	0.000710732	0.00568845	0	0	0	0	0	6.31433e-05	0	0
Bacteria/Actinobacteria/Acidimicrobiia/Acidimicrobiales/Acidimicrobiaceae/OTU_000732	0	0	0	0	0	0	0	8.18672e-06	0	0	0	0	0	8.20883e-05	0	0	0	0	0	0	0	0	0	0	2.83218e-05	8.38912e-06	0	1.18419e-05	3.29551e-05	0	0	0	0	2.26675e-05	1.49111e-05	1.82183e-05	9.22858e-06	0	0	0	1.53534e-05	0.000247849	0.000427955	0.000404929	0.000535392	0.000158211	0.00018943	0.000195526	0.000171511
Bacteria/Actinobacteria/Acidimicrobiia/Acidimicrobiales/Acidimicrobiaceae/OTU_000764	0	0	0	1.49833e-05	0	0	0	0	0	0	0	0	0	0	0	0	3.23418e-05	0	0	0	0	0	0	0	1.41609e-05	1.67782e-05	0	0	0	0	0	0	0	0	0	1.82183e-05	1.84572e-05	5.35382e-05	0	0	7.67672e-06	0.000495698	0.000460875	0.000809857	0.000704463	0.000553739	0.000410431	0.000547474	0.000389797
Bacteria/Actinobacteria/Acidimicrobiia/Acidimicrobiales/Acidimicrobiaceae/OTU_002056	0.000194886	0.000328907	0.000260088	0.000194783	3.62181e-05	0	0	8.18672e-06	0	0	0	0	0	4.10442e-05	0	2.23404e-05	0	0	0	0	0	6.25926e-05	2.07301e-05	0	1.41609e-05	0	0	0	0	0	2.38789e-05	1.92321e-05	3.6737e-05	0.000136005	0	0	0	1.33846e-05	0	3.59864e-05	0	1.77035e-05	0	3.85646e-05	5.63571e-05	2.63685e-05	0	0	0
Bacteria/Actinobacteria/Acidimicrobiia/Acidimicrobiales/Acidimicrobiaceae/OTU_006241	2.78408e-05	0	1.85777e-05	2.99666e-05	0	0	0	0	0	1.3405e-05	0	0	1.63838e-05	4.10442e-05	1.47501e-05	0	6.46836e-05	2.91443e-05	0	0	0	0	0	1.79363e-05	1.41609e-05	8.38912e-06	1.15662e-05	7.10513e-05	5.49251e-05	0	1.19394e-05	2.88481e-05	1.83685e-05	0	2.98223e-05	0	0	0	3.12116e-05	0	5.3737e-05	0.00070814	0.00148138	0.00138833	0.00138075	0.000553739	0.000599861	0.000625684	0.000358613
Bacteria/Actinobacteria/Acidimicrobiia/Acidimicrobiales/Acidimicrobiaceae/uncultured/OTU_001766	0.00036193	0.000424838	0.000427287	0.000419532	3.62181e-05	0.000132079	0.000124818	0	1.37282e-05	0	0	0	0	0.000123132	0	2.23404e-05	0	0	0	0	0	6.25926e-05	4.14602e-05	0	0	0	0	0	0	0	5.96972e-05	4.80802e-05	0	0.000158673	0	3.64365e-05	0	0	0	0	0	0	0	0	0	0	0	0	0
Bacteria/Actinobacteria/Acidimicrobiia/Acidimicrobiales/Acidimicrobiales_Incertae_Sedis/Candidatus_Microthrix/OTU_000923	4.17612e-05	1.37044e-05	0	2.99666e-05	0.000217309	0.000102728	0.000145621	8.18672e-05	0.000192194	0.000254695	0.000105285	0.000104701	1.63838e-05	4.10442e-05	8.85008e-05	0	0.000153623	5.82886e-05	0	0	0	2.08642e-05	2.07301e-05	0.000251108	5.66436e-05	0.000201339	0.000266022	9.47351e-05	7.68952e-05	0	4.77578e-05	3.84641e-05	5.51055e-05	0	0.000104378	0.0001002	6.46001e-05	4.01537e-05	0.00013525	7.19729e-05	9.97973e-05	3.5407e-05	0.000164598	5.78469e-05	0.000112714	5.27371e-05	6.31433e-05	7.82105e-05	6.23675e-05
Bacteria/Actinobacteria/Acidimicrobiia/Acidimicrobiales/Acidimicrobiales_Incertae_Sedis/Candidatus_Microthrix/OTU_001041	2.78408e-05	0	0	0	0	1.46755e-05	8.3212e-05	8.18672e-06	1.37282e-05	2.681e-05	0	0.000104701	0	0	0	2.23404e-05	2.42563e-05	0	0	0	0	0	4.14602e-05	1.79363e-05	7.08045e-05	2.51674e-05	3.46985e-05	7.10513e-05	4.39401e-05	0.00018018	3.58183e-05	0	1.83685e-05	2.26675e-05	4.47334e-05	3.64365e-05	6.46001e-05	1.33846e-05	8.3231e-05	8.09695e-05	3.83836e-05	0.000177035	0	7.71292e-05	0.000112714	5.27371e-05	0.000126287	0	0.000202694
Bacteria/Actinobacteria/Acidimicrobiia/Acidimicrobiales/Acidimicrobiales_Incertae_Sedis/Candidatus_Microthrix/OTU_002463	0	1.37044e-05	0	0	0	0	4.1606e-05	0	0	0	0	0	0	0	0	0	1.61709e-05	0	0	0	0	0	0	1.79363e-05	2.83218e-05	0	0	0	0	0	0	1.92321e-05	0	0	0	4.55456e-05	0	1.33846e-05	0	0	0	0	0	9.64116e-05	8.45356e-05	5.27371e-05	0	3.91053e-05	4.67756e-05
Bacteria/Actinobacteria/Acidimicrobiia/Acidimicrobiales/Acidimicrobiales_Incertae_Sedis/Candidatus_Microthrix/OTU_004825	1.39204e-05	0	0	0	1.81091e-05	1.46755e-05	2.0803e-05	0	0	0	0	0	0	0	0	0	1.61709e-05	0	0	0	0	2.08642e-05	0	0	0	3.35565e-05	0	1.18419e-05	0	0	0	9.61603e-06	0	0	1.49111e-05	0	0	0	0	5.39796e-05	0	0	3.29196e-05	5.78469e-05	0	0	0	0	9.35512e-05
Bacteria/Actinobacteria/Acidimicrobiia/Acidimicrobiales/Acidimicrobiales_Incertae_Sedis/Candidatus_Microthrix/OTU_004915	0	1.37044e-05	0	0	0	0	0	0	0	0	0	0	0	0	0	0	0	0	0	0	0	0	0	0	0	0	0	0	0	0	0	0	0	0	0	0	0	0	0	0	1.53534e-05	0	0	0	2.81785e-05	2.63685e-05	3.15716e-05	3.91053e-05	0
Bacteria/Actinobacteria/Acidimicrobiia/Acidimicrobiales/Acidimicrobiales_Incertae_Sedis/Candidatus_Microthrix/OTU_007197	4.17612e-05	4.11133e-05	1.85777e-05	0	1.81091e-05	4.40264e-05	4.1606e-05	0	0	1.3405e-05	0	0	1.63838e-05	0	0	2.23404e-05	1.61709e-05	0	0	0	0	0	0	1.79363e-05	0	0	1.15662e-05	0	2.19701e-05	0	0	2.88481e-05	0	0	0	9.10913e-06	0	0	0	8.99661e-06	0	0	0	0	0	0	0	0	0
Bacteria/Actinobacteria/Acidimicrobiia/Acidimicrobiales/Iamiaceae/Iamia/OTU_001302	0	1.37044e-05	1.85777e-05	0	0	0	0	0	0	1.3405e-05	0	0	0	0	0	0	5.65981e-05	0	0	0	0	0	0	0	0	8.38912e-06	2.31324e-05	2.36838e-05	0	0	0	0	0	0	0	0	0	4.01537e-05	0	0	2.30302e-05	0.000230146	0.000296277	0.000212105	0.000225428	0.000131843	9.47149e-05	3.91053e-05	0.000187102
Bacteria/Actinobacteria/Acidimicrobiia/Acidimicrobiales/OM1_clade/OTU_000293	6.9602e-05	1.37044e-05	0	2.99666e-05	5.43272e-05	5.87018e-05	6.2409e-05	1.63734e-05	0	0	0	0	3.27675e-05	0	8.85008e-05	0	8.08545e-06	0	0	0	0	0	2.07301e-05	8.96813e-05	1.41609e-05	0	3.46985e-05	2.36838e-05	0	0	0	3.84641e-05	3.6737e-05	2.26675e-05	2.98223e-05	0	3.69143e-05	2.67691e-05	0	7.19729e-05	6.90905e-05	0.0020005	0.00148138	0.00150402	0.00177525	0.00187217	0.00101029	0.00101674	0.00146564
Bacteria/Actinobacteria/Acidimicrobiia/Acidimicrobiales/OM1_clade/OTU_000332	5.56816e-05	1.37044e-05	5.57331e-05	4.49499e-05	0	1.46755e-05	0	8.18672e-06	4.11845e-05	0	0	0	0	0	0	2.23404e-05	5.65981e-05	0	0	0	0	2.08642e-05	0	1.79363e-05	0	0	3.46985e-05	0.000106577	0	0	0	9.61603e-06	0	0	0	2.73274e-05	9.22858e-06	0	0	8.99661e-06	8.44439e-05	0.000885175	0.00108635	0.00121479	0.00140893	0.00108111	0.000947149	0.000899421	0.000841961
Bacteria/Actinobacteria/Acidimicrobiia/Acidimicrobiales/OM1_clade/OTU_000472	4.17612e-05	0	1.85777e-05	0	0	0	2.0803e-05	0	0	0	0	0	0	0	2.95003e-05	0	2.42563e-05	1.45722e-05	0	0	0	2.08642e-05	2.07301e-05	0	7.08045e-05	0	6.93971e-05	4.73675e-05	0	0	0	2.88481e-05	0	4.5335e-05	0	0	9.22858e-06	0	0	8.99661e-06	1.53534e-05	0.000619623	0.000493795	0.000327799	0.000563571	0.000659213	0.000631433	0.000273737	0.000686042
Bacteria/Actinobacteria/Acidimicrobiia/Acidimicrobiales/OM1_clade/OTU_000694	1.39204e-05	0	0	0	0	0	0	3.27469e-05	0	0	0	0	0	0	1.47501e-05	0	0	0	0	0	0	2.08642e-05	2.07301e-05	3.58725e-05	0	1.67782e-05	0	1.18419e-05	0	0	0	3.84641e-05	0	0	0	2.73274e-05	0	1.33846e-05	0	0	3.07069e-05	0.000460291	0.000460875	0.000424211	0.000479035	0.000553739	0.000410431	0.000312842	0.000327429
Bacteria/Actinobacteria/Acidimicrobiia/Acidimicrobiales/OM1_clade/OTU_000848	4.17612e-05	0	0	0	0	0	0	0	0	0	0	0	0	4.10442e-05	0	0	3.23418e-05	0	0	0	0	2.08642e-05	2.07301e-05	0	2.83218e-05	0	0	2.36838e-05	0	0	3.58183e-05	9.61603e-06	0	0	0	0	1.84572e-05	1.33846e-05	5.20194e-05	0	1.53534e-05	0.00035407	0.000559634	0.000539905	0.000619928	0.000210948	9.47149e-05	0.000117316	0.000608083
Bacteria/Actinobacteria/Acidimicrobiia/Acidimicrobiales/OM1_clade/OTU_000865	6.9602e-05	1.37044e-05	0	4.49499e-05	0	0	0	0	0	0	0	0	0	0	0	0	2.42563e-05	0	0	0	0	2.08642e-05	0	0	0	8.38912e-06	0	1.18419e-05	0	0	0	5.76962e-05	0	0	0	0	0	1.33846e-05	0	0	1.53534e-05	0.00035407	0.000230438	0.000385646	0.000309964	0.000158211	0.000410431	0.000391053	0.000467756
Bacteria/Actinobacteria/Acidimicrobiia/Acidimicrobiales/OM1_clade/OTU_001106	1.39204e-05	0	0	0	0	1.46755e-05	0	0	0	0	0	0	0	4.10442e-05	0	0	2.42563e-05	0	0	0	0	0	0	0	0	0	0	1.18419e-05	0	0	0	0	0	0	1.49111e-05	1.82183e-05	0	0	0	0	2.30302e-05	0.00035407	0.000395036	0.000231388	0.000281785	0.000237317	0.000126287	0.000430158	0.000311837
Bacteria/Actinobacteria/Acidimicrobiia/Acidimicrobiales/OM1_clade/OTU_001134	2.78408e-05	0	0	0	0	0	4.1606e-05	0	0	1.3405e-05	0.000105285	0	0	0	1.47501e-05	0	0	0	0	0	0	0	4.14602e-05	0	0	0	0	1.18419e-05	1.0985e-05	0	0	0	0	0	0	0	0	0	0	0	0	0.000177035	0.000197518	0.000192823	0.000140893	0.00018458	6.31433e-05	0.000117316	0.000218286
Bacteria/Actinobacteria/Acidimicrobiia/Acidimicrobiales/OM1_clade/OTU_001464	0	0	0	0	0	1.46755e-05	0	0	0	0	0	0	0	0	0	0	0	0	0	0	0	0	2.07301e-05	0	0	0	0	0	0	0	0	9.61603e-06	0	0	0	0	0	0	0	8.99661e-06	0	0.000141628	6.58393e-05	0.000115694	0.000225428	5.27371e-05	0.000126287	3.91053e-05	0.000171511
Bacteria/Actinobacteria/Acidimicrobiia/Acidimicrobiales/OM1_clade/OTU_001511	0	0	0	0	0	0	0	0	0	0	0	0	0	0	0	0	0	0	0	0	0	2.08642e-05	0	0	0	0	0	0	0	0	0	9.61603e-06	0	0	0	0	0	0	3.12116e-05	0	7.67672e-06	0.000141628	0.000197518	0.000212105	0.000281785	0.000237317	0.00018943	7.82105e-05	0.000109143
Bacteria/Actinobacteria/Acidimicrobiia/Acidimicrobiales/OM1_clade/OTU_001809	0	0	0	0	0	0	0	0	0	0	0	0	0	0	0	0	0	0	0	0	0	0	2.07301e-05	0	0	0	0	0	0	0	0	0	0	0	0	0	0	0	0	0	0	7.0814e-05	3.29196e-05	5.78469e-05	5.63571e-05	0.000158211	0	0.000156421	4.67756e-05
Bacteria/Actinobacteria/Acidimicrobiia/Acidimicrobiales/OM1_clade/OTU_001940	4.17612e-05	0	1.85777e-05	1.49833e-05	0	0	0	0	0	0	0	0	0	0	0	0	0	0	0	0	0	0	0	0	0	0	1.15662e-05	0	0	0	0	0	0	0	1.49111e-05	0	0	0	0	0	0	0.000212442	0.000131679	0.000115694	0.000225428	7.91056e-05	9.47149e-05	3.91053e-05	0.000218286
Bacteria/Actinobacteria/Acidimicrobiia/Acidimicrobiales/OM1_clade/OTU_001980	0	0	0	0	0	0	0	0	1.37282e-05	0	0	0	0	0	0	0	0	0	0	0	0	0	0	0	0	0	0	0	0	0	0	0	0	0	0	0	0	0	0	0	7.67672e-06	0.00030096	0.000230438	0.00025067	0.000169071	0.00018458	0.000126287	3.91053e-05	0.000171511
Bacteria/Actinobacteria/Acidimicrobiia/Acidimicrobiales/OM1_clade/OTU_002050	2.78408e-05	0	0	0	0	0	0	0	0	0	0	0	0	0	0	0	1.61709e-05	1.45722e-05	0	0	0	0	0	1.79363e-05	0	0	1.15662e-05	3.55257e-05	0	0	0	0	1.83685e-05	0	1.49111e-05	0	0	0	0	3.59864e-05	0	0.000123925	0	0.000134976	8.45356e-05	0.000105474	0.000126287	3.91053e-05	0.000140327
Bacteria/Actinobacteria/Acidimicrobiia/Acidimicrobiales/OM1_clade/OTU_002385	0	0	0	0	0	0	0	0	0	0	0	0	0	0	0	0	8.08545e-06	0	0	0	0	0	0	0	0	2.51674e-05	0	0	0	0	0	0	0	0	0	1.82183e-05	0	0	0	0	0	0.000141628	9.87589e-05	9.64116e-05	0.000281785	0.000105474	6.31433e-05	7.82105e-05	0.000202694
Bacteria/Actinobacteria/Acidimicrobiia/Acidimicrobiales/OM1_clade/OTU_002488	0	0	0	0	1.81091e-05	1.46755e-05	0	0	0	0	0	0	0	0	0	0	0	0	0	0	0	0	0	0	0	8.38912e-06	0	0	0	0	0	0	0	0	0	0	0	0	0	0	0	0.000265553	0.000263357	0.00025067	0.000225428	0.000158211	6.31433e-05	0.000195526	9.35512e-05
Bacteria/Actinobacteria/Acidimicrobiia/Acidimicrobiales/OM1_clade/OTU_002688	0	0	0	1.49833e-05	0	1.46755e-05	0	0	0	0	0	0	0	0	0	0	8.08545e-06	0	0	0	0	0	2.07301e-05	0	0	0	0	0	0	0	0	0	0	0	1.49111e-05	0	0	0	0	0	0	5.31105e-05	0	3.85646e-05	5.63571e-05	0.000105474	6.31433e-05	3.91053e-05	0.000124735
Bacteria/Actinobacteria/Acidimicrobiia/Acidimicrobiales/OM1_clade/OTU_002779	2.78408e-05	0	0	0	0	0	0	0	0	1.3405e-05	0	0	0	4.10442e-05	0	0	0	0	0	0	0	0	0	0	0	0	0	0	0	0	0	1.92321e-05	0	0	1.49111e-05	9.10913e-06	0	0	0	0	2.30302e-05	5.31105e-05	6.58393e-05	3.85646e-05	0.000169071	2.63685e-05	6.31433e-05	7.82105e-05	6.23675e-05
Bacteria/Actinobacteria/Acidimicrobiia/Acidimicrobiales/OM1_clade/OTU_002991	0	0	0	0	0	0	2.0803e-05	0	0	0	0	0	0	4.10442e-05	0	0	0	0	0	0	0	0	0	0	0	0	0	0	0	0	0	0	0	4.5335e-05	0	9.10913e-06	0	1.33846e-05	0	0	0	7.0814e-05	3.29196e-05	9.64116e-05	0.000169071	7.91056e-05	9.47149e-05	3.91053e-05	9.35512e-05
Bacteria/Actinobacteria/Acidimicrobiia/Acidimicrobiales/OM1_clade/OTU_003768	0	0	0	1.49833e-05	0	0	0	0	0	0	0	0	0	0	0	0	0	0	0	0	0	0	0	0	0	0	0	0	0	0	0	0	0	0	0	0	0	0	0	0	0	5.31105e-05	3.29196e-05	9.64116e-05	0.000140893	7.91056e-05	6.31433e-05	3.91053e-05	3.11837e-05
Bacteria/Actinobacteria/Acidimicrobiia/Acidimicrobiales/OM1_clade/OTU_003940	0	0	0	0	0	0	0	0	0	0	0	0	0	0	0	0	0	0	0	0	0	0	0	0	0	0	0	0	0	0	0	0	0	0	0	0	0	0	0	0	7.67672e-06	5.31105e-05	0	3.85646e-05	2.81785e-05	5.27371e-05	3.15716e-05	3.91053e-05	7.79593e-05
Bacteria/Actinobacteria/Acidimicrobiia/Acidimicrobiales/OM1_clade/OTU_004739	0	0	0	0	0	0	0	0	0	0	0	0	0	0	0	0	0	0	0	0	0	0	0	0	0	0	0	0	0	0.00018018	0	0	0	0	0	1.82183e-05	0	0	0	0	0	5.31105e-05	0	3.85646e-05	2.81785e-05	2.63685e-05	0	3.91053e-05	3.11837e-05
Bacteria/Actinobacteria/Acidimicrobiia/Acidimicrobiales/OM1_clade/OTU_005069	0	0	0	0	0	0	0	0	0	0	0	0	0	0	0	0	0	0	0	0	0	0	0	0	0	0	0	0	0	0	0	0	0	0	0	0	0	0	0	0	0	5.31105e-05	0	3.85646e-05	0.000112714	7.91056e-05	3.15716e-05	3.91053e-05	0
Bacteria/Actinobacteria/Acidimicrobiia/Acidimicrobiales/OM1_clade/OTU_005146	0	0	1.85777e-05	0	0	0	0	0	0	0	0	0	0	0	0	0	0	0	0	0	0	0	0	1.79363e-05	0	0	0	1.18419e-05	0	0	0	9.61603e-06	0	0	0	2.73274e-05	0	0	0	0	0	8.85175e-05	0.000164598	0.000115694	0.000169071	0.000237317	9.47149e-05	7.82105e-05	0.000171511
Bacteria/Actinobacteria/Acidimicrobiia/Acidimicrobiales/OM1_clade/OTU_005492	0	0	0	0	0	0	0	0	0	0	0	0	0	0	0	0	0	0	0	0	0	0	0	0	0	0	0	0	0	0	0	0	0	0	0	0	0	0	0	0	0	3.5407e-05	9.87589e-05	3.85646e-05	8.45356e-05	5.27371e-05	9.47149e-05	3.91053e-05	6.23675e-05
Bacteria/Actinobacteria/Acidimicrobiia/Acidimicrobiales/OM1_clade/OTU_005518	0	0	0	0	0	0	0	0	0	0	0	0	0	0	0	0	0	0	0	0	0	0	0	0	0	0	0	0	0	0	0	0	0	0	0	0	0	0	0	0	0	5.31105e-05	3.29196e-05	0	8.45356e-05	2.63685e-05	6.31433e-05	0	4.67756e-05
Bacteria/Actinobacteria/Acidimicrobiia/Acidimicrobiales/OM1_clade/OTU_006299	0	0	1.85777e-05	0	0	0	0	0	0	0	0	0	0	0	0	0	0	1.45722e-05	0	0	0	0	0	0	0	0	0	2.36838e-05	0	0	0	0	0	0	0	0	0	0	0	0	0	1.77035e-05	9.87589e-05	5.78469e-05	8.45356e-05	2.63685e-05	3.15716e-05	0.000117316	6.23675e-05
Bacteria/Actinobacteria/Acidimicrobiia/Acidimicrobiales/OM1_clade/OTU_007024	0	0	0	0	0	1.46755e-05	0	0	0	0	0	0	0	0	0	0	0	0	0	0	0	0	0	0	0	0	0	0	0	0	0	0	3.6737e-05	0	0	0	0	0	0	0	0	5.31105e-05	6.58393e-05	5.78469e-05	5.63571e-05	2.63685e-05	0	3.91053e-05	3.11837e-05
Bacteria/Actinobacteria/Acidimicrobiia/Acidimicrobiales/OM1_clade/OTU_007174	0	0	0	0	0	0	0	0	0	0	0	0	0	0	0	0	0	0	0	0	0	0	0	0	0	0	0	0	0	0	0	0	0	2.26675e-05	0	0	0	0	0	0	0	5.31105e-05	0	1.92823e-05	0	5.27371e-05	9.47149e-05	0	4.67756e-05
Bacteria/Actinobacteria/Acidimicrobiia/Acidimicrobiales/OTU_000574	2.78408e-05	0	0	0	0	1.46755e-05	0	0	0	0	0	0	0	0	1.47501e-05	0	3.23418e-05	0	0	0	0	0	0	0	1.41609e-05	8.38912e-06	5.78309e-05	4.73675e-05	3.29551e-05	0	1.19394e-05	2.88481e-05	3.6737e-05	2.26675e-05	0	2.73274e-05	0	1.33846e-05	0	8.99661e-06	0.000122827	0.000283256	0.000296277	0.000404929	0.000591749	0.000421896	0.00018943	0.000469263	0.000233878
Bacteria/Actinobacteria/Acidimicrobiia/Acidimicrobiales/OTU_001317	0	0	0	1.49833e-05	0	0	0	8.18672e-06	0	0	0	0	0	0	0	0	2.42563e-05	0	0	0	0	0	0	0	0	2.51674e-05	0	1.18419e-05	0	0	0	0	0	0	0	0	0	0	0	0	2.30302e-05	0.000177035	6.58393e-05	7.71292e-05	0.000169071	2.63685e-05	0.000126287	0.000117316	0.000124735
Bacteria/Actinobacteria/Acidimicrobiia/Acidimicrobiales/OTU_001594	5.56816e-05	0	0	0	0	0	0	0	0	0	0	0	0	0	0	0	8.08545e-06	0	0	0	0	0	0	0	0	0	3.46985e-05	0	0	0	0	0	0	0	0	0	0	0	0	0	0	0.000194739	0.000131679	7.71292e-05	8.45356e-05	0.000158211	3.15716e-05	7.82105e-05	7.79593e-05
Bacteria/Actinobacteria/Acidimicrobiia/Acidimicrobiales/OTU_002443	0	0	0	0	0	2.93509e-05	0	8.18672e-06	0	0	0	0	0	0	0	0	8.08545e-06	0	0	0	0	2.08642e-05	0	1.79363e-05	1.41609e-05	0	0	0	0	0	0	0	0	0	0	0	2.76857e-05	1.33846e-05	0	8.99661e-06	0	8.85175e-05	0	0.000134976	8.45356e-05	0.000158211	3.15716e-05	0.000156421	0.000155919
Bacteria/Actinobacteria/Acidimicrobiia/Acidimicrobiales/OTU_002727	2.78408e-05	1.37044e-05	3.71554e-05	2.99666e-05	0	1.46755e-05	2.0803e-05	0	0	0	0	0	0	0	0	2.23404e-05	8.08545e-06	0	0	0	0	2.08642e-05	0	0	0	0	1.15662e-05	0	0	0	0	0	0	0	0	0	0	0	0	0	0	1.77035e-05	6.58393e-05	9.64116e-05	8.45356e-05	5.27371e-05	6.31433e-05	3.91053e-05	0
Bacteria/Actinobacteria/Acidimicrobiia/Acidimicrobiales/OTU_003989	0	0	0	1.49833e-05	0	0	0	0	0	0	0	0	0	0	0	0	0	0	0	0	0	0	0	0	0	0	0	0	0	0	0	0	0	0	0	0	0	0	0	0	0	1.77035e-05	0.000131679	3.85646e-05	2.81785e-05	0.000105474	0	0.000117316	1.55919e-05
Bacteria/Actinobacteria/Acidimicrobiia/Acidimicrobiales/OTU_005422	6.9602e-05	5.48178e-05	7.43108e-05	8.98998e-05	0	0	0	0	0	0	0	0	0	0	0	0	0	0	0	0	0	0	0	0	0	8.38912e-06	0	0	0	0	0	1.92321e-05	0	0	1.49111e-05	0	0	0	0	0	0	0	6.58393e-05	1.92823e-05	0	0	0	0	0
Bacteria/Actinobacteria/Acidimicrobiia/Acidimicrobiales/OTU_005685	0	0	0	0	0	0	0	0	0	0	0	0	0	0	0	0	0	0	0	0	0	0	0	0	0	0	0	0	0	0	0	0	0	0	0	0	0	4.01537e-05	0	0	0	0	0	1.92823e-05	0	0	0	0	0
Bacteria/Actinobacteria/Acidimicrobiia/Acidimicrobiales/OTU_006209	0	0	0	0	0	0	0	0	0	0	0	0	0	0	0	0	0	0	0	0	0	0	0	0	0	0	1.15662e-05	0	0	0	0	0	0	0	0	0	0	0	0	8.99661e-06	0	1.77035e-05	0	1.92823e-05	0	0	0	0	4.67756e-05
Bacteria/Actinobacteria/Acidimicrobiia/Acidimicrobiales/OTU_006387	0	0	0	0	0	0	0	0	0	0	0	0	0	0	0	0	8.08545e-06	0	0	0	0	2.08642e-05	0	0	0	8.38912e-06	0	0	0	0	0	0	0	0	0	9.10913e-06	0	0	0	0	0	7.0814e-05	9.87589e-05	3.85646e-05	0.000112714	2.63685e-05	0	3.91053e-05	1.55919e-05
Bacteria/Actinobacteria/Acidimicrobiia/Acidimicrobiales/Sva0996_marine_group/OTU_000613	2.78408e-05	0	1.85777e-05	0	0	0	0	0	0	0	0	0	0	0	0	0	3.23418e-05	0	0	0	0	0	0	5.38088e-05	1.41609e-05	2.51674e-05	0	0	0	0	0	0	0	0	0	0	0	0	0	0	2.30302e-05	0.000230146	0.000427955	0.000327799	0.000535392	0.000158211	0.000157858	0.000312842	0.000155919
Bacteria/Actinobacteria/Acidimicrobiia/Acidimicrobiales/Sva0996_marine_group/OTU_002221	0	0	0	0	0	0	0	0	0	0	0	0	0	0	0	0	0	0	0	0	0	0	0	0	0	0	1.15662e-05	0	0	0	0	0	0	0	0	0	0	0	0	0	0	0	3.29196e-05	3.85646e-05	0	5.27371e-05	0	0	4.67756e-05
Bacteria/Actinobacteria/Acidimicrobiia/Acidimicrobiales/Sva0996_marine_group/OTU_002597	0	0	0	0	0	0	0	0	0	0	0	0	0	0	0	0	0	0	0	0	0	0	0	0	0	0	0	0	0	0	0	0	0	0	0	0	0	0	0	0	7.67672e-06	3.5407e-05	9.87589e-05	5.78469e-05	8.45356e-05	7.91056e-05	3.15716e-05	7.82105e-05	9.35512e-05
Bacteria/Actinobacteria/Acidimicrobiia/Acidimicrobiales/Sva0996_marine_group/OTU_004983	0	0	0	0	0	0	0	0	0	0	0	0	0	0	0	0	8.08545e-06	0	0	0	0	0	0	0	1.41609e-05	1.67782e-05	0	1.18419e-05	0	0	0	0	0	0	0	1.82183e-05	0	0	0	0	0	0	0	0	0	0	0	0	1.55919e-05
Bacteria/Actinobacteria/Acidimicrobiia/Acidimicrobiales/Sva0996_marine_group/OTU_005531	0	0	0	0	0	2.93509e-05	0	0	0	0	0	0	0	0	0	0	0	0	0	0	0	0	0	0	0	0	0	0	0	0	1.19394e-05	0	0	0	0	0	0	0	0	0	0	1.77035e-05	3.29196e-05	3.85646e-05	0	0	0	0	0
Bacteria/Actinobacteria/Acidimicrobiia/Acidimicrobiales/Sva0996_marine_group/OTU_006729	0	0	0	0	0	0	0	0	0	0	0	0	0	0	0	0	0	0	0	0	0	0	0	0	0	0	0	0	0	0	0	0	0	0	0	0	0	0	0	0	0	7.0814e-05	3.29196e-05	1.92823e-05	8.45356e-05	2.63685e-05	3.15716e-05	0	1.55919e-05
Bacteria/Actinobacteria/Acidimicrobiia/Acidimicrobiales/uncultured/OTU_000121	0.00264488	0.00254903	0.00213643	0.00289178	0.0024085	0.00162898	0.00164344	0.000147361	8.23689e-05	0.000120645	0	0	0.000524281	0.00147759	0.00106201	0.00223404	6.46836e-05	4.37165e-05	0	0	0	0.00242025	0.00248761	0.00152458	0.000438988	0.000922803	0.000867463	0.00018947	0.000483341	0	0.000883519	0.00296174	0.00220422	0.0027881	0.000984135	0.000610312	0.000553715	0.000869996	0.000416155	0.000161939	6.90905e-05	0.000230146	0.000197518	7.71292e-05	0.000140893	2.63685e-05	0	0	3.11837e-05
Bacteria/Actinobacteria/Acidimicrobiia/Acidimicrobiales/uncultured/OTU_000542	0.000556816	0.000479656	0.000260088	0.000344616	0.000235418	0.000352211	0.000603287	4.91203e-05	8.23689e-05	2.681e-05	0.000105285	0	0.000327675	0.000246265	4.42504e-05	0.000111702	4.04272e-05	7.28608e-05	0	0	0	0.00025037	0.000269491	0.000340789	8.49654e-05	0.000159393	0.00015036	5.92094e-05	1.0985e-05	0	0.000298486	0.000423105	0.000183685	0.00027201	8.94668e-05	0.000118419	0.000184572	2.67691e-05	0	3.59864e-05	0.000115151	1.77035e-05	0	3.85646e-05	0	0	3.15716e-05	3.91053e-05	3.11837e-05
Bacteria/Actinobacteria/Acidimicrobiia/Acidimicrobiales/uncultured/OTU_000578	6.9602e-05	8.22267e-05	0	2.99666e-05	0	0	0	0	0	2.681e-05	0	0	0	4.10442e-05	0	2.23404e-05	6.46836e-05	0	0	0	0	0	0	0	8.49654e-05	1.67782e-05	4.62647e-05	2.36838e-05	4.39401e-05	0	0	3.84641e-05	0	0	0	0	9.22858e-06	0	0	0	7.67672e-06	0.000318663	0.000362116	0.000462775	0.000281785	0.000342791	0.00018943	0.000195526	0.000358613
Bacteria/Actinobacteria/Acidimicrobiia/Acidimicrobiales/uncultured/OTU_000591	1.39204e-05	1.37044e-05	0	0	0	1.46755e-05	0	2.45602e-05	0	4.0215e-05	0	0	0	0	0	0	8.08545e-06	0	0	0	0	0	0	3.58725e-05	0	1.67782e-05	0	8.28932e-05	0	0	0	0	0	2.26675e-05	1.49111e-05	0	1.84572e-05	1.33846e-05	2.08078e-05	3.59864e-05	3.07069e-05	0.000371774	0.000526714	0.000404929	0.000507214	0.000316422	0.000442003	0.000234632	0.000296245
Bacteria/Actinobacteria/Acidimicrobiia/Acidimicrobiales/uncultured/OTU_000752	8.35224e-05	0	0	0	0	2.93509e-05	2.0803e-05	0	0	0	0	0	1.63838e-05	0	2.95003e-05	0	4.85127e-05	0	0	0	0	0	0	0	0	8.38912e-06	4.62647e-05	3.55257e-05	0	0	2.38789e-05	0	3.6737e-05	0	1.49111e-05	0	0	0	0	0	2.30302e-05	0.000389477	0.000131679	0.000443493	0.000338142	0.000210948	0.000252573	0.000156421	0.000202694
Bacteria/Actinobacteria/Acidimicrobiia/Acidimicrobiales/uncultured/OTU_000821	0	0	1.85777e-05	4.49499e-05	0	1.46755e-05	2.0803e-05	0	0	0	0	0	0	0	0	0	1.61709e-05	0	0	0	0	0	0	0	1.41609e-05	0	0	0	2.19701e-05	0	0	0	0	0	0	0	0	0	0	2.69898e-05	0	0.000371774	0.000263357	0.000289235	0.000112714	0.00018458	0.000126287	0.000156421	0.000233878
Bacteria/Actinobacteria/Acidimicrobiia/Acidimicrobiales/uncultured/OTU_001807	1.39204e-05	0	0	0	0	0	0	0	0	0	0	0	0	0	0	0	0	0	0	0	0	0	0	0	0	0	0	0	0	0	0	0	0	0	0	0	0	0	0	0	0	1.77035e-05	3.29196e-05	1.92823e-05	5.63571e-05	5.27371e-05	6.31433e-05	0	3.11837e-05
Bacteria/Actinobacteria/Acidimicrobiia/Acidimicrobiales/uncultured/OTU_001924	4.17612e-05	0	0	0	0	0	0	0	0	0	0	0	0	0	0	4.46808e-05	0	0	0	0	0	0	0	1.79363e-05	0	0	0	2.36838e-05	0	0	0	0	0	0	0	2.73274e-05	0	0	0	8.99661e-06	1.53534e-05	5.31105e-05	0.000197518	3.85646e-05	0.000309964	5.27371e-05	9.47149e-05	0.000117316	9.35512e-05
Bacteria/Actinobacteria/Acidimicrobiia/Acidimicrobiales/uncultured/OTU_002670	0	0	0	1.49833e-05	0	0	0	0	0	0	0	0	0	0	0	0	0	0	0	0	0	0	0	0	0	0	0	1.18419e-05	0	0	0	0	0	0	0	0	0	0	0	0	0	5.31105e-05	6.58393e-05	0.000347082	0.000112714	5.27371e-05	6.31433e-05	7.82105e-05	1.55919e-05
Bacteria/Actinobacteria/Acidimicrobiia/Acidimicrobiales/uncultured/OTU_002776	0	0	0	1.49833e-05	0	0	2.0803e-05	0	0	0	0	0	0	0	0	0	8.08545e-06	0	0	0	0	0	2.07301e-05	0	7.08045e-05	0	0	0	3.29551e-05	0	0	9.61603e-06	1.83685e-05	0	0	0	1.84572e-05	2.67691e-05	2.08078e-05	3.59864e-05	2.30302e-05	1.77035e-05	3.29196e-05	5.78469e-05	0	0	3.15716e-05	7.82105e-05	1.55919e-05
Bacteria/Actinobacteria/Acidimicrobiia/Acidimicrobiales/uncultured/OTU_002808	0	0	0	0	0	0	0	0	0	0	0	0	0	0	0	0	1.61709e-05	0	0	0	0	0	0	3.58725e-05	0	0	0	0	0	0	0	9.61603e-06	0	0	0	0	9.22858e-06	0	0	0	0	5.31105e-05	9.87589e-05	3.85646e-05	0	2.63685e-05	3.15716e-05	0	3.11837e-05
Bacteria/Actinobacteria/Acidimicrobiia/Acidimicrobiales/uncultured/OTU_002886	0	0	0	0	0	0	0	0	0	0	0	0	0	0	0	0	0	0	0	0	0	0	0	0	0	0	0	0	0	0	0	0	0	0	0	0	0	0	0	0	0	8.85175e-05	0	3.85646e-05	2.81785e-05	0.000105474	0	0	3.11837e-05
Bacteria/Actinobacteria/Acidimicrobiia/Acidimicrobiales/uncultured/OTU_003110	1.39204e-05	0	0	0	0	1.46755e-05	0	0	0	0	0	0	0	0	0	0	0	0	0	0	0	0	0	0	0	0	0	0	0	0	0	0	0	0	0	0	0	0	0	0	0	0	0	1.92823e-05	5.63571e-05	0	6.31433e-05	0	3.11837e-05
Bacteria/Actinobacteria/Acidimicrobiia/Acidimicrobiales/uncultured/OTU_003402	0	0	0	0	0	0	0	0	0	0	0	0	0	0	1.47501e-05	0	0	0	0	0	0	0	0	1.79363e-05	0	0	0	0	0	0	0	0	0	0	0	0	3.69143e-05	0	0	0	1.53534e-05	3.5407e-05	0	1.92823e-05	5.63571e-05	2.63685e-05	9.47149e-05	3.91053e-05	3.11837e-05
Bacteria/Actinobacteria/Acidimicrobiia/Acidimicrobiales/uncultured/OTU_003421	2.78408e-05	0	0	0	1.81091e-05	0	0	0	0	0	0	0	0	0	0	0	0	0	0	0	0	0	0	0	0	0	0	0	0	0	0	0	1.83685e-05	0	0	0	0	0	0	0	0	0	3.29196e-05	1.92823e-05	0	5.27371e-05	0	0	1.55919e-05
Bacteria/Actinobacteria/Acidimicrobiia/Acidimicrobiales/uncultured/OTU_003681	0	0	0	0	0	0	0	0	0	0	0	0	0	0	0	0	0	0	0	0	0	0	0	0	0	0	0	0	0	0	0	0	0	0	0	0	0	0	0	0	0	1.77035e-05	3.29196e-05	3.85646e-05	2.81785e-05	2.63685e-05	0	0	4.67756e-05
Bacteria/Actinobacteria/Acidimicrobiia/Acidimicrobiales/uncultured/OTU_003756	0	1.37044e-05	0	0	0	0	0	0	0	0	0	0	0	0	0	2.23404e-05	0	0	0	0	0	0	0	0	2.83218e-05	5.87238e-05	2.31324e-05	1.18419e-05	5.49251e-05	0	0	0	0	0	0	0	9.22858e-06	1.33846e-05	7.28271e-05	8.99661e-06	7.67672e-06	0	0	0	2.81785e-05	2.63685e-05	0	0	0
Bacteria/Actinobacteria/Acidimicrobiia/Acidimicrobiales/uncultured/OTU_004193	0	0	0	0	0	0	2.0803e-05	8.18672e-06	0	0	0	0	0	0	0	0	0	0	0	0	0	0	0	0	0	0	1.15662e-05	1.18419e-05	0	0	0	0	0	0	0	9.10913e-06	0	0	0	1.79932e-05	2.30302e-05	7.0814e-05	6.58393e-05	5.78469e-05	5.63571e-05	5.27371e-05	0	7.82105e-05	6.23675e-05
Bacteria/Actinobacteria/Acidimicrobiia/Acidimicrobiales/uncultured/OTU_005041	0	0	0	0	0	0	0	0	0	0	0	0	0	0	0	0	0	0	0	0	0	0	0	0	0	0	0	0	0	0	0	0	0	0	0	0	0	0	0	0	0	0	6.58393e-05	1.92823e-05	8.45356e-05	2.63685e-05	0	0	3.11837e-05
Bacteria/Actinobacteria/Acidimicrobiia/Acidimicrobiales/uncultured/OTU_005044	0	0	0	0	0	0	0	0	0	0	0	0	0	0	0	0	0	0	0	0	0	0	0	0	0	0	0	1.18419e-05	0	0	0	0	0	0	0	0	0	0	0	0	0	1.77035e-05	0	0	0.000112714	5.27371e-05	3.15716e-05	0	0
Bacteria/Actinobacteria/Acidimicrobiia/Acidimicrobiales/uncultured/OTU_005340	0	0	0	0	0	0	0	0	0	0	0	0	0	0	0	0	0	0	0	0	0	0	0	0	0	0	0	0	0	0	0	9.61603e-06	0	0	0	0	0	0	0	0	0	0	0	0	0	0	0	0	0
Bacteria/Actinobacteria/Acidimicrobiia/Acidimicrobiales/uncultured/OTU_006369	0	0	0	0	0	0	0	0	0	0	0	0	0	0	0	0	8.08545e-06	0	0	0	0	0	0	0	0	0	0	0	0	0	0	0	0	0	0	0	0	0	0	0	0	0	0	1.92823e-05	2.81785e-05	0	3.15716e-05	0	4.67756e-05
Bacteria/Actinobacteria/Acidimicrobiia/Acidimicrobiales/uncultured/OTU_006433	0	0	0	0	0	0	0	0	0	0	0	0	0	0	0	0	0	0	0	0	0	0	0	0	0	0	0	0	0	0	0	0	0	0	0	0	0	0	0	0	0	0	0	0	0	0	0	0	1.55919e-05
Bacteria/Actinobacteria/Acidimicrobiia/Acidimicrobiales/uncultured/OTU_007505	0	0	0	0	0	0	0	0	0	0	0	0	0	0	0	0	0	0	0	0	0	0	0	0	0	0	0	0	0	0	0	0	0	0	0	0	0	0	0	0	0	0	0	0	2.81785e-05	0	3.15716e-05	7.82105e-05	0
Bacteria/Actinobacteria/Actinobacteria/Corynebacteriales/Corynebacteriaceae/Corynebacterium_1/OTU_003550	0	0	0	0	0	2.93509e-05	0	0	0	0	0	0	0	0	0	0	0	0	0	0	0	0	2.07301e-05	0	0	8.38912e-06	1.15662e-05	0	0	0	3.58183e-05	0	1.83685e-05	0	0	0	3.69143e-05	0	0	0	7.67672e-06	0	0	0	0	0	3.15716e-05	0	0
Bacteria/Actinobacteria/Actinobacteria/Corynebacteriales/Corynebacteriaceae/Corynebacterium_1/OTU_006042	0	0	0	0	0	0	0	0	0	0	0	0	0	0	0	0	0	0	0	0	0	0	0	0	0	0	0	0	0	0	0	0	0	0	0	0	0	0	0	0	0	0	0	0	0	0	0	0	0
Bacteria/Actinobacteria/Actinobacteria/Corynebacteriales/Corynebacteriaceae/uncultured/OTU_003144	0	0	0	0	1.81091e-05	1.46755e-05	0	1.63734e-05	0	0	0	0	0	0	4.42504e-05	0	1.61709e-05	0	0	0	0	4.17284e-05	0	8.96813e-05	0	1.67782e-05	5.78309e-05	0	6.59102e-05	0	0	0	0	2.26675e-05	2.98223e-05	0.0001002	9.22858e-06	0	0.000520194	8.99661e-06	1.53534e-05	0	0	0	0	0	3.15716e-05	0	3.11837e-05
Bacteria/Actinobacteria/Actinobacteria/Corynebacteriales/Mycobacteriaceae/Mycobacterium/OTU_000081	0.00034801	0.000602996	0.000297243	0.000359599	0.00135818	0.000616369	0.00285001	0.00182564	0.00118062	0.00453089	0.00178985	0.000628206	0.00165476	0.000328353	0.000826007	0.000469148	0.00598323	0.000408021	0.00327511	0	0	0.000855432	0.000870665	0.00340789	0.00390841	0.00266774	0.00179276	0.00394335	0.00242769	0.000540541	0.000752185	0.000740434	0.00154295	0.000226675	0.00301205	0.00290581	0.001292	0.000428306	0.0056285	0.0034547	0.00351594	3.5407e-05	0.000164598	7.71292e-05	8.45356e-05	0	0.000157858	7.82105e-05	6.23675e-05
Bacteria/Actinobacteria/Actinobacteria/Corynebacteriales/Mycobacteriaceae/Mycobacterium/OTU_000238	0.000139204	0.000232976	0.000185777	0.000314649	0.000470835	0.000337535	0.000977741	0.00045027	0.000164738	0.00075068	0.000105285	0.000418804	0.000704502	0.000369397	0.000265502	8.93615e-05	0.00113196	7.28608e-05	0	0	0	0.000375556	0.000290222	0.00129141	0.000523953	0.00047818	0.000624573	0.000449992	0.000395461	0.00036036	0.000692488	0.000403873	0.000330633	0.000113338	0.000939401	0.000847149	0.000249172	0.000240922	0.00123806	0.000647756	0.000529694	0	6.58393e-05	3.85646e-05	0	2.63685e-05	0	0	1.55919e-05
Bacteria/Actinobacteria/Actinobacteria/Corynebacteriales/Mycobacteriaceae/Mycobacterium/OTU_000706	0.00160085	0.00149379	0.00113324	0.0013485	0.00275258	0.00115936	0.00538798	0.00225954	0.00127672	0.00355233	0.00105285	0.000314103	0.00294908	0.00143655	0.00184377	0.000982977	0.00359802	0.000276871	0.0010917	0.000696379	0	0.00244111	0.00228031	0.00843004	0.00424827	0.00203856	0.00224384	0.00219075	0.00165874	0.000540541	0.00276995	0.00190397	0.00202054	0.000521353	0.00545747	0.00328839	0.00147657	0.00100384	0.00584698	0.00285192	0.00270988	0.000106221	3.29196e-05	5.78469e-05	0.000140893	5.27371e-05	3.15716e-05	3.91053e-05	4.67756e-05
Bacteria/Actinobacteria/Actinobacteria/Corynebacteriales/Mycobacteriaceae/Mycobacterium/OTU_002603	1.39204e-05	1.37044e-05	0	0	1.81091e-05	1.46755e-05	0.000104015	0.000180108	8.23689e-05	0.00010724	0	0	8.19189e-05	0	0	0	0.000307247	4.37165e-05	0	0.000696379	0	6.25926e-05	0.000145111	0.00014349	0.000113287	0.000209728	0.000127228	0.000106577	0.00013182	0	2.38789e-05	7.69283e-05	7.3474e-05	2.26675e-05	0.000298223	9.10913e-05	0.000119972	6.69228e-05	0.000291309	0.000206922	0.000153534	0	0	5.78469e-05	2.81785e-05	0	0	0	0
Bacteria/Actinobacteria/Actinobacteria/Corynebacteriales/Mycobacteriaceae/Mycobacterium/OTU_002653	0	0	0	1.49833e-05	0	0	0	0	0	0	0	0	0	0	0	0	8.08545e-06	0	0	0	0	0	0	0	4.24827e-05	0	0	1.18419e-05	0	0	0	0	0	0	0	0	0	0	5.20194e-05	0	1.53534e-05	8.85175e-05	3.29196e-05	5.78469e-05	0.000112714	2.63685e-05	3.15716e-05	0.000195526	1.55919e-05
Bacteria/Actinobacteria/Actinobacteria/Corynebacteriales/OTU_000027	0.00322953	0.00302868	0.00215501	0.00248723	0.00565002	0.00258288	0.0112128	0.00519038	0.00260835	0.00788214	0.00221099	0.000523505	0.00622583	0.00233952	0.00312703	0.00167553	0.00842504	0.000801469	0.00327511	0.00278552	0	0.00385988	0.00377288	0.0155328	0.00675475	0.00467274	0.00587562	0.00486702	0.00413037	0.00162162	0.00594584	0.0038368	0.00411455	0.00158673	0.0093791	0.00683185	0.0024548	0.00212814	0.0126511	0.00638759	0.00523552	0.000123925	0.000164598	0.000289235	0.000140893	7.91056e-05	0.000126287	0.000156421	0.000311837
Bacteria/Actinobacteria/Actinobacteria/Corynebacteriales/OTU_001563	2.78408e-05	1.37044e-05	0	0	0	0	0	4.09336e-05	0	0	0	0.000104701	0	0	0	0	3.23418e-05	0	0	0	0	0	0	0	4.24827e-05	0	2.31324e-05	9.47351e-05	0	0	0	0	0	0	0	0	0	0	0	0	3.07069e-05	8.85175e-05	6.58393e-05	7.71292e-05	5.63571e-05	0.000158211	0.000157858	0	0.000109143
Bacteria/Actinobacteria/Actinobacteria/Corynebacteriales/OTU_001930	0	0	1.85777e-05	2.99666e-05	5.43272e-05	2.93509e-05	0	7.36805e-05	2.74563e-05	6.7025e-05	0	0	0	0	1.47501e-05	6.70211e-05	4.85127e-05	2.91443e-05	0	0	0	4.17284e-05	0	5.38088e-05	0.000127448	5.03347e-05	6.93971e-05	4.73675e-05	5.49251e-05	0	2.38789e-05	3.84641e-05	1.83685e-05	0	8.94668e-05	8.19821e-05	9.22858e-06	0	4.16155e-05	9.89627e-05	0.000115151	1.77035e-05	0	0	0	0	0	0	3.11837e-05
Bacteria/Actinobacteria/Actinobacteria/Corynebacteriales/OTU_002466	0	0	0	0	0	0	0	8.18672e-06	0	4.0215e-05	0	0	0	0	0	0	0.000282991	0	0	0	0	0	0	3.58725e-05	0	8.38912e-06	0	0	0	0	1.19394e-05	0	0	0	0	3.64365e-05	0	0	2.08078e-05	0.000224915	3.07069e-05	0	0	0	0	0	0	0	0
Bacteria/Actinobacteria/Actinobacteria/Corynebacteriales/OTU_002690	0	0	0	1.49833e-05	0	2.93509e-05	4.1606e-05	3.27469e-05	4.11845e-05	0	0	0	3.27675e-05	0	5.90005e-05	0	3.23418e-05	1.45722e-05	0	0	0	4.17284e-05	2.07301e-05	7.1745e-05	1.41609e-05	8.38912e-06	3.46985e-05	1.18419e-05	1.0985e-05	0	1.19394e-05	2.88481e-05	1.83685e-05	0	1.49111e-05	6.37639e-05	3.69143e-05	1.33846e-05	4.16155e-05	4.4983e-05	3.83836e-05	0	0	0	0	0	0	0	0
Bacteria/Actinobacteria/Actinobacteria/Corynebacteriales/OTU_006680	0	0	0	0	7.24362e-05	1.46755e-05	2.0803e-05	2.45602e-05	1.37282e-05	0	0	0	4.91513e-05	4.10442e-05	0	0	2.42563e-05	1.45722e-05	0	0	0	4.17284e-05	4.14602e-05	3.58725e-05	0	8.38912e-06	2.31324e-05	5.92094e-05	0	0	1.19394e-05	5.76962e-05	1.83685e-05	0	2.98223e-05	1.82183e-05	1.84572e-05	0	1.04039e-05	0	5.3737e-05	0	0	0	0	0	3.15716e-05	0	0
Bacteria/Actinobacteria/Actinobacteria/Frankiales/OTU_000268	9.74428e-05	2.74089e-05	0.000111466	0.000209766	0	2.93509e-05	4.1606e-05	0	0	4.0215e-05	0	0	0	0	0	2.23404e-05	0.000113196	0	0	0	0	0	2.07301e-05	3.58725e-05	5.66436e-05	0	6.93971e-05	7.10513e-05	0	0	1.19394e-05	2.88481e-05	1.83685e-05	4.5335e-05	1.49111e-05	0	9.22858e-06	0	0	0	8.44439e-05	0.000849768	0.00095467	0.000925551	0.000760821	0.000738319	0.000757719	0.000586579	0.000654858
Bacteria/Actinobacteria/Actinobacteria/Frankiales/OTU_000974	0	0	0	0	0	0	0	0	0	0	0	0	0	0	1.47501e-05	0	2.42563e-05	0	0	0	0	0	0	0	1.41609e-05	8.38912e-06	0	2.36838e-05	0	0	0	0	0	0	0	0	0	0	0	0	2.30302e-05	0.000141628	0.000263357	0.000212105	0.000225428	0.000290054	0.000252573	0.000234632	0.000171511
Bacteria/Actinobacteria/Actinobacteria/Frankiales/OTU_002843	0	1.37044e-05	1.85777e-05	0	0	0	0	0	0	0	0	0	0	0	0	0	2.42563e-05	0	0	0	0	0	0	0	0	0	0	0	0	0	0	0	0	0	0	0	0	0	0	0	0	0.000212442	0.000164598	9.64116e-05	5.63571e-05	0.000158211	6.31433e-05	0.000117316	3.11837e-05
Bacteria/Actinobacteria/Actinobacteria/Frankiales/Sporichthyaceae/Candidatus_Planktophila/OTU_000135	0.00419004	0.00427579	0.00585197	0.00527412	0.00134007	0.00124741	0.00303724	4.91203e-05	0.00015101	0.000442365	0	0	0.00135985	0.00098506	0.000383503	0.000513829	7.2769e-05	0.000116577	0	0	0	0.00118926	0.000912125	0.0016322	8.49654e-05	8.38912e-05	0.00158457	0	0	0.000540541	0.00216104	0.000846211	0.000771477	0.00269743	0.00131218	0.000154855	9.22858e-05	0.00044169	0.000936349	0.000116956	6.90905e-05	0	0	0	0	0	0	0	0
Bacteria/Actinobacteria/Actinobacteria/Frankiales/Sporichthyaceae/hgcI_clade/OTU_000037	0.00356362	0.00391947	0.00447722	0.0046598	0.00148494	0.00127676	0.00480549	0.00147361	0.000576583	0.00451749	0.000315856	0	0.00342421	0.00119028	0.00115051	0.000670211	0.000218307	0.000131149	0	0	0	0.0013979	0.00111943	0.00281599	0.00141609	8.38912e-05	0.00907945	0.00851432	0.00010985	0.00324324	0.00471608	0.00118277	0.00112048	0.00360413	0.0107062	0.00170341	0.00152272	0.00729458	0.0266547	0.00612669	0.00264079	0	0	0	2.81785e-05	0	0	0	0
Bacteria/Actinobacteria/Actinobacteria/Frankiales/Sporichthyaceae/hgcI_clade/OTU_000052	0.00533151	0.00567364	0.00668797	0.00624803	0.00110465	0.00180508	0.0062201	0.000327469	0.000329476	0.00270781	0.000210571	0	0.00422701	0.00184699	0.00199127	0.00109468	0.000194051	0.000160294	0	0	0	0.00129358	0.00176206	0.00536294	9.91263e-05	0.000159393	0.0071479	0.000118419	2.19701e-05	0.00018018	0.00620851	0.000836595	0.000826583	0.00374014	0.00542765	0.000182183	0.000323	0.00262337	0.00443205	0.000377858	9.21206e-05	0	0	1.92823e-05	0	0	0	0	0
Bacteria/Actinobacteria/Actinobacteria/Frankiales/Sporichthyaceae/hgcI_clade/OTU_000098	0.00182357	0.00226123	0.00185777	0.00277191	0.0011952	0.000660395	0.00203869	0.00120345	0.00015101	0.00096516	0.000105285	0	0.00122878	0.000410442	0.000781757	0.000402127	3.23418e-05	5.82886e-05	0	0	0	0.00150222	0.000684094	0.00156045	0.00106207	0.000109059	0.00358551	0.00243943	6.59102e-05	0.00144144	0.00244759	0.00113469	0.00124906	0.00235742	0.00538292	0.00153033	0.00321155	0.00243599	0.00704343	0.00196126	0.00200362	0	0	1.92823e-05	0	0	0	0	0
Bacteria/Actinobacteria/Actinobacteria/Frankiales/Sporichthyaceae/hgcI_clade/OTU_000103	0.0049139	0.00528992	0.00592628	0.00608322	0.0013944	0.00151157	0.00499272	0.000139174	0.000192194	0.001059	0	0	0.00393211	0.00164177	0.00122426	0.000647871	0.000129367	0.000145722	0.0010917	0	0	0.00171086	0.00111943	0.00423296	0.000212413	5.03347e-05	0.00328479	8.28932e-05	0	0.000720721	0.0055996	0.00126932	0.0016899	0.00432949	0.00292258	0.000382583	0.000636772	0.000669228	0.00236168	0.000323878	0.000353129	0	0	0	0	0	3.15716e-05	3.91053e-05	0
Bacteria/Actinobacteria/Actinobacteria/Frankiales/Sporichthyaceae/hgcI_clade/OTU_000109	0.000709941	0.000849676	0.000854574	0.000854048	0.000289745	0.000117404	0.000894529	0.000130988	4.11845e-05	0.000335125	0	0	0.000851956	0.000123132	0.000442504	0.000268085	8.89399e-05	2.91443e-05	0	0	0	0.000166914	0.000373142	0.000825068	5.66436e-05	0.000159393	0.00154987	0.000153945	3.29551e-05	0.00036036	0.00174316	0.000182705	0.000220422	0.00138272	0.00246034	0.000255056	0.000765972	0.000722766	0.00204956	0.000296888	0.000522017	0	0	0	0	0	3.15716e-05	0	0
Bacteria/Actinobacteria/Actinobacteria/Frankiales/Sporichthyaceae/hgcI_clade/OTU_000114	0.00267272	0.00252162	0.00235937	0.00197779	0.000851125	0.000719097	0.00133139	4.91203e-05	9.60971e-05	0.000871325	0	0	0.0012124	0.000533574	0.00138651	0.000335106	3.23418e-05	7.28608e-05	0	0	0	0.00177346	0.00105724	0.00243933	0.000325701	5.03347e-05	0.00453394	0.00018947	3.29551e-05	0.000720721	0.00122976	0.00106738	0.000955162	0.00192674	0.000193845	0.00147568	0.000812115	0.000281076	1.04039e-05	0.000863674	0.00128969	1.77035e-05	3.29196e-05	1.92823e-05	2.81785e-05	2.63685e-05	3.15716e-05	0	1.55919e-05
Bacteria/Actinobacteria/Actinobacteria/Frankiales/Sporichthyaceae/hgcI_clade/OTU_000163	0.00367499	0.00315202	0.00386416	0.00437512	0.00105033	0.000851176	0.00160183	8.18672e-06	0.00015101	9.3835e-05	0	0	0.000638967	0.000738795	0.000457254	0.000714892	8.08545e-06	7.28608e-05	0	0	0	0.00104321	0.00143038	0.00105824	1.41609e-05	9.22803e-05	0.000601441	0	2.19701e-05	0.00018018	0.00158795	0.00150972	0.000955162	0.00274277	0.000864846	0.000136637	7.38287e-05	0.000428306	0.00018727	8.99661e-06	0	1.77035e-05	0	1.92823e-05	2.81785e-05	0	0	0	1.55919e-05
Bacteria/Actinobacteria/Actinobacteria/Frankiales/Sporichthyaceae/hgcI_clade/OTU_000249	0.00168437	0.00149379	0.0020807	0.00169311	0.000597599	0.000469614	0.000686499	4.91203e-05	5.49126e-05	8.043e-05	0	0	0.000540665	0.00049253	0.000162251	0.000402127	8.08545e-06	0.000116577	0	0	0	0.000834568	0.000497523	0.000376661	0	3.35565e-05	0.00024289	4.73675e-05	0	0	0.00144467	0.000788515	0.000587792	0.000929368	0.000432423	0	5.53715e-05	0.000254306	8.3231e-05	0	3.07069e-05	0	0	0	0	2.63685e-05	0	0	0
Bacteria/Actinobacteria/Actinobacteria/Frankiales/Sporichthyaceae/hgcI_clade/OTU_000913	0.000431532	0.0006167	0.000408709	0.000434516	0.000144872	0.000176105	0.000374454	4.09336e-05	0	0.00010724	0	0	0.000458746	0	0.000280253	6.70211e-05	0	0	0	0	0	0.000146049	0.000290222	0.000448406	0	0	0.000439515	3.55257e-05	0	0	0.000620851	0.000105776	0.000220422	0.000680025	0.000820112	0.0001002	0.000332229	0.00029446	0.000218481	7.19729e-05	0.000161211	0	0	0	0	0	0	0	0
Bacteria/Actinobacteria/Actinobacteria/Frankiales/Sporichthyaceae/hgcI_clade/OTU_001164	0.000375851	0.000465951	0.000520175	0.000374582	0.0001992	0.000102728	0.000353651	8.18672e-06	2.74563e-05	0.000174265	0	0	0.000278524	8.20883e-05	0.000103251	0.000111702	0	2.91443e-05	0	0	0	6.25926e-05	6.21903e-05	0.000161426	1.41609e-05	0	0.000196625	0	0	0	0.000596972	0.000192321	0.000165317	0.000408015	0.000238578	4.55456e-05	0.0001292	0.000120461	0.000468175	1.79932e-05	9.97973e-05	0	0	0	0	0	0	0	0
Bacteria/Actinobacteria/Actinobacteria/Frankiales/Sporichthyaceae/hgcI_clade/OTU_001385	0.000278408	0.000260385	0.000371554	0.000329632	1.81091e-05	7.33773e-05	0.000187227	8.18672e-06	0	5.362e-05	0	0	0.000163838	4.10442e-05	5.90005e-05	4.46808e-05	0	0	0	0	0	2.08642e-05	8.29205e-05	0.000161426	0	0	8.09632e-05	1.18419e-05	0	0	0.000143273	1.92321e-05	3.6737e-05	0.000317345	4.47334e-05	2.73274e-05	0	1.33846e-05	0.000145654	8.99661e-06	0	0	0	1.92823e-05	0	0	0	0	0
Bacteria/Actinobacteria/Actinobacteria/Frankiales/Sporichthyaceae/hgcI_clade/OTU_001445	0.000501135	0.000685222	0.00105893	0.000824081	0.000488944	0.000190781	0.00118577	0.000867793	0.000123553	0.00193032	0.000631712	0	0.000638967	0.000328353	0.000177002	0.000134042	8.08545e-06	7.28608e-05	0	0	0	0.000271235	0.000186571	0.000484279	0.000354022	1.67782e-05	0.00439515	0.00293679	2.19701e-05	0.0036036	0.001182	0.000201937	0.000183685	0.000884033	0.00427949	0.000573875	0.000646001	0.00432321	0.0147943	0.00487616	0.00530461	0	0	0	0	0	0	0	0
Bacteria/Actinobacteria/Actinobacteria/Frankiales/Sporichthyaceae/hgcI_clade/OTU_002048	0.000153124	0.000164453	0.000148622	5.99332e-05	1.81091e-05	7.33773e-05	0.000124818	0	1.37282e-05	1.3405e-05	0	0	0.000147454	4.10442e-05	5.90005e-05	2.23404e-05	0	1.45722e-05	0	0	0	0.000104321	4.14602e-05	3.58725e-05	0	0	0	0	0	0	9.55155e-05	5.76962e-05	1.83685e-05	4.5335e-05	1.49111e-05	3.64365e-05	1.84572e-05	1.33846e-05	2.08078e-05	8.99661e-06	0	0	0	0	0	0	0	0	0
Bacteria/Actinobacteria/Actinobacteria/Frankiales/Sporichthyaceae/hgcI_clade/OTU_002940	8.35224e-05	0.000219271	0.000167199	0.00013485	0	1.46755e-05	0.000187227	0	0	2.681e-05	0	0	4.91513e-05	0	4.42504e-05	0	8.08545e-06	0	0	0	0	0.000104321	2.07301e-05	5.38088e-05	0	0	8.09632e-05	0	0	0	0.000191031	5.76962e-05	3.6737e-05	6.80025e-05	5.96445e-05	0	0	1.33846e-05	3.12116e-05	0	7.67672e-06	0	0	0	0	0	0	0	0
Bacteria/Actinobacteria/Actinobacteria/Frankiales/Sporichthyaceae/hgcI_clade/OTU_004015	0.000180965	0.000232976	0.000185777	0.000344616	3.62181e-05	8.80527e-05	0.000270439	2.45602e-05	0	0.000120645	0	0	3.27675e-05	0	2.95003e-05	0	0	1.45722e-05	0	0	0	8.34568e-05	2.07301e-05	0	0	8.38912e-06	0.00015036	1.18419e-05	0	0	0.000167152	4.80802e-05	7.3474e-05	0.000158673	0.0001342	0	0	0.000120461	0.000145654	1.79932e-05	7.67672e-05	0	0	0	0	0	0	0	0
Bacteria/Actinobacteria/Actinobacteria/Frankiales/Sporichthyaceae/hgcI_clade/OTU_005334	0.00107187	0.000890789	0.000780263	0.000928964	0.000561381	0.000366886	0.00106095	0.000171921	0	0.000335125	0	0	0.00116325	4.10442e-05	0.000885008	0.000402127	7.2769e-05	2.91443e-05	0	0	0	0.000292099	0.000538983	0.00134522	0.000127448	0.000184561	0.00163083	3.55257e-05	1.0985e-05	0.00036036	0.0020894	0.000250017	0.000202054	0.00240276	0.00329536	0.000446347	0.00101514	0.000950303	0.00182068	0.000224915	0.000575754	0	0	0	0	0	6.31433e-05	0	0
Bacteria/Actinobacteria/Actinobacteria/Frankiales/Sporichthyaceae/hgcI_clade/OTU_005645	0.00346618	0.00385095	0.00458869	0.00433017	0.00177469	0.00124741	0.00476389	0.00142449	0.000288291	0.00431641	0.000526427	0	0.00352251	0.00131341	0.00143076	0.000826594	0.000161709	0.000174866	0	0	0	0.00179432	0.00116089	0.00301329	0.00110455	0.00019295	0.00874403	0.00408545	9.88652e-05	0.00306306	0.00494293	0.00127893	0.00130416	0.00435216	0.0101694	0.00212243	0.00223332	0.00811104	0.0209534	0.00515506	0.00266382	0	0	0	0	0	3.15716e-05	3.91053e-05	0
Bacteria/Actinobacteria/Actinobacteria/Frankiales/Sporichthyaceae/hgcI_clade/OTU_006337	0.000139204	6.85222e-05	1.85777e-05	5.99332e-05	0.000108654	0.000102728	0.000353651	2.45602e-05	4.11845e-05	0.00010724	0	0	0.000180222	0	1.47501e-05	0	0	1.45722e-05	0	0	0	8.34568e-05	4.14602e-05	0.000125554	2.83218e-05	0	3.46985e-05	0	0	0	0.000131334	3.84641e-05	1.83685e-05	6.80025e-05	0.000193845	9.10913e-06	0	0	0.000124847	8.99661e-06	7.67672e-06	0	0	0	0	0	0	0	0
Bacteria/Actinobacteria/Actinobacteria/Frankiales/Sporichthyaceae/hgcI_clade/OTU_007229	0.00339658	0.00364538	0.00419856	0.00424027	0.000814907	0.00127676	0.0041606	9.82407e-05	0.000205922	0.00155498	0.000105285	0	0.003031	0.000615662	0.00162251	0.000893615	0.000145538	8.7433e-05	0	0	0	0.00089716	0.0010987	0.00358725	4.24827e-05	5.87238e-05	0.00441828	3.55257e-05	1.0985e-05	0.000900901	0.00405941	0.000413489	0.000679635	0.00315078	0.00345938	9.10913e-05	0.000203029	0.00151245	0.00217441	0.000206922	4.60603e-05	0	0	0	0	0	6.31433e-05	0	0
Bacteria/Actinobacteria/Actinobacteria/Frankiales/Sporichthyaceae/OTU_000008	0.00133636	0.00137044	0.00189492	0.00176803	0.0034045	0.000601694	0.00395257	0.0102416	0.00138654	0.0140619	0.0128448	0.000104701	0.00324399	0.000697751	0.000781757	0.000379786	0.000331503	0.000510026	0.00327511	0.00139276	0	0.00121012	0.000538983	0.00175775	0.00203917	0.000176172	0.0305694	0.0230917	0.000285611	0.025045	0.00536081	0.0013174	0.00104701	0.00396681	0.0223816	0.00332483	0.00407903	0.0221782	0.115597	0.0463415	0.047634	0	3.29196e-05	0	0	0	0	0	0
Bacteria/Actinobacteria/Actinobacteria/Frankiales/Sporichthyaceae/OTU_004503	2.78408e-05	2.74089e-05	1.85777e-05	1.49833e-05	1.81091e-05	0	0.000104015	4.09336e-05	0	0.000227885	0	0	3.27675e-05	0	0	0	0	1.45722e-05	0.0010917	0	0	0	0	1.79363e-05	5.66436e-05	0	0.000289154	8.28932e-05	0	0	5.96972e-05	9.61603e-06	1.83685e-05	6.80025e-05	0.000164022	1.82183e-05	1.84572e-05	0.000267691	0.000270501	9.89627e-05	0.000253332	0	0	0	0	0	0	0	0
Bacteria/Actinobacteria/Actinobacteria/Frankiales/Sporichthyaceae/OTU_005323	0.000515055	0.000548178	0.000910307	0.000749165	0.00144872	0.000337535	0.00172665	0.00398693	0.000453029	0.00471856	0.00547484	0.000104701	0.00145816	0.000246265	0.000221252	0.000111702	9.70254e-05	0.000189438	0	0	0	0.000500741	0.000228031	0.000663641	0.000849654	8.38912e-05	0.0107334	0.00931957	6.59102e-05	0.0102703	0.00222074	0.000576962	0.000477581	0.00213075	0.0105273	0.00152122	0.00181803	0.0102124	0.0452569	0.0191898	0.0185623	0	0	0	0	0	0	0	0
Bacteria/Actinobacteria/Actinobacteria/Micrococcales/Microbacteriaceae/Alpinimonas/OTU_002457	0	5.48178e-05	3.71554e-05	2.99666e-05	1.81091e-05	1.46755e-05	2.0803e-05	0	0	0	0	0	0	0	0	0	0	0	0	0	0	2.08642e-05	0	0	1.41609e-05	0	0	0	0	0	0	1.92321e-05	1.83685e-05	0	0	0	2.76857e-05	0	0	2.69898e-05	0	0	0	0	0	0	0	0	0
Bacteria/Actinobacteria/Actinobacteria/Micrococcales/Microbacteriaceae/Candidatus_Aquiluna/OTU_000040	0.00261704	0.00293275	0.00351118	0.00290676	0.000615708	0.00532719	0.00366133	0.000311095	0.000343204	0.00222523	0	0.000104701	0.00330952	0.00586932	0.00386453	0.00598722	0.000307247	0.000451737	0	0.000696379	0	0.000730247	0.00493377	0.00351551	0.00111871	0.0132884	0.00292624	0.00247495	0.00342733	0.00018018	0.0029968	0.000846211	0.000936794	0.00276544	0.00272874	0.00214975	0.0077151	0.00235568	0.00083231	0.00181731	0.00459068	1.77035e-05	0	0	0	0	6.31433e-05	0	0
Bacteria/Actinobacteria/Actinobacteria/Micrococcales/Microbacteriaceae/Candidatus_Aquiluna/OTU_000064	0.00570737	0.00576957	0.00561046	0.0059184	0.000796798	0.00704422	0.00355731	0.000139174	0.000631495	0.00083111	0	0.000104701	0.00396487	0.0066902	0.00349578	0.00641169	0.000218307	0.000641175	0	0	0	0.00160654	0.00621903	0.00373074	7.08045e-05	0.0115183	0.00308817	3.55257e-05	0.00331748	0	0.00327141	0.000942371	0.00192869	0.00376281	0.00323572	0.00020951	0.00224255	0.0019943	0.000572213	7.19729e-05	0.000322422	5.31105e-05	3.29196e-05	1.92823e-05	0	0	0	0	0
Bacteria/Actinobacteria/Actinobacteria/Micrococcales/Microbacteriaceae/Candidatus_Aquiluna/OTU_000187	0.000640339	0.000589291	0.000687375	0.000809098	0.000507053	0.00186378	0.000811317	0.000155548	0.000466757	6.7025e-05	0	0.000104701	0.000655351	0.00184699	0.00160776	0.00156383	4.04272e-05	0.000174866	0	0	0	0.000876296	0.00209374	0.00150665	0.000226574	0.00401	0.000670838	8.28932e-05	0.00143904	0	0.0008477	0.000403873	0.000642898	0.00126938	0.000835023	0.000264165	0.00175343	0.000548767	0.00013525	0.000134949	0.000598784	0	3.29196e-05	0	5.63571e-05	0	0.000157858	0	1.55919e-05
Bacteria/Actinobacteria/Actinobacteria/Micrococcales/Microbacteriaceae/Candidatus_Aquiluna/OTU_007317	0.000890906	0.000959311	0.00107751	0.000988897	0.000362181	0.00187846	0.00122738	0.000106427	9.60971e-05	0.000522795	0	0	0.001409	0.00246265	0.00156351	0.00192127	8.89399e-05	0.000160294	0	0	0	0.000229506	0.00196936	0.00147077	0.000396505	0.0036241	0.000844331	0.000663146	0.000812892	0	0.00113425	0.000221169	0.000422476	0.00108804	0.00108851	0.000664966	0.00336843	0.00100384	0.000332924	0.000404847	0.00108242	0	0	0	0	0	0	0	0
Bacteria/Actinobacteria/Actinobacteria/Micrococcales/Microbacteriaceae/OTU_000140	0.00412044	0.00413874	0.00453296	0.00389566	0.00166603	0.00385964	0.00270439	0.000155548	0.00108452	0.000201075	0	0.000104701	0.00224458	0.00472008	0.00277302	0.0024351	6.46836e-05	0.00112206	0	0	0	0.00331741	0.0045399	0.00263663	0.000410666	0.00213084	0.000821198	0.000118419	0.000527281	0	0.00298486	0.00239439	0.00253485	0.0036268	0.000879757	0.00122973	0.00163346	0.000173999	0	0.000395851	0.00046828	0.000106221	0.000131679	0.000115694	5.63571e-05	5.27371e-05	0.000157858	3.91053e-05	4.67756e-05
Bacteria/Actinobacteria/Actinobacteria/Micrococcales/Microbacteriaceae/OTU_000185	0.00290936	0.00337129	0.00354834	0.00370087	0.00134007	0.000660395	0.00376534	1.63734e-05	8.23689e-05	0.000254695	0	0	0.000425978	0.00098506	0.000870258	0.000446808	3.23418e-05	0.000102005	0	0	0	0.00116839	0.000870665	0.000466343	0	1.67782e-05	0.000289154	2.36838e-05	0	0	0.00485935	0.00125008	0.00130416	0.00337746	0.00135691	7.2873e-05	3.69143e-05	0.000803073	0.000332924	2.69898e-05	5.3737e-05	7.0814e-05	0.000131679	5.78469e-05	5.63571e-05	0.000105474	6.31433e-05	3.91053e-05	9.35512e-05
Bacteria/Actinobacteria/Actinobacteria/Micrococcales/Microbacteriaceae/OTU_000978	0.00232471	0.00256273	0.00319536	0.00268201	0.000507053	0.000733773	0.00316206	2.45602e-05	6.86408e-05	0.000415555	0	0.000209402	0.000163838	0.000574618	0.000472004	0.000513829	0	5.82886e-05	0	0	0	0.00089716	0.000621903	0.000358725	5.66436e-05	2.51674e-05	5.78309e-05	2.36838e-05	0	0	0.00271025	0.000836595	0.000661266	0.00115604	0.000402601	4.55456e-05	6.46001e-05	0.000133846	6.24233e-05	1.79932e-05	0	1.77035e-05	0	1.92823e-05	2.81785e-05	0	0	0	1.55919e-05
Bacteria/Actinobacteria/Actinobacteria/Micrococcales/Microbacteriaceae/OTU_001638	0	0	0	0	0	0	0	0	0	0	0	0	0	0	0	0	0	0	0	0	0	0	0	0	0.000892136	0	0	0.00037894	0	0	0	0	1.83685e-05	0	0	0	0	0	3.12116e-05	0	0	0	0	0	0	0	0	0	0
Bacteria/Actinobacteria/Actinobacteria/Micrococcales/Microbacteriaceae/OTU_004309	0	0	1.85777e-05	0	0	0	0	2.45602e-05	0	0	0	0	0	0	0	0	0	0	0	0	0	0	0	0	2.83218e-05	0	0	8.28932e-05	2.19701e-05	0	0	0	0	0	2.98223e-05	0	0	0	1.04039e-05	0	0	1.77035e-05	0	1.92823e-05	0	2.63685e-05	0	0	0
Bacteria/Actinobacteria/Actinobacteria/Micrococcales/Microbacteriaceae/OTU_004728	0.000375851	0.000287793	0.000315821	0.000389566	5.43272e-05	0.000660395	0.000436863	6.54938e-05	5.49126e-05	0.00018767	0	0	0.000557048	0.000738795	0.000649006	0.000759573	4.85127e-05	7.28608e-05	0	0	0	0.000146049	0.000725554	0.000645705	0.000198253	0.0014681	0.000312287	0.000224996	0.000318566	0	0.000382062	9.61603e-05	7.3474e-05	0.00027201	0.000417512	0.000346147	0.000996687	0.000227537	8.3231e-05	0.000125953	0.00044525	0	0	0	0	0	0	0	0
Bacteria/Actinobacteria/Actinobacteria/Micrococcales/Microbacteriaceae/OTU_007364	0.00336874	0.00324795	0.00380843	0.00356602	0.000796798	0.00102728	0.00380695	0	0.000233379	0.00061663	0	0	0.000180222	0.00098506	0.000604755	0.000759573	8.08545e-06	0.00020401	0	0	0	0.00100148	0.000932855	0.000269044	4.24827e-05	5.03347e-05	9.25294e-05	1.18419e-05	2.19701e-05	0	0.00352214	0.000903907	0.000826583	0.00140539	0.000536801	2.73274e-05	6.46001e-05	0.000240922	3.12116e-05	0	0	0	0	0	2.81785e-05	0	0	0	1.55919e-05
Bacteria/Actinobacteria/Actinobacteria/Micrococcales/Micrococcaceae/Arthrobacter/OTU_004612	0	0	0	0	0	0	0	0	0	0	0.000736997	0	0	8.20883e-05	0	0	0	0	0	0	0	2.08642e-05	2.07301e-05	1.79363e-05	0	0	0	0	0	0	0	0	0	0	0	0	0	4.01537e-05	0	0	0	0	0	0	0	0	0	0	0.00024947
Bacteria/Actinobacteria/Actinobacteria/Micrococcales/OTU_000406	0	0	0	0	0	0	0	0.000212855	1.37282e-05	0.00029491	0	0.00251283	0	0	0	0	1.61709e-05	1.45722e-05	0	0	0	0	0	0	0	1.67782e-05	0.00260239	0	0.00292202	0.000540541	0	0	0	0	0	0	0	0	0.000530598	2.69898e-05	3.83836e-05	0	0	0	0	2.63685e-05	0	0	1.55919e-05
Bacteria/Actinobacteria/Actinobacteria/Micrococcales/OTU_003522	8.35224e-05	0.00012334	0.000111466	5.99332e-05	3.62181e-05	7.33773e-05	0.000104015	1.63734e-05	1.37282e-05	0	0	0.000104701	0	0.000123132	2.95003e-05	4.46808e-05	0	0	0	0	0	6.25926e-05	0.000145111	1.79363e-05	0	0	0	0	2.19701e-05	0	4.77578e-05	6.73122e-05	0.00012858	9.06701e-05	2.98223e-05	0	0	0	0	0	7.67672e-06	0	0	0	0	0	0	0	0
Bacteria/Actinobacteria/Actinobacteria/OTU_000021	0.00913178	0.0104428	0.0161626	0.015268	0.00769635	0.00444666	0.0120865	0.00534593	0.00313002	0.00664888	0.00126342	0.000314103	0.00656989	0.00525365	0.00364328	0.0023234	0.000137453	0.00109291	0	0	0	0.00659309	0.00443624	0.00294155	0.000722206	0.00102347	0.00447611	0.00114866	0.000395461	0.00198198	0.0225894	0.00525035	0.00534524	0.0147792	0.0127192	0.00093824	0.000710601	0.00469798	0.0183837	0.00110658	0.00100565	0	0	0	8.45356e-05	0	9.47149e-05	3.91053e-05	0
Bacteria/Actinobacteria/Actinobacteria/OTU_000286	2.78408e-05	2.74089e-05	1.85777e-05	7.49165e-05	0.000108654	7.33773e-05	4.1606e-05	0.000212855	9.60971e-05	0.000522795	0.000526427	0.000104701	4.91513e-05	8.20883e-05	0	2.23404e-05	0.000517469	4.37165e-05	0	0	0	8.34568e-05	8.29205e-05	0.000179363	0.000297379	0.00037751	0.000219757	0.000935509	0.000977667	0.00018018	0	9.61603e-05	5.51055e-05	0	0.000104378	0.000255056	0.000166114	4.01537e-05	0.00037454	0.000863674	0.000568077	0	0	1.92823e-05	5.63571e-05	5.27371e-05	0	0	0
Bacteria/Actinobacteria/Actinobacteria/OTU_000608	0	2.74089e-05	1.85777e-05	1.49833e-05	0	0	0	0	0	0	0	0	0	0	0	0	8.08545e-06	0	0	0	0	0	0	0	0	0	1.15662e-05	1.18419e-05	0	0	0	0	0	2.26675e-05	0	0	0	0	0	0	0	0.000265553	0.000263357	0.000192823	0.000338142	0.000290054	0.00018943	0.000273737	7.79593e-05
Bacteria/Actinobacteria/Actinobacteria/OTU_001098	0	0	0	0	0.000108654	0.000102728	4.1606e-05	7.36805e-05	5.49126e-05	0.000120645	0	0	4.91513e-05	0	2.95003e-05	4.46808e-05	0.000145538	1.45722e-05	0	0	0	8.34568e-05	0.000124381	0.000179363	7.08045e-05	0.000151004	5.78309e-05	9.47351e-05	0	0	3.58183e-05	3.84641e-05	9.18425e-05	0	1.49111e-05	0.000118419	8.30572e-05	0	9.36349e-05	9.89627e-05	0.000237978	3.5407e-05	6.58393e-05	3.85646e-05	5.63571e-05	5.27371e-05	3.15716e-05	0	6.23675e-05
Bacteria/Actinobacteria/Actinobacteria/OTU_001123	1.39204e-05	0	1.85777e-05	0	0	4.40264e-05	0	0	0	0	0	0	0	0	0	0	2.42563e-05	0	0	0	0	0	0	5.38088e-05	1.41609e-05	0	1.15662e-05	0	0	0	0	1.92321e-05	0	0	0	9.10913e-06	0	2.67691e-05	0	0	0	5.31105e-05	6.58393e-05	0.000269952	0.000140893	0.000316422	9.47149e-05	0.000156421	6.23675e-05
Bacteria/Actinobacteria/Actinobacteria/OTU_001238	0.0115261	0.0143074	0.0195623	0.0192685	0.0100867	0.00626642	0.0176617	0.00519038	0.00255344	0.00811003	0.000736997	0.000523505	0.00924045	0.00779839	0.00491179	0.00332872	0.000153623	0.000888902	0.0010917	0.000696379	0	0.00828309	0.00518253	0.00369487	0.00113287	0.00104864	0.0046149	0.00118419	0.000538266	0.00216216	0.0293233	0.00710625	0.00811888	0.0187914	0.017625	0.00127528	0.00120894	0.0071875	0.0196633	0.0010706	0.00110545	3.5407e-05	0	1.92823e-05	5.63571e-05	0	6.31433e-05	7.82105e-05	1.55919e-05
Bacteria/Actinobacteria/Actinobacteria/OTU_001584	1.39204e-05	0	0	1.49833e-05	3.62181e-05	0	6.2409e-05	8.18672e-05	1.37282e-05	0.000120645	0	0	1.63838e-05	0	1.47501e-05	0	8.08545e-05	1.45722e-05	0	0	0	2.08642e-05	0	3.58725e-05	7.08045e-05	8.38912e-05	4.62647e-05	2.36838e-05	5.49251e-05	0	3.58183e-05	2.88481e-05	7.3474e-05	0	2.98223e-05	0.00010931	4.61429e-05	0	6.24233e-05	4.4983e-05	0.000115151	1.77035e-05	3.29196e-05	0	0	2.63685e-05	0	0	1.55919e-05
Bacteria/Actinobacteria/Actinobacteria/OTU_001672	1.39204e-05	1.37044e-05	0	0	0	0	2.0803e-05	0	0	0	0	0	0	0	0	0	8.08545e-06	0	0	0	0	0	0	1.79363e-05	0	0	0	0	0	0	0	0	0	0	0	0	0	0	0	0	0	0.000106221	0.000164598	9.64116e-05	0.000112714	0.000131843	6.31433e-05	0.000117316	4.67756e-05
Bacteria/Actinobacteria/Actinobacteria/OTU_001778	1.39204e-05	0	0	0	1.81091e-05	0	0	3.27469e-05	4.11845e-05	2.681e-05	0	0	0	0	0	0	1.61709e-05	1.45722e-05	0	0	0	2.08642e-05	2.07301e-05	5.38088e-05	2.83218e-05	3.35565e-05	3.46985e-05	3.55257e-05	0	0	1.19394e-05	9.61603e-06	1.83685e-05	2.26675e-05	4.47334e-05	4.55456e-05	0	0	5.20194e-05	2.69898e-05	3.07069e-05	8.85175e-05	0.000164598	9.64116e-05	0.000140893	0.000158211	6.31433e-05	3.91053e-05	0.000140327
Bacteria/Actinobacteria/Actinobacteria/OTU_001806	4.17612e-05	0	0	0	3.62181e-05	0	0.000104015	4.09336e-05	4.11845e-05	5.362e-05	0	0	0	4.10442e-05	5.90005e-05	0	4.04272e-05	1.45722e-05	0	0	0	4.17284e-05	4.14602e-05	1.79363e-05	8.49654e-05	4.19456e-05	1.15662e-05	0.000130261	5.49251e-05	0	2.38789e-05	9.61603e-06	3.6737e-05	0	2.98223e-05	0.000182183	5.53715e-05	1.33846e-05	3.12116e-05	0.000152942	7.67672e-05	0	3.29196e-05	0	2.81785e-05	0	3.15716e-05	3.91053e-05	0
Bacteria/Actinobacteria/Actinobacteria/OTU_001819	0.000320169	0.000424838	0.000687375	0.000644282	0.000144872	5.87018e-05	0.000332848	8.18672e-05	2.74563e-05	0.0002681	0	0	0.000114686	8.20883e-05	5.90005e-05	2.23404e-05	0	0	0	0	0	0.000104321	0.000103651	7.1745e-05	2.83218e-05	8.38912e-06	0.000185059	4.73675e-05	0	0	0.000608912	8.65443e-05	0.000146948	0.000385348	0.000745556	1.82183e-05	9.22858e-06	0.000374767	0.000894734	2.69898e-05	2.30302e-05	0	0	0	0	0	0	0	0
Bacteria/Actinobacteria/Actinobacteria/OTU_002132	0	4.11133e-05	0	0	1.81091e-05	2.93509e-05	4.1606e-05	3.27469e-05	0	1.3405e-05	0	0	3.27675e-05	0	0	0	3.23418e-05	0	0	0	0	2.08642e-05	0	1.79363e-05	0	1.67782e-05	2.31324e-05	1.18419e-05	0	0	0	9.61603e-06	1.83685e-05	2.26675e-05	1.49111e-05	0	0	1.33846e-05	0	8.99661e-06	6.14137e-05	8.85175e-05	0.000296277	7.71292e-05	0.000112714	0.000210948	0.00018943	7.82105e-05	7.79593e-05
Bacteria/Actinobacteria/Actinobacteria/OTU_002465	1.39204e-05	0	0	0	0	0	0	0	0	0	0	0	0	0	0	0	0	0	0	0	0	0	0	0	0	0	0	0	0	0	0	0	0	0	0	0	0	0	0	0	0	8.85175e-05	0.000164598	0.000154258	0.000281785	0.000131843	0.000157858	0.000273737	0.000140327
Bacteria/Actinobacteria/Actinobacteria/OTU_003331	2.78408e-05	0	3.71554e-05	2.99666e-05	0	0	0	8.18672e-06	0	1.3405e-05	0	0	0	0	0	2.23404e-05	2.42563e-05	0	0	0	0	2.08642e-05	0	3.58725e-05	0	0	0	2.36838e-05	0	0	1.19394e-05	9.61603e-06	0	2.26675e-05	0	0	0	0	0	8.99661e-06	0	0.000619623	0.000526714	0.000674881	0.000450857	0.000527371	0.000252573	0.000234632	0.000327429
Bacteria/Actinobacteria/Actinobacteria/OTU_003655	0	1.37044e-05	0	1.49833e-05	5.43272e-05	5.87018e-05	8.3212e-05	7.36805e-05	4.11845e-05	0.000201075	0.000105285	0	3.27675e-05	0	0	0	0.000121282	4.37165e-05	0	0	0	0	2.07301e-05	0.000107618	0.000169931	0.000167782	0.000115662	0.000319731	0.000571221	0	1.19394e-05	7.69283e-05	5.51055e-05	0	8.94668e-05	0.000282383	4.61429e-05	1.33846e-05	0.000156058	0.000575783	0.000199595	0	3.29196e-05	0	0	0	0	0	0
Bacteria/Actinobacteria/Actinobacteria/OTU_003729	0	0	0	0	0	0	0	0	0	0	0	0	0	0	0	0	0	0	0	0	0	0	0	0	0	0	1.15662e-05	0	0	0	0	0	0	0	0	0	0	0	0	0	0	5.31105e-05	0	1.92823e-05	2.81785e-05	5.27371e-05	3.15716e-05	0	0.000140327
Bacteria/Actinobacteria/Actinobacteria/OTU_004846	0	0	0	0	0	0	2.0803e-05	0	0	0	0	0	0	0	0	0	0	0	0	0	0	0	0	0	1.41609e-05	0	0	0	0	0	0	0	3.6737e-05	0	0	0	0	0	0	0	0	0	0	0	0	0	0	0	0
Bacteria/Actinobacteria/Actinobacteria/OTU_005664	0	0	0	0	0	1.46755e-05	0	0	0	1.3405e-05	0	0	0	0	0	0	8.08545e-06	0	0	0	0	0	0	0	0	0	1.15662e-05	0	4.39401e-05	0	0	0	0	0	0	0	1.84572e-05	0	0	6.29763e-05	0	0	0	0	0	0	0	0	0
Bacteria/Actinobacteria/Actinobacteria/OTU_006146	0	0	0	0	0	0	0	0	0	0	0	0	0	0	0	0	0	0	0	0	0	0	0	0	0	0	0	0	0	0	0	0	0	0	0	0	0	0	0	0	0	0	0	0	0	2.63685e-05	3.15716e-05	0	1.55919e-05
Bacteria/Actinobacteria/Actinobacteria/OTU_006228	1.39204e-05	0	0	0	1.81091e-05	0	0	0	0	0	0	0	0	0	0	0	0	0	0	0	0	0	0	0	0	0	0	1.18419e-05	0	0	0	0	0	0	0	0	0	0	0	0	0	3.5407e-05	0	3.85646e-05	8.45356e-05	5.27371e-05	0	0	0
Bacteria/Actinobacteria/Actinobacteria/OTU_007514	0	0	0	0	0	0	0	0	0	0	0	0	0	0	0	0	0	0	0	0	0	0	0	0	0	0	0	0	0	0	0	0	0	0	0	0	0	0	0	0	0	3.5407e-05	0	5.78469e-05	5.63571e-05	0	0	3.91053e-05	0
Bacteria/Actinobacteria/Actinobacteria/PeM15/OTU_000199	0.00161477	0.0012334	0.00113324	0.000973914	0.000398399	0.00220132	0.0020595	0.000180108	0.000205922	0.00075068	0	0.000209402	0.00108133	0.00155968	0.00116526	0.000737232	0.000541725	0.00033516	0	0	0	0.00025037	0.00265345	0.00303123	0.000113287	0.00302847	0.00115662	2.36838e-05	0.00242769	0.00018018	0.00207746	0.000307713	0.000275528	0.00160939	0.000700823	0.000173073	6.46001e-05	0.000669228	7.28271e-05	1.79932e-05	0.000107474	0	3.29196e-05	1.92823e-05	0	0	0	7.82105e-05	1.55919e-05
Bacteria/Actinobacteria/Actinobacteria/PeM15/OTU_000218	0.00221334	0.00222012	0.00226648	0.00208268	0.00095978	0.000748448	0.00145621	0.000368403	0.00021965	0.00103219	0.000210571	0	0.000311292	0.000820883	0.000604755	0.000245744	0.00026682	0.000160294	0	0	0	0.000459012	0.000787744	0.0012376	0.000608919	0.000914414	0.00145734	0.000331573	0.000483341	0.00018018	0.000871579	0.00060581	0.000532687	0.00138272	0.000745556	0.000582984	0.000166114	0.000602305	0.000343328	0.000305885	0.000299392	0	3.29196e-05	3.85646e-05	0	2.63685e-05	3.15716e-05	3.91053e-05	0
Bacteria/Actinobacteria/Actinobacteria/PeM15/OTU_000267	0.0006821	0.000548178	0.000650219	0.000329632	0.000217309	0.000293509	0.00118577	6.54938e-05	9.60971e-05	0.00072387	0	0	0.0006062	0	0.000280253	0.000111702	0.000654921	8.7433e-05	0	0	0	0.000166914	0.000228031	0.00166807	0.000127448	6.7113e-05	0.00117975	0.000106577	1.0985e-05	0	0.00102679	0.000240401	0.000202054	0.00154139	0.00079029	0.00010931	0.0001292	0.000722766	0.00013525	0.000143946	0.000122827	3.5407e-05	6.58393e-05	5.78469e-05	2.81785e-05	7.91056e-05	0	0	4.67756e-05
Bacteria/Actinobacteria/Actinobacteria/PeM15/OTU_000484	0.000236647	0.000137044	0.000222932	7.49165e-05	0.000108654	8.80527e-05	0.000145621	2.45602e-05	0	9.3835e-05	0	0	8.19189e-05	0	2.95003e-05	2.23404e-05	8.89399e-05	0	0	0	0	8.34568e-05	0.000103651	0.000233171	1.41609e-05	5.87238e-05	6.93971e-05	8.28932e-05	7.68952e-05	0	0.000179092	7.69283e-05	3.6737e-05	0.000136005	5.96445e-05	7.2873e-05	6.46001e-05	0	0.000104039	5.39796e-05	5.3737e-05	0.000318663	0.000362116	0.000404929	0.000450857	0.000316422	0.000126287	0.000195526	0.000233878
Bacteria/Actinobacteria/Actinobacteria/PeM15/OTU_000739	0.000723861	0.000438542	0.000520175	0.000719198	0.000307854	0.000102728	0.000436863	9.0054e-05	2.74563e-05	0.00032172	0	0	8.19189e-05	0.000246265	0.000162251	2.23404e-05	6.46836e-05	2.91443e-05	0	0	0	0.000125185	0.000186571	0.000358725	9.91263e-05	0.000310397	0.00054361	7.10513e-05	0.000296596	0	0.000143273	0.000125008	0.000202054	0.00036268	0.000178934	0.000118419	5.53715e-05	0.000133846	0.000114443	6.29763e-05	5.3737e-05	0	0	0	0	0	3.15716e-05	0	0
Bacteria/Actinobacteria/Actinobacteria/PeM15/OTU_000957	0.000292328	8.22267e-05	9.28885e-05	0.00013485	0.000144872	2.93509e-05	0.00020803	0	0	0.00010724	0	0	9.83026e-05	0	1.47501e-05	2.23404e-05	2.42563e-05	4.37165e-05	0	0	0	0.000104321	4.14602e-05	0.000215235	5.66436e-05	0	0.000104096	2.36838e-05	0	0	0.000167152	9.61603e-05	5.51055e-05	0.000136005	4.47334e-05	2.73274e-05	2.76857e-05	2.67691e-05	0	5.39796e-05	3.83836e-05	0	0	0	0	0	0	0	0
Bacteria/Actinobacteria/Actinobacteria/PeM15/OTU_001217	2.78408e-05	0	0	1.49833e-05	0	1.46755e-05	0	0	0	0	0	0	0	0	0	0	0	0	0	0	0	0	2.07301e-05	3.58725e-05	1.41609e-05	0	1.15662e-05	2.36838e-05	0	0	0	0	1.83685e-05	0	0	5.46548e-05	5.53715e-05	0	2.08078e-05	8.99661e-06	1.53534e-05	8.85175e-05	0.000164598	9.64116e-05	5.63571e-05	5.27371e-05	6.31433e-05	3.91053e-05	0.000140327
Bacteria/Actinobacteria/Actinobacteria/PeM15/OTU_005550	0	0	0	0	0	0	0	0	0	0	0	0	3.27675e-05	0	0	0	0	0	0	0	0	0	0	0	0	0	0	0	1.0985e-05	0	3.58183e-05	0	1.83685e-05	2.26675e-05	1.49111e-05	0	1.84572e-05	1.33846e-05	0	0	0	0	0	0	0	0	0	0	0
Bacteria/Actinobacteria/Actinobacteria/PeM15/OTU_006739	0	1.37044e-05	3.71554e-05	1.49833e-05	0	0	0	0	0	0	0	0	0	0	0	0	0	0	0	0	0	2.08642e-05	0	0	0	0	0	0	0	0	1.19394e-05	0	0	0	0	0	0	0	5.20194e-05	0	0	0	0	0	0	0	0	0	0
Bacteria/Actinobacteria/Actinobacteria/PeM15/OTU_007340	5.56816e-05	4.11133e-05	0	1.49833e-05	0	0	0.000124818	0	0	0	0	0	1.63838e-05	4.10442e-05	4.42504e-05	0	0	0	0	0	0	0	4.14602e-05	8.96813e-05	0	2.51674e-05	1.15662e-05	0	0	0	2.38789e-05	0	0	0	1.49111e-05	0	0	0	0	0	0	0	0	0	0	0	0	0	0
Bacteria/Actinobacteria/Actinobacteria/Propionibacteriales/Propionibacteriaceae/Propionibacterium/OTU_004396	0	0	0	0	1.81091e-05	0	4.1606e-05	5.73071e-05	0	0	0	0	0	0	1.47501e-05	0	0	0	0	0	0	2.08642e-05	0	0	0	8.38912e-06	0	1.18419e-05	6.59102e-05	0	1.19394e-05	9.61603e-06	0	0	1.49111e-05	7.2873e-05	0	1.33846e-05	6.24233e-05	8.99661e-06	7.67672e-06	0	0	0	0	0	0	0	0
Bacteria/Actinobacteria/Actinobacteria/Propionibacteriales/Propionibacteriaceae/uncultured/OTU_001834	0	0	0	0	0	0	0	1.63734e-05	0	0	0	0	0	0	0	0	8.08545e-06	0	0	0	0	4.17284e-05	0	5.38088e-05	4.24827e-05	1.67782e-05	0	2.36838e-05	6.59102e-05	0	0	0	0	0	1.49111e-05	8.19821e-05	7.38287e-05	0	3.12116e-05	8.09695e-05	6.14137e-05	0	0	0	0	2.63685e-05	0	0	1.55919e-05
Bacteria/Actinobacteria/Actinobacteria/Pseudonocardiales/Pseudonocardiaceae/Amycolatopsis/OTU_004123	0	0	0	0	0	0	0	0	0	0	0	0	0	0.000164177	0	0	0	0	0	0	0	0	0	8.96813e-05	2.83218e-05	0	0	0	0	0	0	0	0	0	0	0	0	1.33846e-05	0	0	0	0	0	0	0	0	0	0	0
Bacteria/Actinobacteria/Coriobacteriia/Coriobacteriales/Coriobacteriaceae/uncultured/OTU_001509	1.39204e-05	0	0	0	0	0	0	0	0	0	0	0	0	0	0	0	0	0	0	0	0	0	0	0	2.83218e-05	8.38912e-06	0	0	0	0	0	9.61603e-06	0	0	0	0	0	0	0	0	0	7.0814e-05	6.58393e-05	0.000212105	8.45356e-05	0.00018458	3.15716e-05	7.82105e-05	0.000140327
Bacteria/Actinobacteria/Coriobacteriia/Coriobacteriales/Coriobacteriaceae/uncultured/OTU_003086	0	0	0	0	0	0	0	8.18672e-06	0	0	0	0	0	0	0	0	0	0	0	0	0	0	0	1.79363e-05	0	8.38912e-06	0	0	0	0	1.19394e-05	0	0	0	0	0	0	0	0	0	0	3.5407e-05	3.29196e-05	1.92823e-05	2.81785e-05	5.27371e-05	0	7.82105e-05	1.55919e-05
Bacteria/Actinobacteria/Coriobacteriia/Coriobacteriales/Coriobacteriaceae/uncultured/OTU_004690	2.78408e-05	0	1.85777e-05	1.49833e-05	0	0	0	0	0	0	0	0	0	0	0	0	0	0	0	0	0	0	0	0	0	0	0	1.18419e-05	0	0	0	0	0	0	0	0	0	0	0	0	7.67672e-06	0.000159332	0.000395036	9.64116e-05	0.000112714	5.27371e-05	9.47149e-05	0.000117316	0.000265062
Bacteria/Actinobacteria/Coriobacteriia/Coriobacteriales/Coriobacteriaceae/uncultured/OTU_005973	0	0	0	0	0	1.46755e-05	0	0	0	0	0	0	0	0	0	0	0	0	0	0	0	0	0	0	0	0	0	0	0	0	0	0	0	0	0	0	0	0	0	0	0	3.5407e-05	3.29196e-05	0	0	0	3.15716e-05	0	4.67756e-05
Bacteria/Actinobacteria/KIST-JJY010/OTU_003071	0	0	0	0	0	0	0	0	0	0	0	0	0	0	0	0	0	0	0	0	0	0	0	0	1.41609e-05	0	0	0	0	0	0	0	0	0	0	0	0	0	0	1.79932e-05	0	1.77035e-05	9.87589e-05	0.000154258	0.000112714	5.27371e-05	3.15716e-05	7.82105e-05	3.11837e-05
Bacteria/Actinobacteria/MB-A2-108/OTU_000557	4.17612e-05	0	0	4.49499e-05	0	0	0	0	0	1.3405e-05	0	0	0	0	0	2.23404e-05	1.61709e-05	0	0	0	0	0	0	0	5.66436e-05	0	2.31324e-05	3.55257e-05	0	0.00018018	0	9.61603e-06	1.83685e-05	2.26675e-05	0	9.10913e-06	0	0	1.04039e-05	0	1.53534e-05	0.000460291	0.000329196	0.000347082	0.000479035	0.000210948	0.000252573	0.000351947	0.000358613
Bacteria/Actinobacteria/MB-A2-108/OTU_000903	0	0	0	1.49833e-05	0	0	0	0	1.37282e-05	0	0	0	0	0	0	0	8.08545e-06	0	0	0	0	0	0	1.79363e-05	0	0	1.15662e-05	1.18419e-05	1.0985e-05	0	0	9.61603e-06	0	0	2.98223e-05	0	1.84572e-05	1.33846e-05	0	1.79932e-05	0	0.000106221	0.000197518	0.000366364	0.000169071	2.63685e-05	9.47149e-05	0.000195526	0.000187102
Bacteria/Actinobacteria/MB-A2-108/OTU_000946	0	0	0	0	0	0	0	0	1.37282e-05	0	0	0	0	0	0	0	8.08545e-06	0	0	0	0	0	0	0	4.24827e-05	0	1.15662e-05	0	0	0	0	0	0	0	0	0	0	0	0	0	7.67672e-06	0.000194739	0.000197518	0.000134976	0.000309964	0.000131843	0.000252573	3.91053e-05	0.000124735
Bacteria/Actinobacteria/Nitriliruptoria/Nitriliruptorales/Nitriliruptoraceae/Nitriliruptor/OTU_000887	0.000598577	0.000685222	0.00072453	0.000659265	3.62181e-05	0.000234807	0.000124818	0	1.37282e-05	0	0	0	0	0.000287309	1.47501e-05	8.93615e-05	0	4.37165e-05	0	0	0	0.000229506	0.000103651	5.38088e-05	1.41609e-05	8.38912e-06	0	0	2.19701e-05	0	1.19394e-05	0.000125008	0.000165317	0.000385348	0	3.64365e-05	1.84572e-05	0	0	0	0	1.77035e-05	0	3.85646e-05	5.63571e-05	0	0	0	0
Bacteria/Actinobacteria/Nitriliruptoria/Nitriliruptorales/Nitriliruptoraceae/Nitriliruptor/OTU_002310	0	0	0	1.49833e-05	0	0	0	0	0	0	0	0	0	0	0	0	0	0	0	0	0	0	0	0	1.41609e-05	0	0	0	0	0	0	0	0	0	0	0	0	0	0	0	0	0	0	1.92823e-05	0	0	0	0	0
Bacteria/Actinobacteria/Nitriliruptoria/Nitriliruptorales/Nitriliruptoraceae/Nitriliruptor/OTU_003863	8.35224e-05	6.85222e-05	3.71554e-05	7.49165e-05	0	0	0	0	0	0	0	0	0	0	0	0	0	0	0	0	0	2.08642e-05	0	0	0	0	0	0	0	0	1.19394e-05	9.61603e-06	0	0	0	0	0	0	0	0	0	0	0	0	0	0	0	0	0
Bacteria/Actinobacteria/OPB41/OTU_004624	0	2.74089e-05	0	0	0	0	0	0	0	5.362e-05	0.000210571	0.000104701	0	0	0	0	4.04272e-05	2.91443e-05	0	0	0	0	0	0	0	8.38912e-06	5.78309e-05	0	0	0.000540541	0	0	0	2.26675e-05	0	0	0	0	2.08078e-05	0	0	0	0	0	0	0	0	0	1.55919e-05
Bacteria/Actinobacteria/OPB41/OTU_006066	2.78408e-05	0	0	0	0	0	0	0	0	0	0	0	0	0	0	0	0	0	0	0	0	0	0	0	0	0	2.31324e-05	1.18419e-05	0	0	0	0	0	0	0	0	0	0	0	0	0	5.31105e-05	0	1.92823e-05	5.63571e-05	0	3.15716e-05	3.91053e-05	6.23675e-05
Bacteria/Actinobacteria/OPB41/OTU_006391	0	0	0	0	0	0	0	0	0	0	0	0	0	0	0	0	0	0	0	0	0	0	0	0	0	0	0	0	0	0	0	0	0	0	0	0	0	0	0	0	0	1.77035e-05	0	1.92823e-05	0	0	0	0	0
Bacteria/Actinobacteria/OPB41/OTU_006530	0	0	0	0	0	0	0	0	0	0	0	0	0	0	0	0	0	0	0	0	0	0	0	0	0	0	0	0	0	0	0	9.61603e-06	0	0	0	0	0	0	0	0	0	7.0814e-05	0	5.78469e-05	0	0	3.15716e-05	3.91053e-05	0
Bacteria/Actinobacteria/OPB41/OTU_006935	1.39204e-05	0	1.85777e-05	0	0	0	0	0	1.37282e-05	1.3405e-05	0.000105285	0	0	0	0	0	0	8.7433e-05	0	0	0	0	0	0	0	0	0	0	0	0	0	0	0	0	0	0	0	0	0	0	0	0	0	0	0	0	0	0	0
Bacteria/Actinobacteria/OTU_000318	0.000612498	0.00098672	0.00111466	0.000928964	0.000271636	0.000234807	0.000811317	2.45602e-05	0	0.00016086	0	0	0.000180222	0.000123132	0.000191752	0.000201063	0	0	0	0	0	0.000166914	0.000290222	0.000304916	0.000113287	8.38912e-06	0.000219757	7.10513e-05	0	0	0.000585033	0.000115392	5.51055e-05	0.00122405	0.000164022	8.19821e-05	7.38287e-05	0.000562151	6.24233e-05	0.000107959	2.30302e-05	0	0	0	0	2.63685e-05	3.15716e-05	0	0
Bacteria/Actinobacteria/OTU_000837	0	0	0	0	0	0	4.1606e-05	0	0	0	0	0	0	0	1.47501e-05	0	1.61709e-05	0	0	0	0	0	0	0	2.83218e-05	0	0	0	0	0	0	0	0	0	0	0	1.84572e-05	0	0	0	0	0.000212442	6.58393e-05	0.000173541	0.00019725	0.000105474	0.000221001	0.000273737	0.000140327
Bacteria/Actinobacteria/OTU_003123	0.0415663	0.0406063	0.0404436	0.0402002	0.011463	0.00857046	0.0145413	0.000835046	0.000425573	0.00042896	0.000105285	0.000209402	0.00699587	0.00857823	0.00390879	0.00565212	8.08545e-05	0.000495453	0	0	0	0.0125602	0.00876884	0.00810719	0.000920458	0.000352343	0.00327323	9.47351e-05	2.19701e-05	0.000540541	0.00996944	0.0101353	0.0105068	0.0155272	0.00131218	0.00135726	0.00191955	0.00388152	0.00032252	0.000278895	0.000268685	8.85175e-05	6.58393e-05	0.000115694	2.81785e-05	0	6.31433e-05	0	3.11837e-05
Bacteria/Actinobacteria/Thermoleophilia/Gaiellales/Gaiellaceae/Gaiella/OTU_002329	0	0	0	0	1.81091e-05	1.46755e-05	6.2409e-05	0	0	0	0	0	0	4.10442e-05	0	0	1.61709e-05	0	0	0	0	0	2.07301e-05	0	0	2.51674e-05	2.31324e-05	0	0	0	0	0	0	0	0	3.64365e-05	0	0	0	1.79932e-05	2.30302e-05	0.000177035	0.000131679	0.000192823	0.00019725	0.000158211	0.000284145	0.000156421	0.000109143
Bacteria/Actinobacteria/Thermoleophilia/Gaiellales/Gaiellaceae/Gaiella/OTU_004114	0	0	0	0	0	0	0	0	0	0	0	0	0	0	0	0	8.08545e-06	0	0	0	0	0	0	0	0	0	0	0	0	0	0	0	0	0	0	0	0	0	0	0	7.67672e-06	0	0	1.92823e-05	0	0	0	0	4.67756e-05
Bacteria/Actinobacteria/Thermoleophilia/Gaiellales/OTU_002314	0	0	0	1.49833e-05	0	0	0	0	0	0	0	0	0	0	0	0	8.08545e-06	0	0	0	0	0	0	1.79363e-05	0	0	1.15662e-05	0	0	0	0	0	0	0	0	0	0	1.33846e-05	0	4.4983e-05	1.53534e-05	0.000123925	0.000131679	7.71292e-05	0.000140893	7.91056e-05	6.31433e-05	0.000117316	7.79593e-05
Bacteria/Actinobacteria/Thermoleophilia/Gaiellales/uncultured/OTU_001107	2.78408e-05	2.74089e-05	1.85777e-05	0	0	0	0	0	0	2.681e-05	0	0	0	0	0	2.23404e-05	8.08545e-06	0	0	0	0	0	0	0	1.41609e-05	0	0	2.36838e-05	0	0	0	0	0	0	0	0	0	0	5.20194e-05	0	1.53534e-05	0.000194739	0.000230438	0.000192823	0.000225428	0.000105474	6.31433e-05	0.000234632	0.000202694
Bacteria/Actinobacteria/Thermoleophilia/Gaiellales/uncultured/OTU_001190	0.000180965	6.85222e-05	0.000111466	4.49499e-05	0.0001992	0.000190781	0.000353651	2.45602e-05	4.11845e-05	1.3405e-05	0	0	0.000163838	8.20883e-05	0.000103251	2.23404e-05	0	0	0	0	0	0.000146049	0.000331682	0.000107618	5.66436e-05	7.55021e-05	1.15662e-05	0	0	0	0.000155213	0.000240401	0.00012858	0.000136005	7.45556e-05	0.000154855	0.000166114	0.000107076	0	0	1.53534e-05	0	0	1.92823e-05	0	0	0	0	0
Bacteria/Actinobacteria/Thermoleophilia/Gaiellales/uncultured/OTU_001525	5.56816e-05	0	0	0	1.81091e-05	1.46755e-05	0	0	0	0	0	0	0	0	1.47501e-05	0	0	0	0	0.000696379	0	0	0	1.79363e-05	1.41609e-05	1.67782e-05	1.15662e-05	4.73675e-05	0	0	0	1.92321e-05	0	0	0	0	9.22858e-06	1.33846e-05	0	0	3.07069e-05	0.000159332	3.29196e-05	0.000134976	0.000112714	0.00018458	9.47149e-05	0.000117316	0.000218286
Bacteria/Actinobacteria/Thermoleophilia/Gaiellales/uncultured/OTU_002097	2.78408e-05	0	0	0	0	0	0	0	0	0	0	0	0	0	0	0	2.42563e-05	0	0	0	0	0	0	1.79363e-05	2.83218e-05	0	0	0	0	0	0	0	0	0	0	1.82183e-05	1.84572e-05	0	2.08078e-05	8.99661e-06	0	0.000123925	9.87589e-05	7.71292e-05	5.63571e-05	0.000158211	3.15716e-05	3.91053e-05	0.000124735
Bacteria/Actinobacteria/Thermoleophilia/Gaiellales/uncultured/OTU_002869	1.39204e-05	0	0	2.99666e-05	0	0	0	0	1.37282e-05	0	0	0	0	0	0	0	0	0	0	0	0	0	0	0	0	0	0	1.18419e-05	0	0	0	0	0	0	0	0	0	0	0	0	0	0	6.58393e-05	5.78469e-05	5.63571e-05	0.000105474	6.31433e-05	7.82105e-05	6.23675e-05
Bacteria/Actinobacteria/Thermoleophilia/Gaiellales/uncultured/OTU_002899	0	0	0	0	0	1.46755e-05	0	0	0	0	0	0	0	0	1.47501e-05	0	1.61709e-05	0	0	0	0	0	0	0	0	8.38912e-06	2.31324e-05	0	0	0	0	9.61603e-06	0	4.5335e-05	4.47334e-05	0	0	0	0	0	1.53534e-05	8.85175e-05	6.58393e-05	0	0	5.27371e-05	0	3.91053e-05	4.67756e-05
Bacteria/Actinobacteria/Thermoleophilia/Gaiellales/uncultured/OTU_003226	0	0	0	0	0	0	0	3.27469e-05	0	0	0	0	0	0	0	0	4.04272e-05	0	0	0	0	0	0	0	0	1.67782e-05	3.46985e-05	4.73675e-05	1.0985e-05	0	0	0	0	0	1.49111e-05	3.64365e-05	9.22858e-06	1.33846e-05	3.12116e-05	3.59864e-05	7.67672e-06	0	9.87589e-05	5.78469e-05	2.81785e-05	5.27371e-05	6.31433e-05	3.91053e-05	7.79593e-05
Bacteria/Actinobacteria/Thermoleophilia/Gaiellales/uncultured/OTU_003759	0	0	1.85777e-05	0	0	0	0	0	0	0	0	0	0	0	0	0	8.08545e-06	0	0	0	0	0	0	1.79363e-05	0	0	0	0	0	0	0	0	0	0	0	0	0	0	0	0	0	1.77035e-05	0	0	0.000112714	2.63685e-05	0	3.91053e-05	7.79593e-05
Bacteria/Actinobacteria/Thermoleophilia/Gaiellales/uncultured/OTU_003910	0	0	0	0	0	0	0	8.18672e-06	0	0	0	0	0	0	0	0	0	0	0	0	0	0	0	0	0	0	0	0	0	0	0	0	0	0	0	0	0	0	0	0	7.67672e-06	8.85175e-05	0	1.92823e-05	5.63571e-05	5.27371e-05	3.15716e-05	3.91053e-05	3.11837e-05
Bacteria/Actinobacteria/Thermoleophilia/Gaiellales/uncultured/OTU_005174	0	0	0	0	0	0	0	0	0	0	0	0	0	0	0	0	0	0	0	0	0	0	0	0	0	0	0	0	0	0	0	0	0	0	0	0	0	0	0	0	0	0	3.29196e-05	5.78469e-05	8.45356e-05	0	0	0	1.55919e-05
Bacteria/Actinobacteria/Thermoleophilia/Gaiellales/uncultured/OTU_006370	0	0	0	0	0	0	0	0	0	0	0	0	0	0	0	0	0	0	0	0	0	0	0	0	0	0	0	0	0	0	0	0	0	0	0	0	0	0	0	0	3.07069e-05	1.77035e-05	0	0	0	0	0	3.91053e-05	3.11837e-05
Bacteria/Actinobacteria/Thermoleophilia/Gaiellales/uncultured/OTU_006653	0	1.37044e-05	0	0	0	0	0	0	0	0	0	0	0	0	0	0	0	0	0	0	0	0	0	0	2.83218e-05	0	1.15662e-05	1.18419e-05	0	0	0	9.61603e-06	0	0	0	1.82183e-05	0	0	0	0	1.53534e-05	3.5407e-05	9.87589e-05	3.85646e-05	8.45356e-05	2.63685e-05	0	0	0
Bacteria/Actinobacteria/Thermoleophilia/Gaiellales/uncultured/OTU_006956	2.78408e-05	0	1.85777e-05	1.49833e-05	3.62181e-05	1.46755e-05	2.0803e-05	0	0	0	0	0	0	0	1.47501e-05	0	0	1.45722e-05	0	0	0	0	4.14602e-05	1.79363e-05	0	8.38912e-06	0	0	0	0	1.19394e-05	3.84641e-05	0	0.000113338	0	0	1.84572e-05	0	0	0	0	0	0	0	0	0	0	0	0
Bacteria/Actinobacteria/Thermoleophilia/Gaiellales/uncultured/OTU_007368	1.39204e-05	0	0	0	0	0	0	0	0	0	0	0	0	0	0	0	0	0	0	0	0	0	0	0	0	0	0	0	0	0	0	0	0	0	0	0	0	0	0	0	0	1.77035e-05	9.87589e-05	0	0	0.000105474	3.15716e-05	7.82105e-05	0
Bacteria/Actinobacteria/Thermoleophilia/Solirubrobacterales/480-2/OTU_000525	0.00034801	0.000205567	0.000185777	0.000194783	0.000507053	0.000293509	0.000644893	0.000122801	6.86408e-05	0.00024129	0	0.000104701	0.000294908	0.000328353	0.000103251	0.000111702	5.65981e-05	4.37165e-05	0	0	0	0.000459012	0.000331682	0.000807131	0.000184092	0.000100669	9.25294e-05	0.000106577	6.59102e-05	0	0.00021491	0.000336561	0.000312265	0.00027201	0.000119289	0.000182183	0.000138429	0.000160615	0.000197674	0	0.000153534	1.77035e-05	3.29196e-05	0	2.81785e-05	2.63685e-05	0	0	1.55919e-05
Bacteria/Actinobacteria/Thermoleophilia/Solirubrobacterales/480-2/OTU_000693	0.000180965	6.85222e-05	5.57331e-05	0.000164816	0.000525163	0.000205456	0.000374454	9.0054e-05	4.11845e-05	0.00013405	0.000105285	0	0.00013107	0.000328353	0.000191752	0.000111702	6.46836e-05	0	0	0	0	0.000292099	0.000352412	0.000484279	9.91263e-05	6.7113e-05	4.62647e-05	5.92094e-05	5.49251e-05	0	0.000238789	0.000240401	0.00012858	0.00018134	0.000193845	7.2873e-05	0.0001292	2.67691e-05	0.000114443	4.4983e-05	0.000107474	1.77035e-05	0	9.64116e-05	2.81785e-05	0.000105474	6.31433e-05	7.82105e-05	9.35512e-05
Bacteria/Actinobacteria/Thermoleophilia/Solirubrobacterales/480-2/OTU_001103	4.17612e-05	0	0	0	0	0	0	0	0	0	0	0	0	0	1.47501e-05	0	1.61709e-05	0	0	0	0	0	0	1.79363e-05	8.49654e-05	8.38912e-06	1.15662e-05	0	0	0	2.38789e-05	0	1.83685e-05	0	1.49111e-05	9.10913e-06	1.84572e-05	0	0	0	7.67672e-06	0.000141628	0.000131679	0.000154258	0.000253607	0.00018458	0.000157858	7.82105e-05	0.000187102
Bacteria/Actinobacteria/Thermoleophilia/Solirubrobacterales/480-2/OTU_001127	5.56816e-05	0	0	0	0	0	0	1.63734e-05	2.74563e-05	0	0	0	0	0	0	0	2.42563e-05	0	0	0	0	0	2.07301e-05	1.79363e-05	2.83218e-05	0	2.31324e-05	1.18419e-05	0	0	0	0	0	0	0	0	1.84572e-05	0	1.04039e-05	8.99661e-06	5.3737e-05	0.000336367	0.000296277	0.000404929	0.000281785	0.000210948	0.00037886	0.000117316	0.000358613
Bacteria/Actinobacteria/Thermoleophilia/Solirubrobacterales/480-2/OTU_001343	4.17612e-05	0	1.85777e-05	0	0	0	0	0	0	0	0	0	0	0	0	0	8.08545e-06	0	0	0	0	0	0	3.58725e-05	7.08045e-05	2.51674e-05	1.15662e-05	2.36838e-05	0	0	0	9.61603e-06	0	0	0	0	9.22858e-06	0	0	0	7.67672e-06	0.000123925	9.87589e-05	0.00025067	0.00019725	0.000237317	0.000157858	7.82105e-05	0.00024947
Bacteria/Actinobacteria/Thermoleophilia/Solirubrobacterales/480-2/OTU_001574	0	0	0	0	0	0	0	0	0	0	0	0	0	0	0	0	0	0	0	0	0	0	0	0	0	0	0	1.18419e-05	0	0	0	0	0	0	0	0	0	0	0	0	1.53534e-05	0.000141628	0.000164598	0.000192823	0.00019725	0.000158211	0.000157858	0.000156421	0.000109143
Bacteria/Actinobacteria/Thermoleophilia/Solirubrobacterales/480-2/OTU_002271	1.39204e-05	0	0	1.49833e-05	0	0	0	8.18672e-06	0	0	0	0	0	0	0	0	4.85127e-05	0	0	0	0	0	0	0	1.41609e-05	0	1.15662e-05	1.18419e-05	3.29551e-05	0	1.19394e-05	0	0	0	1.49111e-05	0	2.76857e-05	0	0	0	1.53534e-05	7.0814e-05	0.000131679	0.000134976	0.00019725	0.000210948	0.000221001	0.000117316	0.000155919
Bacteria/Actinobacteria/Thermoleophilia/Solirubrobacterales/480-2/OTU_002345	0	0	0	0	0	0	0	0	2.74563e-05	0	0	0	0	0	0	0	0	0	0	0	0	0	0	0	0	0	1.15662e-05	0	0	0	0	0	0	0	0	0	0	0	0	0	7.67672e-06	5.31105e-05	0.000131679	3.85646e-05	0	0.000105474	0	0	1.55919e-05
Bacteria/Actinobacteria/Thermoleophilia/Solirubrobacterales/480-2/OTU_003593	5.56816e-05	0	1.85777e-05	1.49833e-05	5.43272e-05	0	2.0803e-05	2.45602e-05	1.37282e-05	0	0	0	6.55351e-05	0	4.42504e-05	2.23404e-05	8.08545e-06	2.91443e-05	0	0	0	0	0.000103651	3.58725e-05	0	8.38912e-06	0	0	1.0985e-05	0	4.77578e-05	4.80802e-05	1.83685e-05	0.000136005	0	5.46548e-05	9.22858e-06	0	0	1.79932e-05	0	0	0	0	0	0	0	0	0
Bacteria/Actinobacteria/Thermoleophilia/Solirubrobacterales/480-2/OTU_003662	1.39204e-05	0	0	0	0	0	0	8.18672e-06	0	1.3405e-05	0	0	0	0	1.47501e-05	0	0	0	0	0	0	0	2.07301e-05	0	1.41609e-05	0	0	0	2.19701e-05	0	0	9.61603e-06	0	0	0	0	0	0	0	1.79932e-05	1.53534e-05	0.000106221	3.29196e-05	5.78469e-05	8.45356e-05	2.63685e-05	0.000157858	3.91053e-05	0.000124735
Bacteria/Actinobacteria/Thermoleophilia/Solirubrobacterales/480-2/OTU_007137	1.39204e-05	0	1.85777e-05	0	0	0	0	0	0	0	0	0	0	0	0	0	8.08545e-06	1.45722e-05	0	0	0	0	0	0	0	0	0	0	0	0	0	0	0	0	1.49111e-05	0	0	0	0	0	0	1.77035e-05	0	3.85646e-05	2.81785e-05	5.27371e-05	3.15716e-05	3.91053e-05	1.55919e-05
Bacteria/Actinobacteria/Thermoleophilia/Solirubrobacterales/OTU_000201	0.000306249	0.000219271	0.000111466	0.000164816	0.00038029	0.000278834	0.000728105	0.000221042	5.49126e-05	0.00021448	0.000105285	0.000104701	0.000393211	0.000369397	0.000368753	0.000178723	0.000315332	8.7433e-05	0	0	0	0.000459012	0.000518253	0.000663641	0.000382344	0.000369121	0.000266022	0.000213154	0.00017576	0	0.000286547	0.000644274	0.000349002	0.000657358	0.000566623	0.000537439	0.000249172	0.00029446	0.00013525	0.000188929	0.000230302	3.5407e-05	0	0	2.81785e-05	0	0	0	1.55919e-05
Bacteria/Actinobacteria/Thermoleophilia/Solirubrobacterales/OTU_001961	0	0	1.85777e-05	0	0	0	0	0	0	0	0	0	0	0	0	0	2.42563e-05	0	0	0	0	0	0	1.79363e-05	1.41609e-05	0	0	0	0	0	1.19394e-05	0	0	0	0	0	9.22858e-06	0	0	0	7.67672e-06	0.000212442	0.000131679	5.78469e-05	0.000281785	0	3.15716e-05	7.82105e-05	3.11837e-05
Bacteria/Actinobacteria/Thermoleophilia/Solirubrobacterales/YNPFFP1/OTU_004207	2.78408e-05	0	0	0	0	0	0	0	1.37282e-05	0	0	0	0	0	0	0	0	0	0	0	0	0	0	0	0	0	1.15662e-05	0	0	0	0	0	0	0	0	0	0	0	0	0	7.67672e-06	5.31105e-05	0.000131679	1.92823e-05	0	0	0	0	1.55919e-05
Bacteria/Aminicenantes/OTU_000717	1.39204e-05	0	0	0	0	0	0	0	0	0	0	0	0	0	0	0	1.61709e-05	0	0	0	0	0	0	0	1.41609e-05	0	1.15662e-05	2.36838e-05	0	0	0	0	0	0	0	0	0	0	0	0	7.67672e-06	0.000265553	0.000230438	0.000192823	0.000366321	0.000421896	0.000820863	0.000430158	0.000561307
Bacteria/Aminicenantes/OTU_000883	0	0	0	0	0	1.46755e-05	0	8.18672e-06	0	0	0	0	0	4.10442e-05	0	0	0	0	0	0	0	0	0	1.79363e-05	1.41609e-05	0	0	0	0	0	0	0	0	0	0	1.82183e-05	0	0	0	0	0	0.00070814	0.000460875	0.000482058	0.000422678	0.000316422	0.000505146	0.000821211	0.000530123
Bacteria/Aminicenantes/OTU_000991	0	0	0	0	0	0	0	0	0	0	0	0	0	0	0	0	8.08545e-06	0	0	0	0	0	0	0	0	0	1.15662e-05	0	0	0	0	0	0	0	0	0	0	0	0	0	0	7.0814e-05	0	3.85646e-05	0.000225428	2.63685e-05	6.31433e-05	7.82105e-05	0.000155919
Bacteria/Aminicenantes/OTU_001251	1.39204e-05	0	0	0	0	0	0	0	0	0	0	0	0	0	0	0	0	0	0	0	0	0	0	0	0	8.38912e-06	0	0	0	0	0	9.61603e-06	0	0	0	0	0	0	0	0	0	0.000123925	0	0.000115694	2.81785e-05	0.000105474	9.47149e-05	0.000156421	0.000187102
Bacteria/Aminicenantes/OTU_001408	0	0	0	0	0	0	0	0	0	0	0	0	0	0	0	0	0	0	0	0	0	0	0	0	1.41609e-05	0	0	0	0	0	0	0	0	0	0	0	0	0	0	0	0	8.85175e-05	9.87589e-05	9.64116e-05	8.45356e-05	0.000131843	0.000284145	0.000234632	0.000233878
Bacteria/Aminicenantes/OTU_001505	4.17612e-05	0	0	0	0	0	0	0	0	0	0	0	0	0	0	2.23404e-05	0	0	0	0	0	0	0	0	0	0	0	0	0	0	0	0	0	0	0	0	0	0	0	0	0	0.000159332	9.87589e-05	0.000192823	5.63571e-05	0.000210948	0.000126287	0.000156421	0.00024947
Bacteria/Aminicenantes/OTU_001596	4.17612e-05	0	0	1.49833e-05	0	1.46755e-05	2.0803e-05	0	0	0	0	0	0	0	0	0	0	0	0	0	0	0	0	0	0	0	0	0	0	0	0	9.61603e-06	0	0	0	0	9.22858e-06	0	0	8.99661e-06	7.67672e-06	0.000832065	0.000460875	0.000617034	0.000450857	0.000580108	0.000757719	0.000743	0.00067045
Bacteria/Aminicenantes/OTU_002182	0	0	0	0	0	0	0	0	0	0	0	0	0	0	0	0	0	0	0	0	0	0	0	0	0	1.67782e-05	0	0	0	0	0	9.61603e-06	0	2.26675e-05	1.49111e-05	0	0	0	0	0	0	3.5407e-05	3.29196e-05	1.92823e-05	2.81785e-05	0.000158211	0.000157858	3.91053e-05	7.79593e-05
Bacteria/Aminicenantes/OTU_003132	1.39204e-05	0	0	0	0	0	0	0	0	0	0	0	0	0	0	0	0	0	0	0	0	2.08642e-05	0	0	0	0	0	0	0	0	0	0	0	2.26675e-05	0	0	0	1.33846e-05	0	8.99661e-06	0	7.0814e-05	6.58393e-05	5.78469e-05	2.81785e-05	2.63685e-05	0.000157858	3.91053e-05	0.000140327
Bacteria/Aminicenantes/OTU_003314	0	0	0	0	0	0	0	0	0	0	0	0	0	0	0	0	0	0	0	0	0	0	0	0	1.41609e-05	0	0	1.18419e-05	0	0	0	0	0	0	0	0	0	0	0	0	0	0	0	7.71292e-05	0	5.27371e-05	9.47149e-05	7.82105e-05	6.23675e-05
Bacteria/Aminicenantes/OTU_003641	0	0	0	0	0	0	0	0	0	0	0	0	0	0	0	0	8.08545e-06	0	0	0	0	0	0	0	0	0	0	0	0	0	0	0	0	0	0	0	0	0	0	0	7.67672e-06	1.77035e-05	3.29196e-05	0	8.45356e-05	2.63685e-05	0.000157858	7.82105e-05	0.000171511
Bacteria/Aminicenantes/OTU_003908	0	1.37044e-05	0	0	0	0	0	0	2.74563e-05	9.3835e-05	0	0	1.63838e-05	0	0	0	3.23418e-05	0	0	0	0	0	0	0	0	9.22803e-05	0.00015036	1.18419e-05	1.0985e-05	0.00252252	0	0	0	0	0	0	0	0	0.000104039	0	0	0	0	1.92823e-05	2.81785e-05	2.63685e-05	0	0	1.55919e-05
Bacteria/Aminicenantes/OTU_004754	0	0	0	0	0	0	0	0	0	0	0	0	0	0	0	0	0	0	0	0	0	0	0	0	0	0	0	0	0	0	0	9.61603e-06	0	0	0	0	0	0	0	0	0	8.85175e-05	3.29196e-05	3.85646e-05	5.63571e-05	5.27371e-05	3.15716e-05	0.000195526	0.000109143
Bacteria/Aminicenantes/OTU_004935	0	0	0	0	0	0	0	0	0	0	0	0	0	0	0	0	0	0	0	0	0	0	0	0	0	0	0	0	0	0	0	0	0	0	0	0	0	0	0	0	0	0	0	0	0	0	0	0	0
Bacteria/Aminicenantes/OTU_005096	0	0	0	0	0	0	0	0	0	0	0	0	0	0	0	0	0	0	0	0	0	0	0	1.79363e-05	0	0	0	0	0	0	0	0	0	2.26675e-05	0	0	0	0	1.04039e-05	0	0	0	0	3.85646e-05	2.81785e-05	5.27371e-05	3.15716e-05	3.91053e-05	6.23675e-05
Bacteria/Aminicenantes/OTU_005303	0	0	0	0	0	0	0	0	0	0	0	0	0	0	0	0	0	0	0	0	0	0	0	0	0	0	0	0	0	0	0	0	0	0	0	0	0	0	0	0	0	1.77035e-05	0	0	0	0	0	0.000117316	4.67756e-05
Bacteria/Aminicenantes/OTU_005384	0	0	1.85777e-05	0	0	0	0	0	0	0	0	0	0	0	0	0	0	0	0	0	0	0	0	0	0	0	0	0	0	0	0	0	0	0	0	0	0	1.33846e-05	1.04039e-05	0	0	1.77035e-05	0	0	2.81785e-05	0	0.000126287	7.82105e-05	7.79593e-05
Bacteria/Aminicenantes/OTU_006679	0	0	0	0	0	0	0	0	0	0	0	0	0	0	0	0	0	0	0	0	0	0	0	0	0	0	0	0	0	0	0	0	0	0	0	0	0	0	0	0	0	0	0	0	0	0	0	0	1.55919e-05
Bacteria/Aminicenantes/OTU_007590	0	0	0	0	0	0	0	0	0	0	0	0	0	0	0	0	8.08545e-06	0	0	0	0	0	0	0	0	0	0	0	0	0	0	0	0	0	0	0	0	0	0	0	0	1.77035e-05	3.29196e-05	1.92823e-05	2.81785e-05	7.91056e-05	3.15716e-05	3.91053e-05	4.67756e-05
Bacteria/Armatimonadetes/Armatimonadia/Armatimonadales/Armatimonadaceae/Armatimonas/OTU_001820	0	0	0	0	0	0	0	0	0	0	0	0	0	0	0	0	0	0	0	0	0	0	0	0	0	0	0	0	0	0	0	0	0	0	0	0	0	0	0	0	0	0.000106221	0	1.92823e-05	5.63571e-05	0	6.31433e-05	3.91053e-05	0
Bacteria/Armatimonadetes/OTU_000727	0	0	0	0	0	0	0	0	0	0	0	0	0	0	0	0	8.08545e-06	0	0	0	0	0	0	0	0	0	0	0	0	0	0	0	0	0	0	0	0	0	0	0	0	0.000407181	0.000263357	0.000269952	0.000422678	0.000395528	0.000284145	0.000195526	0.00024947
Bacteria/Armatimonadetes/OTU_001570	0	0	0	1.49833e-05	0	0	0	0	0	0	0	0	0	0	0	0	0	0	0	0	0	0	0	0	0	0	0	0	0	0	0	0	0	0	0	0	0	0	0	0	1.53534e-05	0.000194739	0.000131679	0.000192823	8.45356e-05	0.000105474	0.000157858	0.000156421	3.11837e-05
Bacteria/Armatimonadetes/OTU_002278	0	0	0	0	0	0	0	0	0	0	0	0	0	0	0	0	0	0	0	0	0	0	0	1.79363e-05	0	0	0	0	0	0	0	0	0	0	0	0	0	0	0	0	0	0.000247849	6.58393e-05	5.78469e-05	0.000253607	0.000131843	0.000126287	7.82105e-05	4.67756e-05
Bacteria/Armatimonadetes/OTU_002530	0	0	0	0	0	0	0	0	0	0	0	0	0	0	0	0	0	0	0	0	0	0	0	0	0	0	0	0	0	0	0	0	0	0	0	0	0	0	0	0	0	0	0	0	2.81785e-05	0	3.15716e-05	7.82105e-05	6.23675e-05
Bacteria/Armatimonadetes/OTU_002548	0	0	0	0	0	0	0	0	0	0	0	0	0	0	0	0	8.08545e-06	0	0	0	0	2.08642e-05	0	0	0	0	0	0	0	0	0	0	0	0	0	0	0	0	0	0	0	3.5407e-05	6.58393e-05	5.78469e-05	0.000112714	0.000105474	6.31433e-05	0	3.11837e-05
Bacteria/Armatimonadetes/OTU_002996	0	0	0	0	0	0	0	0	0	0	0	0	0	0	0	0	0	0	0	0	0	0	0	0	0	0	0	0	0	0	0	0	0	0	0	0	0	0	0	0	0	1.77035e-05	0	3.85646e-05	5.63571e-05	5.27371e-05	9.47149e-05	3.91053e-05	7.79593e-05
Bacteria/Armatimonadetes/OTU_003142	0	0	0	0	0	0	0	0	0	0	0	0	0	0	0	0	0	0	0	0	0	0	0	0	0	0	0	0	0	0.00018018	0	0	0	0	0	0	0	0	0	0	0	3.5407e-05	6.58393e-05	0.000154258	2.81785e-05	7.91056e-05	0.000126287	7.82105e-05	3.11837e-05
Bacteria/Armatimonadetes/OTU_003684	0	0	0	1.49833e-05	0	0	0	0	0	0	0	0	0	0	0	0	0	0	0	0	0	0	0	0	0	0	0	0	0	0	0	9.61603e-06	0	0	0	0	0	0	0	0	0	0.000106221	9.87589e-05	5.78469e-05	0.000112714	7.91056e-05	0.000126287	7.82105e-05	6.23675e-05
Bacteria/Armatimonadetes/OTU_004269	0	0	0	0	0	0	0	0	0	0	0	0	0	0	0	0	0	0	0	0	0	0	0	0	0	0	0	0	0	0	0	0	0	0	0	0	0	0	0	0	0	1.77035e-05	3.29196e-05	1.92823e-05	2.81785e-05	5.27371e-05	0	3.91053e-05	1.55919e-05
Bacteria/Armatimonadetes/OTU_004317	0	0	0	0	0	0	0	0	0	0	0	0	0	0	0	0	0	0	0	0	0	0	0	0	0	0	0	0	0	0	0	0	0	0	0	0	0	0	0	0	0	5.31105e-05	6.58393e-05	0.000115694	8.45356e-05	0.000131843	0.000126287	3.91053e-05	3.11837e-05
Bacteria/Armatimonadetes/OTU_005678	0	0	0	0	0	0	0	0	0	0	0	0	0	0	0	0	0	0	0	0	0	0	0	0	0	0	0	0	0	0	0	0	0	0	0	0	0	0	0	0	0	0	0	1.92823e-05	0	0	0	0	1.55919e-05
Bacteria/Armatimonadetes/OTU_006287	0	0	0	0	0	0	0	0	0	0	0	0	0	0	0	0	0	0	0	0	0	0	0	0	0	0	0	0	0	0	0	0	0	0	0	0	0	0	0	0	0	1.77035e-05	6.58393e-05	1.92823e-05	2.81785e-05	2.63685e-05	3.15716e-05	3.91053e-05	0
Bacteria/Atribacteria/OTU_000962	0	0	0	0	0	0	0	0	4.11845e-05	0.000388745	0.000315856	0.000418804	0	0	0	0	4.85127e-05	8.7433e-05	0	0.00139276	0	0	0	0	0	0.000260063	0.000219757	1.18419e-05	0	0.0106306	0	0	0	0	0	0	0	0	0.000426559	8.99661e-06	2.30302e-05	0	0	0	0	0	0	0	0
Bacteria/Atribacteria/OTU_004140	0	0	0	0	0	0	0	0	0	0	0	0	0	0	0	0	0	0	0	0	0	0	0	0	0	0	0	1.18419e-05	0	0.00018018	0	0	0	0	0	0	0	0	0	8.99661e-06	0	8.85175e-05	3.29196e-05	3.85646e-05	0	2.63685e-05	0	0.000195526	7.79593e-05
Bacteria/Atribacteria/OTU_005778	1.39204e-05	0	0	0	0	0	0	0	1.37282e-05	0	0	0	0	0	0	0	0	2.91443e-05	0	0	0	0	0	0	0	8.38912e-06	1.15662e-05	0	0	0	0	0	0	0	0	0	0	0	0	0	0	3.5407e-05	0	3.85646e-05	8.45356e-05	2.63685e-05	0	0.000156421	6.23675e-05
Bacteria/Bacteroidetes/Bacteroidetes_BD2-2/OTU_000327	1.39204e-05	0	0	1.49833e-05	0	0	2.0803e-05	0	0	0	0	0	0	0	1.47501e-05	0	0	0	0	0	0	0	0	0	1.41609e-05	0	0	0	0	0	0	0	1.83685e-05	0	1.49111e-05	9.10913e-06	0	0	0	0	0	0.000955989	0.000658393	0.000655599	0.000591749	0.000843793	0.00126287	0.000586579	0.00126294
Bacteria/Bacteroidetes/Bacteroidetes_BD2-2/OTU_000411	1.39204e-05	0	0	0	0	0	0	0	0	0	0	0	0	0	0	0	0	0	0	0	0	0	0	0	0	0	0	0	0	0	0	0	0	0	0	0	0	0	0	0	0	0.000318663	0.000230438	0.000192823	0.00019725	0.000316422	0.000442003	0.000156421	0.000467756
Bacteria/Bacteroidetes/Bacteroidetes_BD2-2/OTU_000442	1.39204e-05	0	0	0	0	0	0	0	0	0	0	0	0	0	0	0	2.42563e-05	0	0	0	0	0	0	0	0	0	0	0	0	0	2.38789e-05	0	1.83685e-05	2.26675e-05	0	0	0	4.01537e-05	0	8.99661e-06	0	0.000513402	0.000395036	0.000443493	0.000535392	0.000553739	0.000820863	0.000469263	0.000639267
Bacteria/Bacteroidetes/Bacteroidetes_BD2-2/OTU_000498	0	0	0	0	0	0	2.0803e-05	0	0	0	0	0	0	0	0	0	0	0	0	0	0	0	0	3.58725e-05	0	0	0	0	0	0	0	0	0	0	1.49111e-05	0	0	0	0	0	0	0.000548809	0.000460875	0.000404929	0.000479035	7.91056e-05	0.000631433	0.000156421	0.000280654
Bacteria/Bacteroidetes/Bacteroidetes_BD2-2/OTU_000589	1.39204e-05	0	0	0	0	0	0	0	0	0	0	0	0	0	0	0	2.42563e-05	0	0	0	0	0	0	0	1.41609e-05	2.51674e-05	0	1.18419e-05	0	0	0	0	0	0	0	0	0	0	0	0	0	0.000548809	0.000329196	0.000347082	0.000338142	0.000553739	0.000536718	0.000469263	0.000608083
Bacteria/Bacteroidetes/Bacteroidetes_BD2-2/OTU_000628	0	0	0	2.99666e-05	0	0	0	0	0	0	0	0	0	0	0	0	0	0	0	0	0	0	0	0	0	0	0	1.18419e-05	0	0	0	0	0	0	0	0	0	0	0	0	0	0.000477995	0.000296277	0.000424211	0.0003945	0.000448265	0.000568289	0.000234632	0.00042098
Bacteria/Bacteroidetes/Bacteroidetes_BD2-2/OTU_000876	1.39204e-05	0	0	0	0	1.46755e-05	0	0	0	0	0	0	0	0	0	0	0	0	0	0	0	0	0	0	0	0	0	0	0	0	0	2.88481e-05	0	0	0	0	0	0	0	0	0	0.000495698	0.000197518	0.000424211	0.000140893	0.000237317	0.000505146	0.000469263	0.000592491
Bacteria/Bacteroidetes/Bacteroidetes_BD2-2/OTU_000979	0	0	0	0	0	0	0	0	0	0	0	0	0	0	0	0	0	0	0	0	0	0	0	0	0	0	0	0	0	0	0	0	0	0	1.49111e-05	0	0	0	0	0	7.67672e-06	0.000495698	0.000460875	0.000404929	0.00019725	0.000316422	0.000663004	0.000508369	0.000358613
Bacteria/Bacteroidetes/Bacteroidetes_BD2-2/OTU_001089	1.39204e-05	0	0	0	0	0	0	0	0	0	0	0	0	0	0	0	0	0	0	0	0	0	0	0	0	8.38912e-06	0	0	0	0	0	0	0	0	0	0	0	0	0	0	0	0.000601919	0.000493795	0.000655599	0.000281785	0.000527371	0.000852434	0.000547474	0.000888736
Bacteria/Bacteroidetes/Bacteroidetes_BD2-2/OTU_001133	0	0	0	0	0	0	0	0	0	0	0	0	0	0	0	0	0	0	0	0	0	0	0	0	0	0	1.15662e-05	0	0	0	0	0	0	0	2.98223e-05	0	0	0	0	0	0	0.000159332	0.000131679	0.000231388	2.81785e-05	0.000369159	0.000252573	0.000586579	0.000327429
Bacteria/Bacteroidetes/Bacteroidetes_BD2-2/OTU_001162	2.78408e-05	0	0	1.49833e-05	0	0	0	0	0	0	0	0	0	0	0	0	0	0	0	0	0	0	0	0	0	0	0	0	0	0	0	0	0	0	0	0	0	0	0	0	7.67672e-06	0.000902879	0.000592554	0.000713446	0.000788999	0.000632845	0.000947149	0.000821211	0.00149682
Bacteria/Bacteroidetes/Bacteroidetes_BD2-2/OTU_001294	0	0	0	0	0	0	0	0	0	0	0	0	0	0	0	0	8.08545e-06	0	0	0	0	0	0	0	0	0	0	0	0	0	0	0	0	0	0	0	0	0	0	0	0	0.000247849	0.000164598	0.00025067	0.000140893	0.000316422	0.000442003	0.000273737	0.000218286
Bacteria/Bacteroidetes/Bacteroidetes_BD2-2/OTU_001297	0	0	0	0	0	0	0	0	0	0	0	0	0	0	0	0	0	0	0	0	0	0	0	0	0	0	3.46985e-05	0	0	0	0	0	0	0	0	0	0	0	0	3.59864e-05	0	0.000212442	0.000164598	0.00025067	8.45356e-05	0.000290054	0.000126287	0.000234632	0.000202694
Bacteria/Bacteroidetes/Bacteroidetes_BD2-2/OTU_001310	0	0	0	0	0	0	0	0	0	0	0	0	0	0	0	0	0	0	0	0	0	0	0	0	2.83218e-05	0	0	0	0	0	0	0	0	0	0	0	0	0	0	0	0	0.000230146	0.000131679	0.000308517	0.000169071	7.91056e-05	0.00037886	3.91053e-05	9.35512e-05
Bacteria/Bacteroidetes/Bacteroidetes_BD2-2/OTU_001775	1.39204e-05	0	0	0	0	0	0	0	0	0	0	0	0	0	0	0	0	0	0	0	0	0	0	0	0	0	1.15662e-05	1.18419e-05	0	0	0	9.61603e-06	0	0	0	0	0	0	0	0	0	3.5407e-05	9.87589e-05	0.000154258	0	5.27371e-05	0.00018943	7.82105e-05	0.000155919
Bacteria/Bacteroidetes/Bacteroidetes_BD2-2/OTU_002029	2.78408e-05	0	0	0	0	0	0	0	0	0	0	0	0	0	0	0	0	0	0	0	0	0	0	0	0	0	0	0	0	0	0	9.61603e-06	0	0	0	0	0	0	0	0	0	8.85175e-05	3.29196e-05	1.92823e-05	0	5.27371e-05	9.47149e-05	7.82105e-05	0.000140327
Bacteria/Bacteroidetes/Bacteroidetes_BD2-2/OTU_002241	1.39204e-05	1.37044e-05	0	0	0	0	0	0	0	0	0	0	0	0	0	0	0	0	0	0	0	0	0	0	0	0	0	0	0	0	0	0	0	0	0	0	0	0	0	0	0	0.000318663	0.000395036	0.000134976	5.63571e-05	2.63685e-05	3.15716e-05	7.82105e-05	0
Bacteria/Bacteroidetes/Bacteroidetes_BD2-2/OTU_002279	0	0	0	1.49833e-05	3.62181e-05	0	0	0	0	0	0	0	0	0	0	0	0	0	0	0	0	0	0	0	0	0	0	1.18419e-05	0	0	0	0	0	0	0	0	0	0	0	0	7.67672e-06	0.000212442	0.000230438	0.000115694	0.000140893	0.000105474	0.000252573	0.000234632	0.000109143
Bacteria/Bacteroidetes/Bacteroidetes_BD2-2/OTU_002395	0	0	0	0	0	0	0	0	0	0	0	0	0	0	0	2.23404e-05	0	0	0	0	0	0	0	0	0	0	0	0	0	0	0	9.61603e-06	0	0	0	0	0	0	0	0	0	8.85175e-05	0.000164598	9.64116e-05	2.81785e-05	0.000158211	6.31433e-05	0.000117316	0.000202694
Bacteria/Bacteroidetes/Bacteroidetes_BD2-2/OTU_002407	0	1.37044e-05	0	0	0	0	0	0	0	0	0	0	0	0	0	0	0	0	0	0	0	0	0	0	0	0	0	0	0	0	0	0	0	0	0	0	0	0	0	0	0	0.000159332	0.000230438	0.000173541	8.45356e-05	0.00018458	0.000284145	3.91053e-05	0.000187102
Bacteria/Bacteroidetes/Bacteroidetes_BD2-2/OTU_002495	0	0	0	0	1.81091e-05	0	0	0	0	0	0	0	0	0	0	0	0	0	0	0	0	0	0	0	0	0	0	0	0	0	0	0	0	0	0	0	0	0	0	0	7.67672e-06	0.000424884	0.000197518	0.000385646	0.000169071	0.000369159	0.000473575	0.000351947	0.000686042
Bacteria/Bacteroidetes/Bacteroidetes_BD2-2/OTU_002565	0	0	0	0	0	0	0	0	0	0	0	0	0	0	0	0	0	0	0	0	0	0	0	0	4.24827e-05	0	0	0	0	0	0	0	0	0	0	0	0	0	0	0	0	0.000194739	0.000197518	0.00025067	0.000140893	0.000237317	0.000221001	0.000234632	0.000187102
Bacteria/Bacteroidetes/Bacteroidetes_BD2-2/OTU_003045	0	0	0	0	0	0	0	0	0	0	0	0	0	0	0	0	0	0	0	0	0	0	0	0	0	0	0	0	0	0	0	0	0	0	0	2.73274e-05	0	0	0	0	0	0	0	7.71292e-05	5.63571e-05	5.27371e-05	3.15716e-05	0	1.55919e-05
Bacteria/Bacteroidetes/Bacteroidetes_BD2-2/OTU_003336	0	0	1.85777e-05	0	0	0	0	0	0	0	0	0	0	0	0	0	0	0	0	0	0	0	0	0	0	0	0	0	0	0	0	0	0	0	0	0	0	0	0	0	7.67672e-06	0.000141628	6.58393e-05	0.000173541	8.45356e-05	0.000105474	0.000126287	3.91053e-05	9.35512e-05
Bacteria/Bacteroidetes/Bacteroidetes_BD2-2/OTU_003687	1.39204e-05	0	0	0	0	0	0	0	0	0	0	0	0	0	0	0	0	0	0	0	0	0	0	0	0	0	0	0	0	0	0	0	0	0	0	0	0	0	0	0	0	3.5407e-05	6.58393e-05	0	0	0	0	3.91053e-05	4.67756e-05
Bacteria/Bacteroidetes/Bacteroidetes_BD2-2/OTU_004032	0	0	0	0	0	0	0	0	0	0	0	0	0	0	0	0	0	0	0	0	0	0	0	0	0	0	0	0	0	0	0	0	0	0	0	0	0	0	0	0	0	0	6.58393e-05	0	0	0	0	3.91053e-05	1.55919e-05
Bacteria/Bacteroidetes/Bacteroidetes_BD2-2/OTU_004642	1.39204e-05	0	0	0	0	0	0	0	0	0	0	0	0	0	0	0	0	0	0	0	0	0	0	0	0	0	0	0	0	0	0	0	0	0	0	0	0	0	0	0	0	1.77035e-05	6.58393e-05	5.78469e-05	2.81785e-05	0.000105474	3.15716e-05	3.91053e-05	6.23675e-05
Bacteria/Bacteroidetes/Bacteroidetes_BD2-2/OTU_004757	0	0	0	0	0	0	0	0	0	0	0	0	0	0	0	0	0	0	0	0	0	0	0	0	0	0	0	0	0	0	0	0	0	0	0	0	0	0	0	0	0	8.85175e-05	3.29196e-05	3.85646e-05	8.45356e-05	5.27371e-05	0.000126287	0	4.67756e-05
Bacteria/Bacteroidetes/Bacteroidetes_BD2-2/OTU_005140	0	0	0	0	0	0	0	0	0	0	0	0	0	0	0	0	0	0	0	0	0	0	0	0	0	0	0	0	0	0	0	0	0	0	0	0	0	0	0	0	0	3.5407e-05	0	0	0	0	0	0	0
Bacteria/Bacteroidetes/Bacteroidetes_BD2-2/OTU_005177	0	0	0	0	0	0	0	0	0	0	0	0	0	0	0	0	0	0	0	0	0	0	0	0	0	0	0	0	0	0	0	0	0	0	0	0	0	0	0	0	0	1.77035e-05	6.58393e-05	0	2.81785e-05	2.63685e-05	6.31433e-05	3.91053e-05	1.55919e-05
Bacteria/Bacteroidetes/Bacteroidetes_BD2-2/OTU_005590	0	6.85222e-05	1.85777e-05	1.49833e-05	0	0	0	0	0	0	0	0	0	0	0	0	0	0	0	0	0	0	0	0	0	0	0	0	0	0	0	0	0	0	0	0	0	0	0	0	0	1.77035e-05	3.29196e-05	0	0	0	0	0	0
Bacteria/Bacteroidetes/Bacteroidetes_BD2-2/OTU_005838	0	0	0	0	1.81091e-05	0	0	0	0	0	0	0	0	0	0	0	0	0	0	0	0	0	0	0	0	0	0	0	0	0	0	0	0	0	0	0	0	0	0	0	0	1.77035e-05	0	1.92823e-05	0	2.63685e-05	0	0	4.67756e-05
Bacteria/Bacteroidetes/Bacteroidetes_BD2-2/OTU_005947	0	0	0	0	0	0	0	0	0	0	0	0	0	0	0	0	0	0	0	0	0	0	0	0	0	0	0	0	0	0	0	0	0	0	0	0	0	0	0	0	0	1.77035e-05	9.87589e-05	1.92823e-05	2.81785e-05	0	0	0	0
Bacteria/Bacteroidetes/Bacteroidetes_BD2-2/OTU_006506	0	0	0	0	0	0	0	0	0	0	0	0	0	0	0	0	0	0	0	0	0	0	0	0	0	0	0	0	0	0	0	0	0	0	0	0	0	0	0	0	0	1.77035e-05	3.29196e-05	3.85646e-05	0	2.63685e-05	0	3.91053e-05	6.23675e-05
Bacteria/Bacteroidetes/Bacteroidetes_BD2-2/OTU_006959	0	1.37044e-05	0	0	0	0	0	0	0	0	0	0	0	0	0	0	0	0	0	0	0	0	0	0	0	0	0	0	0	0	1.19394e-05	0	0	0	0	0	0	0	0	0	0	3.5407e-05	6.58393e-05	1.92823e-05	0	2.63685e-05	0	0	0
Bacteria/Bacteroidetes/Bacteroidetes_BD2-2/OTU_007031	0	0	0	0	0	0	0	0	0	0	0	0	0	0	0	0	0	0	0	0	0	0	0	0	0	0	0	0	0	0	0	0	0	0	0	0	0	0	0	0	0	1.77035e-05	0	1.92823e-05	0	0	0	0	3.11837e-05
Bacteria/Bacteroidetes/Bacteroidetes_BD2-2/OTU_007367	0	0	0	0	0	0	0	0	0	0	0	0	0	0	0	0	0	0	0	0	0	0	0	0	0	0	0	0	0	0	0	0	0	0	0	0	0	0	0	0	0	3.5407e-05	3.29196e-05	1.92823e-05	2.81785e-05	7.91056e-05	6.31433e-05	3.91053e-05	1.55919e-05
Bacteria/Bacteroidetes/Bacteroidetes_BD2-2/OTU_007382	0	0	0	0	0	0	0	0	0	0	0	0	0	0	0	0	0	0	0	0	0	0	0	0	0	0	0	0	0	0	0	0	0	0	0	0	0	0	0	0	0	0	0	1.92823e-05	8.45356e-05	0	0	0	0
Bacteria/Bacteroidetes/Bacteroidetes_vadinHA17/OTU_000428	2.78408e-05	0	0	4.49499e-05	0	0	0	0	0	0	0	0	0	0	1.47501e-05	0	0	0	0	0	0	0	0	0	2.83218e-05	0	0	0	0	0	0	1.92321e-05	1.83685e-05	0	0	0	0	1.33846e-05	0	0	0	0.00136317	0.000691313	0.00115694	0.000817178	0.000659213	0.00119972	0.000821211	0.00121617
Bacteria/Bacteroidetes/Bacteroidetes_vadinHA17/OTU_001258	4.17612e-05	0	1.85777e-05	1.49833e-05	1.81091e-05	1.46755e-05	0	0	0	0	0	0	0	0	0	0	0	0	0	0	0	4.17284e-05	2.07301e-05	0	1.41609e-05	0	1.15662e-05	2.36838e-05	0	0	0	9.61603e-06	0	0	0	0	0	0	0	0	1.53534e-05	0.000867472	0.000493795	0.000809857	0.000563571	0.000764687	0.00113658	0.000938527	0.00107584
Bacteria/Bacteroidetes/Bacteroidetes_vadinHA17/OTU_002136	0	0	0	0	1.81091e-05	0	0	0	0	0	0	0	0	0	0	0	0	0	0	0	0	0	0	0	1.41609e-05	0	0	0	0	0	0	0	0	0	0	0	0	0	0	0	0	0.000141628	0	0.000115694	0.000140893	0.000158211	0.00018943	0.000156421	0.000171511
Bacteria/Bacteroidetes/Bacteroidetes_vadinHA17/OTU_002266	0	0	0	0	0	0	0	0	0	0	0	0	0	0	0	0	0	0	0	0	0	0	0	0	0	0	0	0	0	0	0	0	0	0	0	0	0	0	0	0	0	3.5407e-05	6.58393e-05	0	2.81785e-05	7.91056e-05	6.31433e-05	3.91053e-05	6.23675e-05
Bacteria/Bacteroidetes/Bacteroidetes_vadinHA17/OTU_003393	0	0	0	0	0	0	0	0	0	0	0	0	0	0	0	0	0	0	0	0	0	0	0	0	0	0	0	0	0	0	0	0	0	0	0	0	0	0	0	0	0	0.000106221	6.58393e-05	0.000173541	2.81785e-05	0	0.000126287	0.000117316	0.000109143
Bacteria/Bacteroidetes/Bacteroidetes_vadinHA17/OTU_003510	0	0	0	0	0	0	0	0	0	0	0	0	0	0	0	0	0	0	0	0	0	0	0	0	0	0	0	0	0	0	0	0	0	0	0	0	0	0	0	0	0	7.0814e-05	0	1.92823e-05	2.81785e-05	0	3.15716e-05	3.91053e-05	0.000109143
Bacteria/Bacteroidetes/Bacteroidetes_vadinHA17/OTU_003696	0	0	0	0	0	0	0	0	0	0	0	0	0	0	0	0	0	0	0	0	0	0	0	0	0	0	0	0	0	0	0	0	0	0	0	0	0	0	0	0	0	8.85175e-05	3.29196e-05	7.71292e-05	0	5.27371e-05	0.000126287	7.82105e-05	7.79593e-05
Bacteria/Bacteroidetes/Bacteroidetes_vadinHA17/OTU_003717	0	0	0	0	0	0	0	0	0	0	0	0	0	0	0	0	0	0	0	0	0	0	0	0	0	0	0	0	0	0	0	0	0	0	0	0	0	0	0	0	0	0.000123925	6.58393e-05	0.000134976	5.63571e-05	2.63685e-05	3.15716e-05	3.91053e-05	4.67756e-05
Bacteria/Bacteroidetes/Bacteroidetes_vadinHA17/OTU_004054	1.39204e-05	0	0	0	0	0	0	0	0	0	0	0	0	0	0	0	0	0	0	0	0	0	0	0	0	0	0	0	0	0	0	0	0	0	0	0	0	0	0	0	0	0.000141628	0.000131679	0.000134976	2.81785e-05	7.91056e-05	9.47149e-05	0	0
Bacteria/Bacteroidetes/Bacteroidetes_vadinHA17/OTU_004323	0	0	1.85777e-05	0	0	0	0	0	0	0	0	0	0	0	0	0	0	0	0	0	0	0	0	0	0	0	0	0	0	0	0	0	0	0	0	0	0	0	0	0	0	8.85175e-05	9.87589e-05	0.000192823	5.63571e-05	0.000131843	9.47149e-05	3.91053e-05	0.000202694
Bacteria/Bacteroidetes/Bacteroidetes_vadinHA17/OTU_004794	0	0	0	0	0	0	0	0	0	0	0	0	0	0	0	0	0	0	0	0	0	0	0	0	0	0	0	0	0	0	0	0	0	0	0	0	0	0	0	0	0	3.5407e-05	3.29196e-05	3.85646e-05	2.81785e-05	0	0	0	1.55919e-05
Bacteria/Bacteroidetes/Bacteroidetes_vadinHA17/OTU_005118	0	0	0	0	0	0	0	0	0	0	0	0	0	0	0	0	0	0	0	0	0	0	0	0	0	0	0	0	0	0	0	0	0	0	0	0	0	0	0	0	0	0.000177035	0	1.92823e-05	0	0	3.15716e-05	3.91053e-05	1.55919e-05
Bacteria/Bacteroidetes/Bacteroidetes_vadinHA17/OTU_005143	0	0	0	0	0	0	0	0	0	0	0	0	0	0	0	0	0	0	0	0	0	0	0	0	0	0	0	0	0	0	0	0	0	0	0	0	0	0	0	0	0	5.31105e-05	3.29196e-05	1.92823e-05	5.63571e-05	2.63685e-05	0.000126287	3.91053e-05	0
Bacteria/Bacteroidetes/Bacteroidetes_vadinHA17/OTU_006234	0	0	0	0	0	0	0	0	0	0	0	0	0	0	0	0	0	0	0	0	0	0	0	0	0	0	0	0	0	0	0	0	0	0	0	0	0	0	0	0	0	1.77035e-05	0	5.78469e-05	0	2.63685e-05	0	3.91053e-05	0
Bacteria/Bacteroidetes/Bacteroidetes_vadinHA17/OTU_006675	0	0	0	1.49833e-05	0	0	0	0	0	0	0	0	0	0	0	0	0	0	0	0	0	0	0	0	0	0	0	0	0	0	0	0	0	0	0	0	0	0	0	0	0	8.85175e-05	3.29196e-05	1.92823e-05	2.81785e-05	5.27371e-05	0	0	4.67756e-05
Bacteria/Bacteroidetes/Bacteroidetes_vadinHA17/OTU_006942	2.78408e-05	0	0	0	0	0	0	0	0	0	0	0	0	0	0	0	0	0	0	0	0	0	0	0	0	0	0	0	0	0	0	0	0	0	0	0	0	0	0	0	0	8.85175e-05	6.58393e-05	1.92823e-05	2.81785e-05	0	0	0	0
Bacteria/Bacteroidetes/Bacteroidetes_VC2.1_Bac22/OTU_001065	1.39204e-05	0	0	0	0	0	0	0	0	0	0	0	0	0	0	0	1.61709e-05	0	0	0	0	0	0	3.58725e-05	0	0	1.15662e-05	0	1.0985e-05	0	0	0	0	0	0	0	0	0	0	0	0	0.000177035	0.000296277	0.000308517	8.45356e-05	0.000210948	0.000126287	0.000234632	0.000171511
Bacteria/Bacteroidetes/Bacteroidetes_VC2.1_Bac22/OTU_001268	0	0	0	0	0	0	0	0	0	0	0	0	0	0	0	0	8.08545e-06	0	0	0	0	0	0	0	0	0	0	0	0	0	0	0	0	0	0	0	0	0	0	0	0	0.000336367	0.000131679	9.64116e-05	0.000253607	0.000448265	0.000315716	0.000195526	0.000311837
Bacteria/Bacteroidetes/Bacteroidetes_VC2.1_Bac22/OTU_002604	1.39204e-05	1.37044e-05	0	1.49833e-05	0	0	2.0803e-05	0	0	0	0	0	0	0	0	2.23404e-05	1.61709e-05	0	0	0	0	0	0	0	0	0	1.15662e-05	1.18419e-05	0	0	0	0	0	0	0	9.10913e-06	0	0	0	0	0	8.85175e-05	6.58393e-05	0.000115694	5.63571e-05	0.000158211	9.47149e-05	7.82105e-05	7.79593e-05
Bacteria/Bacteroidetes/Bacteroidetes_VC2.1_Bac22/OTU_002751	1.39204e-05	1.37044e-05	1.85777e-05	2.99666e-05	0	0	0	0	0	0	0	0	0	0	0	0	0	0	0	0	0	0	0	0	1.41609e-05	0	0	0	0	0	0	0	0	0	0	0	0	0	0	0	0	0.000194739	0.000230438	0.000192823	8.45356e-05	0.000237317	0.000157858	0.000195526	9.35512e-05
Bacteria/Bacteroidetes/Bacteroidetes_VC2.1_Bac22/OTU_003080	0	0	1.85777e-05	0	0	0	0	0	0	0	0	0	0	0	0	0	0	0	0	0	0	0	0	0	0	0	0	0	0	0	0	0	0	0	0	0	0	0	0	0	0	0.000159332	0.000263357	7.71292e-05	2.81785e-05	0.000131843	3.15716e-05	7.82105e-05	4.67756e-05
Bacteria/Bacteroidetes/Bacteroidetes_VC2.1_Bac22/OTU_003433	0	1.37044e-05	0	0	0	0	0	0	0	0	0	0	0	0	0	0	0	0	0	0.000696379	0	0	0	0	0	8.38912e-06	6.93971e-05	0	0	0.000720721	0	0	1.83685e-05	0	0	0	0	0	1.04039e-05	0	0	1.77035e-05	9.87589e-05	0	0	0	0	0	0
Bacteria/Bacteroidetes/Bacteroidetes_VC2.1_Bac22/OTU_005208	0	0	0	0	0	0	0	0	0	0	0	0	0	0	0	0	0	0	0	0	0	0	0	0	0	0	0	0	0	0	0	0	0	0	0	0	0	0	0	0	0	3.5407e-05	0	1.92823e-05	0	7.91056e-05	0	7.82105e-05	4.67756e-05
Bacteria/Bacteroidetes/Bacteroidetes_VC2.1_Bac22/OTU_005886	1.39204e-05	2.74089e-05	3.71554e-05	1.49833e-05	0	1.46755e-05	0	0	0	0	0	0	0	0	1.47501e-05	0	0	0	0	0	0	0	0	0	0	0	0	1.18419e-05	0	0	1.19394e-05	0	0	2.26675e-05	0	0	0	0	4.16155e-05	0	0	1.77035e-05	0	1.92823e-05	0	0	0	0	1.55919e-05
Bacteria/Bacteroidetes/Bacteroidetes_VC2.1_Bac22/OTU_007093	0	0	0	0	0	0	0	0	0	0	0	0	0	0	0	0	0	0	0	0	0	0	0	0	0	0	0	0	0	0	0	0	0	0	0	0	0	0	0	0	0	3.5407e-05	3.29196e-05	3.85646e-05	0	5.27371e-05	3.15716e-05	7.82105e-05	1.55919e-05
Bacteria/Bacteroidetes/Bacteroidetes_VC2.1_Bac22/OTU_007381	0	0	0	1.49833e-05	0	0	0	0	0	0	0	0	0	0	0	0	0	0	0	0	0	0	0	0	0	0	0	0	0	0	0	0	0	0	1.49111e-05	0	0	0	0	0	0	0	3.29196e-05	0	0	2.63685e-05	0	0	0
Bacteria/Bacteroidetes/Bacteroidia/Bacteroidales/Marinilabiaceae/Carboxylicivirga/OTU_002397	0	0	0	0	0	0	0	0	0	0	0	0	0	0	0	0	0	0	0	0	0	0	0	0	0	0	0	0	0	0	0	0	0	0	0	0	0	0	0	0	0	5.31105e-05	0	5.78469e-05	2.81785e-05	0.00018458	0	7.82105e-05	3.11837e-05
Bacteria/Bacteroidetes/Bacteroidia/Bacteroidales/Marinilabiaceae/Marinifilum/OTU_004423	0	0	0	0	0	0	0	0	0	0	0	0	0	0	0	0	0	0	0	0.000696379	0	0	0	0	0	0	0	3.55257e-05	0	0	0	9.61603e-06	0	0	0	0	0	0	3.12116e-05	0	0	3.5407e-05	3.29196e-05	0	0	0	3.15716e-05	0	0
Bacteria/Bacteroidetes/Bacteroidia/Bacteroidales/Marinilabiaceae/Marinifilum/OTU_007460	0	0	0	0	0	0	0	0	0	0	0	0	0	0	0	0	0	0	0	0	0	0	0	0	0	0	0	0	0	0	0	0	0	0	4.47334e-05	0	0	0	0	0	0	1.77035e-05	0	0	0	5.27371e-05	3.15716e-05	0	6.23675e-05
Bacteria/Bacteroidetes/Bacteroidia/Bacteroidales/Marinilabiaceae/uncultured/OTU_001568	0	0	0	0	0	0	0	0	0	0	0	0	0	0	0	0	0	1.45722e-05	0	0	0	0	0	0	0	0	0	0	0	0	0	0	0	0	0	0	0	0	0	0	0	0.000318663	6.58393e-05	0.000327799	0.000140893	0.00018458	0.000284145	3.91053e-05	0.000296245
Bacteria/Bacteroidetes/Bacteroidia/Bacteroidales/Marinilabiaceae/uncultured/OTU_002508	0	0	0	0	0	1.46755e-05	0	0	0	0	0	0	0	0	0	0	0	0	0	0	0	0	0	0	0	0	0	0	0	0	0	0	0	0	0	0	0	0	0	0	2.30302e-05	0.000123925	9.87589e-05	0.000115694	2.81785e-05	7.91056e-05	3.15716e-05	0.000156421	0.000140327
Bacteria/Bacteroidetes/Bacteroidia/Bacteroidales/Marinilabiaceae/uncultured/OTU_002792	0	0	0	0	0	0	0	0	0	0	0	0	0	0	1.47501e-05	0	0	0	0	0	0	0	0	0	0	0	0	0	0	0	0	9.61603e-06	0	0	0	0	0	0	0	0	0	0.000123925	0.000296277	0.000192823	0.000112714	0.000210948	6.31433e-05	3.91053e-05	4.67756e-05
Bacteria/Bacteroidetes/Bacteroidia/Bacteroidales/Marinilabiaceae/uncultured/OTU_004617	1.39204e-05	0	0	1.49833e-05	0	1.46755e-05	0	0	0	0	0	0	0	0	0	0	0	0	0	0	0	0	4.14602e-05	0	0	0	0	0	0	0	0	0	0	0	0	0	0	0	0	0	0	5.31105e-05	0.000197518	3.85646e-05	5.63571e-05	0	0	0	1.55919e-05
Bacteria/Bacteroidetes/Bacteroidia/Bacteroidales/Marinilabiaceae/uncultured/OTU_004798	0	0	0	0	0	0	0	0	0	0	0	0	0	0	0	0	0	0	0	0	0	2.08642e-05	0	0	0	0	0	0	0	0	0	0	0	0	0	0	0	0	0	0	0	3.5407e-05	6.58393e-05	0	0	2.63685e-05	9.47149e-05	0	4.67756e-05
Bacteria/Bacteroidetes/Bacteroidia/Bacteroidales/Marinilabiaceae/uncultured/OTU_006479	0	0	0	0	0	0	0	0	0	0	0	0	0	0	0	0	0	0	0	0	0	0	0	0	0	0	0	0	0	0	0	0	0	0	0	0	0	0	0	0	0	3.5407e-05	6.58393e-05	7.71292e-05	5.63571e-05	2.63685e-05	3.15716e-05	0	3.11837e-05
Bacteria/Bacteroidetes/Bacteroidia/Bacteroidales/Marinilabiaceae/uncultured/OTU_006577	0	0	0	0	0	0	0	0	0	0	0	0	0	0	0	0	0	0	0	0	0	0	0	0	0	0	0	0	0	0	0	0	0	0	0	0	0	0	0	0	0	3.5407e-05	6.58393e-05	9.64116e-05	2.81785e-05	2.63685e-05	6.31433e-05	3.91053e-05	0
Bacteria/Bacteroidetes/Bacteroidia/Bacteroidales/Marinilabiaceae/uncultured/OTU_006916	0	0	0	0	0	0	0	0	0	0	0	0	0	0	0	0	0	0	0	0	0	0	0	0	0	0	0	0	1.0985e-05	0	0	0	0	0	0	0	0	0	0	1.79932e-05	0	3.5407e-05	0	3.85646e-05	0	0	0	0	0
Bacteria/Bacteroidetes/Bacteroidia/Bacteroidales/Marinilabiaceae/uncultured/OTU_007516	0	0	0	0	0	0	0	0	0	0	0	0	0	0	0	0	0	0	0	0	0	0	0	0	0	0	0	0	0	0	0	0	0	0	0	0	0	0	0	0	0	0	3.29196e-05	1.92823e-05	0	2.63685e-05	6.31433e-05	0	1.55919e-05
Bacteria/Bacteroidetes/Bacteroidia/Bacteroidales/ML635J-40_aquatic_group/OTU_002542	0	0	0	0	0	0	0	0	0	0	0	0	0	0	0	0	0	0	0	0	0	0	0	0	0	0	0	0	0	0	0	0	0	0	0	0	0	0	0	0	0	5.31105e-05	0	1.92823e-05	0	0	3.15716e-05	3.91053e-05	0.000327429
Bacteria/Bacteroidetes/Bacteroidia/Bacteroidales/ML635J-40_aquatic_group/OTU_004319	0	0	0	0	0	0	0	0	0	0	0	0	0	0	0	0	0	0	0	0	0	0	0	0	0	0	0	0	0	0	0	0	0	0	0	0	0	0	0	0	0	3.5407e-05	0	0	0	0	0	0	0.000171511
Bacteria/Bacteroidetes/Bacteroidia/Bacteroidales/ML635J-40_aquatic_group/OTU_005394	0	0	0	0	0	0	0	0	0	0	0	0	0	0	0	0	0	0	0	0	0	0	0	0	0	0	0	0	0	0	0	0	0	0	0	0	0	0	0	0	0	0	0	0	0	2.63685e-05	0	0	0
Bacteria/Bacteroidetes/Bacteroidia/Bacteroidales/Porphyromonadaceae/Porphyromonas/OTU_006953	0	0	0	0	0	0	0	0	0	0	0	0	0	0	0	0	0	0	0	0	0	0	0	0	0	0	0	0	0	0	0	0	0	0	0	0	0	0	0	0	0	0	0	0	0	0	0	0	0
Bacteria/Bacteroidetes/Bacteroidia/Bacteroidia_Incertae_Sedis/Draconibacteriaceae/Draconibacterium/OTU_000321	4.17612e-05	1.37044e-05	1.85777e-05	1.49833e-05	0	5.87018e-05	0	0	0	0	0	0	0	0	0	0	4.04272e-05	0	0	0	0	0	2.07301e-05	0	0	0	1.15662e-05	7.10513e-05	1.0985e-05	0	0	0	1.83685e-05	2.26675e-05	0	0	1.84572e-05	0	0	0	7.67672e-06	0.00132776	0.00134971	0.00134976	0.00121168	0.00126569	0.00113658	0.00121226	0.00123176
Bacteria/Bacteroidetes/Bacteroidia/Bacteroidia_Incertae_Sedis/Draconibacteriaceae/Draconibacterium/OTU_001056	1.39204e-05	0	0	0	0	0	0	0	0	0	0	0	0	0	0	0	0	0	0	0	0	0	0	0	0	0	0	0	0	0	0	0	0	0	0	0	0	2.67691e-05	0	3.59864e-05	0	0.000230146	0.000131679	0.000347082	0.000309964	0.000210948	0.000252573	0.000117316	0.000218286
Bacteria/Bacteroidetes/Bacteroidia/Bacteroidia_Incertae_Sedis/Draconibacteriaceae/Draconibacterium/OTU_002157	0	0	0	1.49833e-05	0	0	0	0	0	0	0	0	0	0	0	0	0	0	0	0	0	0	0	0	0	0	0	0	0	0	0	0	0	0	0	0	0	1.33846e-05	0	0	0	8.85175e-05	6.58393e-05	0.000134976	0.000169071	0.000158211	9.47149e-05	0.000195526	4.67756e-05
Bacteria/Bacteroidetes/Bacteroidia/Bacteroidia_Incertae_Sedis/Draconibacteriaceae/Draconibacterium/OTU_003533	0	0	0	0	0	0	0	0	0	0	0	0	0	0	0	0	0	0	0	0	0	0	0	0	0	0	0	0	0	0	0	0	0	0	0	0	0	0	0	0	0	5.31105e-05	0	7.71292e-05	0	7.91056e-05	6.31433e-05	0	7.79593e-05
Bacteria/Bacteroidetes/Bacteroidia/Bacteroidia_Incertae_Sedis/Draconibacteriaceae/Draconibacterium/OTU_005910	0	0	7.43108e-05	0	0	0	0	0	0	0	0	0	0	0	0	0	0	0	0	0	0	0	0	0	0	0	0	0	0	0	0	0	0	0	0	0	0	0	0	0	0	5.31105e-05	0.000197518	3.85646e-05	2.81785e-05	2.63685e-05	6.31433e-05	0	0
Bacteria/Bacteroidetes/Bacteroidia/Bacteroidia_Incertae_Sedis/Draconibacteriaceae/OTU_000508	0	0	0	0	0	1.46755e-05	0	0	0	0	0	0	1.63838e-05	0	0	0	1.61709e-05	0	0	0	0	0	0	0	0	0	2.31324e-05	0	0	0	0	0	0	0	0	0	0	0	0	0	7.67672e-06	0.000938286	0.000592554	0.0011955	0.00115532	0.000843793	0.000915577	0.000625684	0.000701634
Bacteria/Bacteroidetes/Bacteroidia/Bacteroidia_Incertae_Sedis/Draconibacteriaceae/OTU_000582	2.78408e-05	2.74089e-05	7.43108e-05	0	0	0	2.0803e-05	0	0	0	0	0	0	4.10442e-05	1.47501e-05	0	0	0	0	0	0	2.08642e-05	2.07301e-05	1.79363e-05	0	8.38912e-06	0	0	0	0	0	1.92321e-05	0	0	0	1.82183e-05	0	0	0	0	0	0.00138087	0.00141554	0.00134976	0.000704463	0.001002	0.000252573	0.000469263	0.000358613
Bacteria/Bacteroidetes/Bacteroidia/Bacteroidia_Incertae_Sedis/Draconibacteriaceae/OTU_000780	1.39204e-05	6.85222e-05	3.71554e-05	7.49165e-05	0	0	0	0	0	0	0	0	0	0	0	0	0	0	0	0	0	0	0	1.79363e-05	1.41609e-05	0	0	0	0	0	0	0	0	0	5.96445e-05	9.10913e-06	0	0	0	0	0	0.00138087	0.00243605	0.0011955	0.00104261	0.00105474	0.000410431	0.000430158	0.00024947
Bacteria/Bacteroidetes/Bacteroidia/Bacteroidia_Incertae_Sedis/Draconibacteriaceae/OTU_003012	0	0	0	0	0	0	0	0	0	0	0	0	0	0	0	0	0	0	0	0	0	0	0	0	0	0	0	0	0	0	0	0	0	0	0	0	0	0	0	0	0	0.000230146	0.000197518	0.000347082	0.000225428	0.000316422	3.15716e-05	0.000117316	6.23675e-05
Bacteria/Bacteroidetes/Bacteroidia/Bacteroidia_Incertae_Sedis/Draconibacteriaceae/OTU_003403	0	1.37044e-05	0	0	0	0	0	0	0	0	0	0	0	0	0	0	0	0	0	0	0	0	0	0	0	0	0	2.36838e-05	0	0	0	0	0	0	0	0	0	0	0	0	0	8.85175e-05	6.58393e-05	0.000154258	8.45356e-05	2.63685e-05	0.000126287	7.82105e-05	0.000155919
Bacteria/Bacteroidetes/Bacteroidia/Bacteroidia_Incertae_Sedis/Draconibacteriaceae/OTU_005873	0	0	0	0	0	0	0	0	0	0	0	0	0	0	0	0	0	0	0	0	0	0	0	0	0	0	0	0	0	0	0	0	0	0	0	0	0	0	0	0	0	0	0	1.92823e-05	0	0	0	3.91053e-05	0
Bacteria/Bacteroidetes/Bacteroidia/Bacteroidia_Incertae_Sedis/Draconibacteriaceae/uncultured/OTU_000435	1.39204e-05	0	1.85777e-05	1.49833e-05	0	0	4.1606e-05	0	0	0	0	0	0	0	0	0	0	0	0	0	0	0	0	0	0	0	0	1.18419e-05	0	0	0	0	3.6737e-05	0	1.49111e-05	0	0	0	0	0	0	0.00070814	0.00118511	0.000559187	0.000535392	0.000817424	0.000347288	0.000391053	0.000483348
Bacteria/Bacteroidetes/Bacteroidia/Bacteroidia_Incertae_Sedis/Draconibacteriaceae/uncultured/OTU_000451	2.78408e-05	1.37044e-05	0	2.99666e-05	0	0	0	0	0	0	0	0	0	0	0	0	0	0	0	0	0	0	2.07301e-05	0	1.41609e-05	0	0	0	1.0985e-05	0	1.19394e-05	0	0	0	0	0	0	0	0	0	0	0.000619623	0.000691313	0.000597752	0.000817178	0.00071195	0.000568289	0.000586579	0.000654858
Bacteria/Bacteroidetes/Bacteroidia/Bacteroidia_Incertae_Sedis/Draconibacteriaceae/uncultured/OTU_001037	0	0	0	0	0	0	0	0	1.37282e-05	0	0	0	0	0	0	0	0	0	0	0	0	0	0	0	1.41609e-05	0	0	0	0	0	0	0	0	0	0	0	0	0	0	0	0	0.000247849	3.29196e-05	0.000308517	0.000140893	0.000158211	0.000157858	7.82105e-05	0.000140327
Bacteria/Bacteroidetes/Bacteroidia/Bacteroidia_Incertae_Sedis/Draconibacteriaceae/uncultured/OTU_001125	0	0	0	0	1.81091e-05	0	0	0	0	0	0	0	0	0	0	0	0	0	0	0	0	0	0	0	0	0	0	0	0	0	0	0	0	0	0	9.10913e-06	0	0	0	0	7.67672e-06	0.000247849	0.000362116	0.000308517	0.000281785	0.00018458	0.000221001	0.000156421	0.000187102
Bacteria/Bacteroidetes/Bacteroidia/Bacteroidia_Incertae_Sedis/Draconibacteriaceae/uncultured/OTU_001256	0	0	0	0	0	0	0	0	0	2.681e-05	0	0	0	0	0	0	0	0	0	0	0	0	0	0	0	0	0	1.18419e-05	0	0	0	0	0	0	0	0	0	0	0	0	0	0.000318663	0.000460875	0.000462775	0.000563571	0.000632845	0.000536718	0.000312842	0.000265062
Bacteria/Bacteroidetes/Bacteroidia/Bacteroidia_Incertae_Sedis/Draconibacteriaceae/uncultured/OTU_001581	0	0	1.85777e-05	1.49833e-05	0	0	0	0	0	0	0	0	0	0	0	0	0	0	0	0	0	0	0	0	0	0	0	0	0	0	0	1.92321e-05	0	0	0	0	0	0	0	0	0	0.000230146	0.000230438	0.00025067	0.000309964	0.000237317	0.00018943	0.000156421	0.000202694
Bacteria/Bacteroidetes/Bacteroidia/Bacteroidia_Incertae_Sedis/Draconibacteriaceae/uncultured/OTU_001833	0	0	0	0	0	0	0	0	0	0	0	0	0	0	0	0	0	0	0	0	0	0	0	0	0	8.38912e-06	0	0	0	0	0	0	0	0	0	0	0	0	0	0	0	0.000265553	6.58393e-05	0.000154258	0.000225428	0.000131843	0.000315716	0.000117316	0.000155919
Bacteria/Bacteroidetes/Bacteroidia/Bacteroidia_Incertae_Sedis/Draconibacteriaceae/uncultured/OTU_002309	0	0	0	0	0	0	0	0	0	0	0	0	0	0	0	0	0	0	0	0	0	0	0	0	0	0	0	0	0	0	0	0	0	0	0	0	0	0	0	0	0	5.31105e-05	6.58393e-05	5.78469e-05	2.81785e-05	0	6.31433e-05	3.91053e-05	9.35512e-05
Bacteria/Bacteroidetes/Bacteroidia/Bacteroidia_Incertae_Sedis/Draconibacteriaceae/uncultured/OTU_002626	2.78408e-05	0	1.85777e-05	2.99666e-05	0	0	0	0	0	0	0	0	0	0	0	0	0	0	0	0	0	0	0	0	0	0	0	0	0	0	0	0	0	0	0	0	0	0	0	0	0	0.000230146	0.000131679	0.000269952	0.000112714	0.000105474	0	7.82105e-05	6.23675e-05
Bacteria/Bacteroidetes/Bacteroidia/Bacteroidia_Incertae_Sedis/Draconibacteriaceae/uncultured/OTU_004289	0	0	0	0	0	1.46755e-05	0	0	0	0	0	0	0	0	0	0	0	0	0	0	0	0	0	0	0	0	0	0	0	0	0	9.61603e-06	0	0	0	0	0	0	0	0	0	1.77035e-05	9.87589e-05	5.78469e-05	0	0.000105474	0.000126287	7.82105e-05	4.67756e-05
Bacteria/Bacteroidetes/Bacteroidia/Bacteroidia_Incertae_Sedis/Draconibacteriaceae/uncultured/OTU_005445	0	0	0	0	0	0	0	0	0	0	0	0	0	0	0	0	0	0	0	0	0	0	0	0	0	0	0	0	0	0	0	9.61603e-06	0	0	0	0	0	0	0	0	0	0.000106221	3.29196e-05	3.85646e-05	0	2.63685e-05	9.47149e-05	3.91053e-05	0.000109143
Bacteria/Bacteroidetes/Bacteroidia/Bacteroidia_Incertae_Sedis/Draconibacteriaceae/uncultured/OTU_007353	0	0	0	1.49833e-05	0	0	0	0	0	0	0	0	0	0	0	0	0	0	0	0	0	0	0	0	0	0	0	0	0	0	1.19394e-05	0	0	0	0	0	0	0	1.04039e-05	0	0	0.000141628	0	9.64116e-05	5.63571e-05	7.91056e-05	0	3.91053e-05	0
Bacteria/Bacteroidetes/Bacteroidia/Bacteroidia_Incertae_Sedis/Prolixibacteraceae/Prolixibacter/OTU_004998	0	0	0	0	0	0	0	0	0	0	0	0	0	0	0	0	0	0	0	0	0	0	0	0	0	0	0	0	0	0	0	0	0	0	0	0	0	0	0	0	0	1.77035e-05	3.29196e-05	1.92823e-05	0	2.63685e-05	0	0.000117316	0
Bacteria/Bacteroidetes/Cytophagia/Cytophagales/Cyclobacteriaceae/Algoriphagus/OTU_000901	0	0	0	0	0	0	0	0	2.74563e-05	1.3405e-05	0	0	3.27675e-05	4.10442e-05	0	0	8.08545e-06	0	0	0	0	0	0	3.58725e-05	0	1.67782e-05	2.31324e-05	1.18419e-05	0	0	0	0	0	0	5.96445e-05	0	0	0	0	0	0	0.00030096	0.000329196	0.000327799	0.000281785	0.000527371	0.000221001	0.000195526	0.000280654
Bacteria/Bacteroidetes/Cytophagia/Cytophagales/Cyclobacteriaceae/Algoriphagus/OTU_001880	0	1.37044e-05	0	0	0	1.46755e-05	0	0	0	0	0	0	0.000196605	0	0	0	0	0	0	0	0	0	0	0	0	2.51674e-05	0	1.18419e-05	0	0	0	0	0	0	4.47334e-05	0	0	0	2.08078e-05	0	0	0.000123925	6.58393e-05	0.000231388	2.81785e-05	0.000158211	0.000252573	0.000195526	0.000155919
Bacteria/Bacteroidetes/Cytophagia/Cytophagales/Cyclobacteriaceae/Algoriphagus/OTU_004242	0	0	1.85777e-05	0	0	1.46755e-05	0	0	0	0	0	0	3.27675e-05	4.10442e-05	2.95003e-05	0	0	0	0	0	0	2.08642e-05	2.07301e-05	1.79363e-05	0	0	0	0	0	0	0	0	1.83685e-05	0	0	1.82183e-05	9.22858e-06	0	0	0	0	0.000194739	9.87589e-05	7.71292e-05	2.81785e-05	0.00018458	0.000126287	0	3.11837e-05
Bacteria/Bacteroidetes/Cytophagia/Cytophagales/Cyclobacteriaceae/Aquiflexum/OTU_002574	0	0	0	1.49833e-05	0	0	0	0	0	0	0	0	0	0	0	0	0	0	0	0	0	0	0	0	0	0	0	0	0	0	0	0	0	0	0	0	0	0	0	0	0	0.000159332	0.000230438	5.78469e-05	2.81785e-05	2.63685e-05	3.15716e-05	0.000117316	1.55919e-05
Bacteria/Bacteroidetes/Cytophagia/Cytophagales/Cyclobacteriaceae/OTU_000024	0.0074335	0.00766079	0.00704095	0.00765646	0.0028069	0.000454939	0.0229249	0.00126894	9.60971e-05	0.00274803	0.000421141	0	0.0222328	0.000779839	0.00625406	0.000536169	0.00266011	5.82886e-05	0.00545852	0	0	0.00254543	0.00103651	0.0277294	0.00168515	0.00151843	0.0079344	0.00476044	0.00461371	0.00018018	0.00722336	0.0012597	0.00170827	0.0131018	0.0152392	0.0028967	0.00395906	0.00530028	0.00604465	0.00322079	0.00277897	1.77035e-05	0	0	0	0	0	0	0
Bacteria/Bacteroidetes/Cytophagia/Cytophagales/Cyclobacteriaceae/OTU_001171	2.78408e-05	0	3.71554e-05	1.49833e-05	0.000108654	1.46755e-05	4.1606e-05	2.45602e-05	0	0	0	0	0.000147454	0	2.95003e-05	0	2.42563e-05	0	0	0	0	0	2.07301e-05	5.38088e-05	1.41609e-05	8.38912e-06	4.62647e-05	0	0	0	2.38789e-05	1.92321e-05	0.00012858	2.26675e-05	4.47334e-05	1.82183e-05	9.22858e-06	0	3.12116e-05	0	0	0.000336367	0.000427955	0.000443493	0.000422678	0.000395528	0.000252573	0.000273737	4.67756e-05
Bacteria/Bacteroidetes/Cytophagia/Cytophagales/Cyclobacteriaceae/OTU_006221	0.000668179	0.000602996	0.000371554	0.000749165	0.000217309	4.40264e-05	0.00214271	9.82407e-05	1.37282e-05	0.000227885	0	0	0.00194967	4.10442e-05	0.000413004	6.70211e-05	0.000226393	0	0	0	0	0.000229506	6.21903e-05	0.00220616	0.000226574	0.000125837	0.000647706	0.000532885	0.000417431	0	0.000680548	0.00014424	0.00012858	0.00102004	0.0012078	0.000173073	0.000249172	0.000428306	0.000665848	0.000278895	0.000222625	0	0	0	0	0	0	0	0
Bacteria/Bacteroidetes/Cytophagia/Cytophagales/Cyclobacteriaceae/OTU_007400	0.00496958	0.00528992	0.00536895	0.00513927	0.001992	0.000469614	0.0177866	0.00115433	9.60971e-05	0.00194373	0.000105285	0	0.0162199	0.000738795	0.00432179	0.000312765	0.00274097	5.82886e-05	0.00545852	0	0	0.00175259	0.000580443	0.0193353	0.00135945	0.00127515	0.00680091	0.00451176	0.00354816	0.000540541	0.00521754	0.00100968	0.00104701	0.00870432	0.0101097	0.0020951	0.00327615	0.00370752	0.00568052	0.00240209	0.00218019	0	0	0	0	0	0	3.91053e-05	0
Bacteria/Bacteroidetes/Cytophagia/Cytophagales/Cyclobacteriaceae/uncultured/OTU_000357	0	1.37044e-05	1.85777e-05	7.49165e-05	1.81091e-05	1.46755e-05	0.000145621	1.63734e-05	0.000178466	0	0	0.000209402	3.27675e-05	0.000164177	1.47501e-05	2.23404e-05	9.70254e-05	4.37165e-05	0	0	0	0	2.07301e-05	5.38088e-05	1.41609e-05	8.38912e-05	3.46985e-05	0.000165786	0.00015379	0	0	3.84641e-05	5.51055e-05	0	7.45556e-05	4.55456e-05	1.84572e-05	0	0	8.09695e-05	7.67672e-06	0.000991396	0.0018435	0.0011955	0.00112714	0.00121295	0.000789291	0.000782105	0.000467756
Bacteria/Bacteroidetes/Cytophagia/Cytophagales/Cyclobacteriaceae/uncultured/OTU_006667	1.39204e-05	0	3.71554e-05	1.49833e-05	0	0	0	0	0	0	0	0	0	4.10442e-05	0	0	8.08545e-06	1.45722e-05	0	0	0	0	0	0	0	0	1.15662e-05	0	0	0	0	0	0	0	1.49111e-05	0	0	0	0	0	7.67672e-06	7.0814e-05	0.000296277	0.000231388	0.000281785	0.000158211	0.000157858	0.000156421	6.23675e-05
Bacteria/Bacteroidetes/Cytophagia/Cytophagales/Cytophagaceae/Cytophaga/OTU_005145	0	0	0	0	0.000108654	0	0	0	0	0	0	0	1.63838e-05	0	0	0	0	0	0	0	0	0	2.07301e-05	0	1.41609e-05	0	0	0	0	0	0	1.92321e-05	0	2.26675e-05	0	0	0	1.33846e-05	0	8.99661e-06	7.67672e-06	0	0	0	0	0	0	0	0
Bacteria/Bacteroidetes/Cytophagia/Cytophagales/Cytophagaceae/Emticicia/OTU_005253	0	0	0	0	0	0	0	0.000130988	0	4.0215e-05	0	0	0	0	0	0	0	0	0	0	0	0	0	0	0	8.38912e-06	0	1.18419e-05	0	0	0	0	0	0	0	0	0	0	0	6.29763e-05	0	0	0	0	0	0	0	0	0
Bacteria/Bacteroidetes/Cytophagia/Cytophagales/Cytophagaceae/Leadbetterella/OTU_007295	0	0	0	0	0	0	0	0	4.11845e-05	0	0	0	0	0	0	0	0	1.45722e-05	0	0	0	0	0	0	0	8.38912e-06	2.31324e-05	0	4.39401e-05	0	0	0	0	0	0	0	0	0	0	8.99661e-06	0	0	0	0	2.81785e-05	0	0	0	0
Bacteria/Bacteroidetes/Cytophagia/Cytophagales/Cytophagaceae/OTU_000116	8.35224e-05	0	5.57331e-05	2.99666e-05	1.81091e-05	0	4.1606e-05	0	0	0	0	0	1.63838e-05	4.10442e-05	1.47501e-05	0	2.42563e-05	0	0	0	0	0	0	1.79363e-05	1.41609e-05	0	1.15662e-05	0	0	0	1.19394e-05	0	1.83685e-05	2.26675e-05	2.98223e-05	0	9.22858e-06	0	0	2.69898e-05	1.53534e-05	0.00525794	0.00467459	0.00532192	0.00464946	0.00537918	0.00479889	0.00469263	0.00430336
Bacteria/Bacteroidetes/Cytophagia/Cytophagales/Cytophagaceae/OTU_000302	0	0	0	1.49833e-05	0	0	0	1.63734e-05	0	0	0	0	1.63838e-05	0	0	0	0	0	0	0	0	0	0	0	0	0	0	1.18419e-05	0	0	0	0	3.6737e-05	0	0	0	0	0	0	8.99661e-06	0	0.000672733	0.000625473	0.000636316	0.000422678	0.000659213	0.000631433	0.000430158	0.000405389
Bacteria/Bacteroidetes/Cytophagia/Cytophagales/Cytophagaceae/OTU_000749	2.78408e-05	1.37044e-05	0	0	0	4.40264e-05	4.1606e-05	0	0	0	0	0	0	0	0	0	4.85127e-05	0	0	0	0	0	2.07301e-05	0	0	0	0	0	0	0	0	0	0	2.26675e-05	0	9.10913e-06	9.22858e-06	0	0	0	2.30302e-05	0.000513402	0.000658393	0.000790575	0.000760821	0.000263685	0.000315716	0.000351947	0.000452164
Bacteria/Bacteroidetes/Cytophagia/Cytophagales/Cytophagaceae/OTU_000884	0	0	0	1.49833e-05	1.81091e-05	2.93509e-05	0	8.18672e-06	0	0	0	0	1.63838e-05	0	1.47501e-05	2.23404e-05	1.61709e-05	0	0	0	0	0	0	0	0	0	0	0	0	0	1.19394e-05	0	0	2.26675e-05	0	9.10913e-06	0	0	0	1.79932e-05	0	0.000584216	0.000526714	0.000482058	0.000253607	0.000237317	0.000347288	0.000156421	0.000327429
Bacteria/Bacteroidetes/Cytophagia/Cytophagales/Cytophagaceae/OTU_002766	1.39204e-05	0	0	0	0	0	0	0	0	0	0	0	0	0	0	0	0	0	0	0	0	0	0	0	0	0	0	0	0	0	0	0	0	0	0	0	9.22858e-06	1.33846e-05	0	0	0	8.85175e-05	0.000230438	7.71292e-05	5.63571e-05	0.000158211	0	3.91053e-05	4.67756e-05
Bacteria/Bacteroidetes/Cytophagia/Cytophagales/Cytophagaceae/OTU_004815	0	0	0	0	0	0	0	0	0	0	0	0	0	4.10442e-05	0	0	0	0	0	0	0	0	0	0	0	0	0	0	0	0	0	0	0	0	0	0	0	0	0	0	0	7.0814e-05	3.29196e-05	0.000154258	8.45356e-05	0.000105474	3.15716e-05	0	7.79593e-05
Bacteria/Bacteroidetes/Cytophagia/Cytophagales/Cytophagaceae/OTU_005176	2.78408e-05	0	0	0	0	0	2.0803e-05	8.18672e-06	0	0	0	0	0	4.10442e-05	1.47501e-05	0	1.61709e-05	0	0	0	0	0	0	0	0	0	0	0	0	0	0	9.61603e-06	0	0	0	0	0	1.33846e-05	0	0	0	0.00138087	0.00115219	0.00144617	0.00109896	0.00208311	0.00132601	0.000938527	0.00102906
Bacteria/Bacteroidetes/Cytophagia/Cytophagales/Cytophagaceae/OTU_006972	0	0	0	0	0	0	0	0	0	0	0	0	0	4.10442e-05	0	0	0	0	0	0	0	0	0	0	0	0	0	0	0	0	0	0	0	0	0	0	0	0	0	0	0	1.77035e-05	0	1.92823e-05	0	5.27371e-05	0	0	3.11837e-05
Bacteria/Bacteroidetes/Cytophagia/Cytophagales/Cytophagaceae/OTU_007205	0	0	0	0	0	0	0	0	0	0	0	0	0	0	0	0	0	0	0	0	0	0	0	0	0	0	0	0	0	0	0	0	0	0	0	0	0	0	0	0	0	1.77035e-05	3.29196e-05	9.64116e-05	2.81785e-05	0	0	3.91053e-05	3.11837e-05
Bacteria/Bacteroidetes/Cytophagia/Cytophagales/Cytophagaceae/Runella/OTU_006963	0	0	0	0	0	0	0	4.09336e-05	0	1.3405e-05	0	0	0	0	0	0	0	0	0	0	0	0	0	0	0	8.38912e-06	0	0	0	0	0	0	0	0	0	0	0	0	0	4.4983e-05	0	0	0	0	0	0	0	0	0
Bacteria/Bacteroidetes/Cytophagia/Cytophagales/Cytophagaceae/uncultured/OTU_000649	0	1.37044e-05	1.85777e-05	0	0	0	2.0803e-05	0	0	0	0	0	0	0	1.47501e-05	2.23404e-05	0	0	0	0	0	0	0	0	0	0	0	0	0	0	0	0	0	0	0	0	0	0	0	0	0	0.000814361	0.00108635	0.00138833	0.000591749	0.00116022	0.000505146	0.000743	0.000405389
Bacteria/Bacteroidetes/Cytophagia/Cytophagales/Cytophagaceae/uncultured/OTU_000668	2.78408e-05	0	1.85777e-05	0	0	0	0	0	0	0	0	0	0	0	0	2.23404e-05	8.08545e-06	0	0	0	0	0	0	0	0	2.51674e-05	3.46985e-05	2.36838e-05	0	0	0	0	0	0	0	0	0	0	0	8.99661e-06	7.67672e-06	0.000460291	0.000263357	0.00050134	0.000366321	0.000316422	0.000315716	0.000273737	0.000296245
Bacteria/Bacteroidetes/Cytophagia/Cytophagales/Cytophagaceae/uncultured/OTU_001532	0	0	0	0	0	0	0	0	0	0	0	0	0	0	0	0	0	0	0	0	0	0	0	0	0	0	0	0	0	0	0	0	0	2.26675e-05	0	0	0	0	0	0	0	0.000177035	0.000263357	0.000366364	0.00019725	0.000131843	6.31433e-05	0.000156421	0.000171511
Bacteria/Bacteroidetes/Cytophagia/Cytophagales/Cytophagaceae/uncultured/OTU_001749	1.39204e-05	0	0	0	0	0	0	0	0	0	0	0	0	4.10442e-05	1.47501e-05	0	0	0	0	0	0	0	0	0	0	0	0	2.36838e-05	0	0	0	9.61603e-06	0	0	0	0	0	0	0	1.79932e-05	0	0.000265553	0.000197518	0.000308517	0.00019725	5.27371e-05	0.00018943	7.82105e-05	0.000280654
Bacteria/Bacteroidetes/Cytophagia/Cytophagales/Cytophagaceae/uncultured/OTU_002014	0	1.37044e-05	0	0	0	1.46755e-05	0	0	0	0	0	0	0	0	0	0	0	0	0	0	0	0	0	0	0	0	1.15662e-05	0	0	0	0	0	0	0	0	0	0	0	0	0	0	0.000123925	0.000362116	0.000192823	8.45356e-05	0.000421896	9.47149e-05	0.000156421	9.35512e-05
Bacteria/Bacteroidetes/Cytophagia/Cytophagales/Cytophagaceae/uncultured/OTU_003630	0	0	0	0	0	0	8.3212e-05	0	0	0	0	0	8.19189e-05	0	0	0	8.08545e-06	0	0	0	0	0	0	3.58725e-05	0	0	0	0	0	0	2.38789e-05	0	0	0	0	0	9.22858e-06	0	0	0	1.53534e-05	7.0814e-05	6.58393e-05	7.71292e-05	8.45356e-05	0	0	3.91053e-05	0
Bacteria/Bacteroidetes/Cytophagia/Cytophagales/Cytophagaceae/uncultured/OTU_005094	0	0	1.85777e-05	1.49833e-05	1.81091e-05	0.000102728	0	0	0	0	0	0	0	0.000287309	0	6.70211e-05	0	0	0	0	0	0	2.07301e-05	1.79363e-05	0	0.000117448	0	1.18419e-05	1.0985e-05	0	0	9.61603e-06	3.6737e-05	0	0	0	0	0	0	0	0	0	0	0	0	0	0	0	0
Bacteria/Bacteroidetes/Cytophagia/Cytophagales/Cytophagaceae/uncultured/OTU_005598	0	0	0	0	0	1.46755e-05	0	0	0	0	0	0	0	0	0	0	0	0	0	0	0	0	0	0	0	0	0	0	0	0	0	0	0	0	0	0	0	0	0	0	0	3.5407e-05	0.000131679	5.78469e-05	5.63571e-05	2.63685e-05	6.31433e-05	0	3.11837e-05
Bacteria/Bacteroidetes/Cytophagia/Cytophagales/Cytophagaceae/uncultured/OTU_007411	1.39204e-05	0	0	0	0	0	0	5.73071e-05	0	0	0.000421141	0	4.91513e-05	8.20883e-05	1.47501e-05	0	0	0	0	0	0	0	0	3.58725e-05	0	0	0	0	0	0	0	0	5.51055e-05	0	0	0	0	0	0	0	0	0	0	0	0	0	0	0	0.000155919
Bacteria/Bacteroidetes/Cytophagia/Cytophagales/Flammeovirgaceae/Ekhidna/OTU_004783	0	0	0	0	0	0	0	0	0	0	0	0	0	0	0	0	0	0	0	0	0	0	2.07301e-05	0	1.41609e-05	7.55021e-05	0	0	1.0985e-05	0	0	0	0	0	0	0	0	0	0	0	0	0	3.29196e-05	1.92823e-05	0	0	0	0	0
Bacteria/Bacteroidetes/Cytophagia/Cytophagales/Flammeovirgaceae/Fulvivirga/OTU_003559	0	0	0	0	0	0	0	0	0	0	0	0	0	0	0	0	8.08545e-06	0	0	0	0	0	0	0	0	0	0	0	0	0	0	0	0	0	1.49111e-05	0	0	0	0	0	0	0.000123925	0.000131679	0.000115694	0	2.63685e-05	6.31433e-05	3.91053e-05	3.11837e-05
Bacteria/Bacteroidetes/Cytophagia/Cytophagales/Flammeovirgaceae/Marinoscillum/OTU_000222	0.00193494	0.00249421	0.0027495	0.00209766	0.00177469	0.000190781	0.00684419	0	0	1.3405e-05	0	0	0.00086834	0.000123132	1.47501e-05	8.93615e-05	0	0	0	0	0	0	6.21903e-05	0.00274425	0	0	9.25294e-05	1.18419e-05	1.0985e-05	0	0.00315201	0.000163473	0.00012858	0.00113338	0.000506978	0	0	8.03073e-05	0	0	0	0	0	0	2.81785e-05	0	0	0	0
Bacteria/Bacteroidetes/Cytophagia/Cytophagales/Flammeovirgaceae/Marinoscillum/OTU_004828	1.39204e-05	0	0	0	0	0	0	0	0	0	0	0	0	0	0	0	0	0	0	0	0	0	0	0	0	0.000134226	0	0	2.19701e-05	0	1.19394e-05	0	0	0	0	0	0	0	0	1.79932e-05	0	1.77035e-05	0	0	0	0	0	0	0
Bacteria/Bacteroidetes/Cytophagia/Cytophagales/Flammeovirgaceae/Marinoscillum/OTU_005158	0.000194886	5.48178e-05	9.28885e-05	8.98998e-05	0	2.93509e-05	6.2409e-05	0	0	0	0	0	6.55351e-05	4.10442e-05	0	0	0	0	0	0	0	0	0	3.58725e-05	0	0	0	0	0	0	0	0	0	0	0	0	0	0	0	8.99661e-06	0	0	0	0	0	0	0	0	0
Bacteria/Bacteroidetes/Cytophagia/Cytophagales/Flammeovirgaceae/Marinoscillum/OTU_005328	1.39204e-05	0	0	2.99666e-05	0	1.46755e-05	0	0	0	0	0	0	0	0	0	0	0	0	0	0	0	0	0	0	0	0	0	2.36838e-05	2.19701e-05	0	0	0	0	2.26675e-05	0	4.55456e-05	0	0	0	0	0	5.31105e-05	6.58393e-05	0	2.81785e-05	0.000131843	6.31433e-05	3.91053e-05	3.11837e-05
Bacteria/Bacteroidetes/Cytophagia/Cytophagales/Flammeovirgaceae/Marinoscillum/OTU_005986	0	0	0	0	0	0	0	0	0	0	0	0	0	0	0	0	0	0	0	0	0	0	0	0	1.41609e-05	0	0	0	0	0	0	0	0	0	0	0	0	0	0	0	0	1.77035e-05	6.58393e-05	5.78469e-05	2.81785e-05	0	6.31433e-05	0	3.11837e-05
Bacteria/Bacteroidetes/Cytophagia/Cytophagales/Flammeovirgaceae/OTU_002002	1.39204e-05	0	1.85777e-05	0	0	1.46755e-05	0	0	0	0	0	0	0	0	0	0	0	0	0	0	0	0	0	0	0	0	0	0	0	0	0	0	0	0	0	0	0	0	0	0	0	0.000123925	6.58393e-05	7.71292e-05	2.81785e-05	5.27371e-05	0	0.000117316	9.35512e-05
Bacteria/Bacteroidetes/Cytophagia/Cytophagales/Flammeovirgaceae/OTU_003145	0	0	0	0	0	0	0	0	0	0	0	0	0	0	0	0	0	0	0	0	0	0	0	0	0	0	0	0	0	0	0	0	0	0	0	0	0	0	0	0	0	0.000159332	0.000164598	0.000154258	8.45356e-05	2.63685e-05	0	3.91053e-05	6.23675e-05
Bacteria/Bacteroidetes/Cytophagia/Cytophagales/Flammeovirgaceae/Reichenbachiella/OTU_000279	5.56816e-05	1.37044e-05	0	0	0	0	0	0	0	0	0	0	0	0	0	0	0	0	0	0	0	0	0	0	2.83218e-05	8.38912e-06	0	2.36838e-05	0	0	0	9.61603e-06	0	0	0	0	1.84572e-05	0	3.12116e-05	0	0	0.00148709	0.00092175	0.00109909	0.00132439	0.00129206	0.0014523	0.00113405	0.00106025
Bacteria/Bacteroidetes/Cytophagia/Cytophagales/Flammeovirgaceae/Reichenbachiella/OTU_000338	1.39204e-05	0	0	0	0	0	0	8.18672e-06	0	0	0	0	0	0	0	0	0	0	0	0	0	0	0	0	0	0	2.31324e-05	1.18419e-05	0	0	0	0	3.6737e-05	2.26675e-05	0	1.82183e-05	0	0	0	0	0	0.000902879	0.00121803	0.00104124	0.000732642	0.00118658	0.00116815	0.000821211	0.00110702
Bacteria/Bacteroidetes/Cytophagia/Cytophagales/Flammeovirgaceae/Reichenbachiella/OTU_000583	1.39204e-05	0	0	0	0	0	0	0	0	0	0	0	0	0	1.47501e-05	0	2.42563e-05	0	0	0	0	0	0	1.79363e-05	2.83218e-05	0	0.000115662	1.18419e-05	2.19701e-05	0	0	9.61603e-06	3.6737e-05	0	1.49111e-05	0	0	0	0	8.99661e-06	3.07069e-05	0.00070814	0.000691313	0.000636316	0.000450857	0.000580108	0.000568289	0.00066479	0.000764001
Bacteria/Bacteroidetes/Cytophagia/Cytophagales/Flammeovirgaceae/Reichenbachiella/OTU_000626	0.000737781	0.000520769	0.00072453	0.000494449	7.24362e-05	0.000542992	0.000249636	0	2.74563e-05	0	0	0	1.63838e-05	0.000820883	0.000295003	0.000893615	0	2.91443e-05	0	0	0	0.000479876	0.000642634	0.000179363	0	5.03347e-05	4.62647e-05	0	0	0	5.96972e-05	0.000153857	0.000202054	0.000113338	4.47334e-05	0	9.22858e-06	0	0	0	0	0	0	0	0	0	3.15716e-05	0	0
Bacteria/Bacteroidetes/Cytophagia/Cytophagales/Flammeovirgaceae/Reichenbachiella/OTU_000881	0	0	0	0	0	0	0	0	0	0	0	0	0	0	0	0	0	0	0	0	0	0	0	0	0	0	0	0	2.19701e-05	0	0	0	0	0	0	9.10913e-06	0	0	0	0	0	0.000265553	0.000296277	0.00025067	0.000366321	0.000501002	0.000252573	0.000391053	0.00042098
Bacteria/Bacteroidetes/Cytophagia/Cytophagales/Flammeovirgaceae/Reichenbachiella/OTU_001545	8.35224e-05	0.000109636	7.43108e-05	8.98998e-05	3.62181e-05	1.46755e-05	0.000124818	0	2.74563e-05	0	0	0	3.27675e-05	4.10442e-05	5.90005e-05	0.000245744	0	0	0	0	0	0.000855432	0.000103651	0.00014349	0	0	2.31324e-05	0	0	0	2.38789e-05	2.88481e-05	5.51055e-05	0	0.000119289	0	0	0	3.12116e-05	0	0	0	0	0	0	0	0	0	0
Bacteria/Bacteroidetes/Cytophagia/Cytophagales/Flammeovirgaceae/Reichenbachiella/OTU_002277	0	0	0	0	0	0	0	0	0	0	0	0	0	0	0	0	8.08545e-06	0	0	0	0	0	0	0	0	0	0	0	0	0	0	0	0	0	0	0	0	0	0	0	0	8.85175e-05	0.000131679	7.71292e-05	5.63571e-05	5.27371e-05	0.000157858	0	0.000155919
Bacteria/Bacteroidetes/Cytophagia/Cytophagales/Flammeovirgaceae/Reichenbachiella/OTU_002875	0	0	0	0	0	0	0	0	0	0	0	0	0	0	0	0	0	0	0	0	0	0	0	0	0	0	0	0	0	0	0	0	0	0	0	0	0	0	0	0	0	0.000141628	6.58393e-05	3.85646e-05	0.000112714	0.000105474	0.000126287	0.000117316	0.000109143
Bacteria/Bacteroidetes/Cytophagia/Cytophagales/Flammeovirgaceae/Reichenbachiella/OTU_004248	0	0	0	0	0	0	0	0	0	0	0	0	0	0	0	0	0	0	0	0	0	0	0	0	0	0	0	0	0	0	0	0	0	0	0	0	0	0	0	0	0	7.0814e-05	0	7.71292e-05	0	5.27371e-05	0	0	6.23675e-05
Bacteria/Bacteroidetes/Cytophagia/Cytophagales/Flammeovirgaceae/Reichenbachiella/OTU_006172	1.39204e-05	0	0	0	0	0	0	0	0	0	0	0	0	0	0	0	8.08545e-06	0	0	0	0	0	0	0	0	0	0	0	0	0	0	0	0	2.26675e-05	2.98223e-05	0	0	0	0	0	0	1.77035e-05	0	0	0	0	0	0	1.55919e-05
Bacteria/Bacteroidetes/Cytophagia/Cytophagales/Flammeovirgaceae/Roseivirga/OTU_003355	0	1.37044e-05	0	0	5.43272e-05	0	0	3.27469e-05	0	0	0	0	1.63838e-05	0	1.47501e-05	0	0.000105111	0	0	0	0	0	0	3.58725e-05	0	0	0	0	0	0	1.19394e-05	9.61603e-06	1.83685e-05	0	1.49111e-05	0	0	1.33846e-05	0	8.99661e-06	0	1.77035e-05	0	0	0	0	0	0	0
Bacteria/Bacteroidetes/Cytophagia/Cytophagales/Flammeovirgaceae/uncultured/OTU_000369	0	0	0	4.49499e-05	0	0	0	0	0	0	0	0	0	0	0	0	0	0	0	0	0	0	0	0	0	0	2.31324e-05	0	0	0	0	0	0	0	0	0	0	0	0	0	7.67672e-06	0.00104451	0.000427955	0.000539905	0.000676285	0.000817424	0.00113658	0.000821211	0.00106025
Bacteria/Bacteroidetes/Cytophagia/Cytophagales/Flammeovirgaceae/uncultured/OTU_000507	0	1.37044e-05	1.85777e-05	0	0	0	0	0	0	0	0	0	0	0	0	0	1.61709e-05	0	0	0	0	0	0	0	0	0	0	0	0	0	0	0	0	0	0	0	0	0	0	0	0	0.000566512	0.000526714	0.000674881	0.000732642	0.000632845	0.00110501	0.000899421	0.000935512
Bacteria/Bacteroidetes/Cytophagia/Cytophagales/Flammeovirgaceae/uncultured/OTU_000872	0	0	0	0	0	0	0	0	0	0	0	0	0	0	0	0	0	0	0	0	0	0	0	1.79363e-05	0	0	0	0	0	0	0	0	0	0	0	0	0	0	0	0	0	0.000283256	0.000197518	0.000269952	0.000281785	0.000263685	0.000473575	0.000156421	0.000202694
Bacteria/Bacteroidetes/Cytophagia/Cytophagales/Flammeovirgaceae/uncultured/OTU_001222	0	0	0	0	0	1.46755e-05	0	0	0	0	0	0	0	0	0	0	0	0	0	0	0	0	2.07301e-05	0	0	0	0	0	0	0	0	0	0	0	0	0	0	0	0	0	0	0.000601919	0.000395036	0.000578469	0.000479035	0.000290054	0.000410431	0.000273737	0.000218286
Bacteria/Bacteroidetes/Cytophagia/Cytophagales/Flammeovirgaceae/uncultured/OTU_001965	1.39204e-05	0	0	0	0	0	0	0	0	0	0	0	0	0	0	0	1.61709e-05	0	0	0	0	0	0	0	0	0	0	0	0	0	0	0	0	0	0	0	0	0	0	0	0	0.00030096	0.000164598	0.000212105	0.000140893	0.000290054	0.000221001	0.000195526	0.000343021
Bacteria/Bacteroidetes/Cytophagia/Cytophagales/Flammeovirgaceae/uncultured/OTU_002011	0	0	0	0	0	0	0	0	0	0	0	0	0	0	0	0	0	0	0	0	0	0	0	0	0	0	0	0	0	0	0	0	0	0	0	0	0	0	0	0	0	7.0814e-05	9.87589e-05	3.85646e-05	2.81785e-05	0	0	0	6.23675e-05
Bacteria/Bacteroidetes/Cytophagia/Cytophagales/Flammeovirgaceae/uncultured/OTU_002189	0	1.37044e-05	0	0	0	1.46755e-05	0	0	0	0	0	0	0	0	0	0	0	0	0	0	0	0	0	0	0	0	0	0	0	0	0	0	0	0	0	0	0	0	0	0	0	5.31105e-05	0.000131679	7.71292e-05	8.45356e-05	5.27371e-05	6.31433e-05	3.91053e-05	6.23675e-05
Bacteria/Bacteroidetes/Cytophagia/Cytophagales/Flammeovirgaceae/uncultured/OTU_002445	0	0	0	0	1.81091e-05	0	0	0	0	0	0	0	0	0	0	2.23404e-05	0	0	0	0	0	0	0	0	0	0	0	0	0	0	0	0	0	0	0	0	0	1.33846e-05	0	0	0	0.000336367	0.000197518	0.00025067	5.63571e-05	0.000158211	0.000126287	0.000195526	0.000218286
Bacteria/Bacteroidetes/Cytophagia/Cytophagales/Flammeovirgaceae/uncultured/OTU_003922	1.39204e-05	1.37044e-05	0	0	0	0	0	0	0	0	0	0	0	0	0	0	0	0	0	0	0	0	0	0	0	0	1.15662e-05	1.18419e-05	0	0	0	0	0	0	0	0	0	0	0	0	0	3.5407e-05	9.87589e-05	5.78469e-05	2.81785e-05	2.63685e-05	9.47149e-05	0.000156421	7.79593e-05
Bacteria/Bacteroidetes/Cytophagia/Cytophagales/Flammeovirgaceae/uncultured/OTU_004071	0	0	0	0	0	0	0	0	0	0	0	0	0	0	0	0	0	0	0	0	0	0	0	0	0	0	0	0	0	0	0	0	0	0	0	0	0	0	0	0	0	7.0814e-05	6.58393e-05	3.85646e-05	8.45356e-05	7.91056e-05	6.31433e-05	7.82105e-05	0.000109143
Bacteria/Bacteroidetes/Cytophagia/Order_II/Rhodothermaceae/uncultured/OTU_000309	0.00114147	0.00145267	0.00139333	0.00146836	0.000525163	8.80527e-05	0.000353651	3.27469e-05	1.37282e-05	4.0215e-05	0	0	6.55351e-05	8.20883e-05	0.000177002	0.000111702	3.23418e-05	0	0.0010917	0	0	0.00064679	0.000207301	0.000125554	7.08045e-05	0.000167782	0.000323853	0.000213154	0.000417431	0	0.000119394	0.00105776	0.000532687	0.000657358	0.000149111	0.000655857	0.000646001	0.000923534	0.000332924	0.000566786	0.000383836	3.5407e-05	6.58393e-05	5.78469e-05	8.45356e-05	0.00018458	0	7.82105e-05	3.11837e-05
Bacteria/Bacteroidetes/Cytophagia/Order_II/Rhodothermaceae/uncultured/OTU_000600	1.39204e-05	1.37044e-05	0	0	0	0	0	0	0	0	0	0	0	0	0	0	0	0	0	0	0	0	0	0	0	0	0	0	0	0	0	0	1.83685e-05	2.26675e-05	0	0	0	0	0	0	0	0.00035407	0.000197518	0.000443493	0.000619928	0.000316422	0.000505146	0.000234632	0.000467756
Bacteria/Bacteroidetes/Cytophagia/Order_II/Rhodothermaceae/uncultured/OTU_000760	0	0	0	0	0	0	0	0	0	0	0	0	0	0	1.47501e-05	0	8.08545e-06	0	0	0	0	0	0	0	1.41609e-05	0	0	0	0	0	0	0	0	0	0	0	0	0	0	0	0	0.000389477	0.000362116	0.00025067	0.000422678	0.000474633	0.000221001	0.000391053	0.000389797
Bacteria/Bacteroidetes/Cytophagia/Order_II/Rhodothermaceae/uncultured/OTU_001092	1.39204e-05	0	0	0	1.81091e-05	0	4.1606e-05	0	0	0	0	0	0	0	1.47501e-05	0	8.08545e-06	0	0	0	0	0	0	0	1.41609e-05	0	0	0	0	0	0	9.61603e-06	1.83685e-05	0	0	3.64365e-05	1.84572e-05	0	0	1.79932e-05	0	0.000194739	0.000263357	0.000154258	0.000112714	0.000474633	0.00018943	0.000156421	0.000140327
Bacteria/Bacteroidetes/Cytophagia/Order_II/Rhodothermaceae/uncultured/OTU_001689	0	0	0	0	0	1.46755e-05	0	0	0	0	0	0	0	0	0	0	0	0	0	0	0	0	0	0	0	0	0	0	0	0	0	0	0	0	0	0	0	0	0	0	0	0.00030096	0.000164598	0.000212105	0.000169071	0.000316422	0.000157858	0.000547474	0.000343021
Bacteria/Bacteroidetes/Cytophagia/Order_II/Rhodothermaceae/uncultured/OTU_002008	0	0	0	0	0	1.46755e-05	2.0803e-05	0	0	0	0	0	4.91513e-05	0	0	0	8.08545e-06	0	0	0	0	0	0	0	0	0	0	0	0	0	0	0	0	0	1.49111e-05	0	1.84572e-05	0	4.16155e-05	8.99661e-06	0	0.000177035	6.58393e-05	0.000134976	8.45356e-05	5.27371e-05	0.000157858	7.82105e-05	6.23675e-05
Bacteria/Bacteroidetes/Cytophagia/Order_II/Rhodothermaceae/uncultured/OTU_002123	0	0	0	0	0	0	0	0	0	0	0	0	0	0	0	0	0	0	0	0	0	0	0	0	0	0	0	0	0	0	0	0	0	0	0	1.82183e-05	0	0	0	0	1.53534e-05	0.000141628	9.87589e-05	0.000269952	0.000112714	0.000158211	0.000221001	0.000351947	0.000233878
Bacteria/Bacteroidetes/Cytophagia/Order_II/Rhodothermaceae/uncultured/OTU_002354	0	0	0	0	0	0	0	0	0	0	0	0	0	0	0	0	0	0	0	0	0	0	0	0	0	0	0	0	0	0	0	0	0	0	0	0	0	0	0	0	0	0.000212442	9.87589e-05	0.000115694	0.000140893	0.00018458	0.000126287	7.82105e-05	0.000155919
Bacteria/Bacteroidetes/Cytophagia/Order_II/Rhodothermaceae/uncultured/OTU_002731	0	0	0	0	1.81091e-05	0	0	0	0	0	0	0	0	0	0	0	0	0	0	0	0	0	0	0	0	0	0	0	0	0	0	9.61603e-06	0	0	0	0	0	0	2.08078e-05	0	0	0.000159332	0	1.92823e-05	0.000112714	7.91056e-05	6.31433e-05	0	7.79593e-05
Bacteria/Bacteroidetes/Cytophagia/Order_II/Rhodothermaceae/uncultured/OTU_002848	0	0	0	0	0	0	0	0	0	0	0	0	0	0	0	0	0	0	0	0	0	0	0	0	0	0	0	0	0	0	0	0	0	0	0	0	0	0	0	0	7.67672e-06	1.77035e-05	3.29196e-05	9.64116e-05	0.000112714	5.27371e-05	6.31433e-05	3.91053e-05	6.23675e-05
Bacteria/Bacteroidetes/Cytophagia/Order_II/Rhodothermaceae/uncultured/OTU_003102	0	0	0	0	0	0	0	0	0	0	0	0	0	0	0	0	0	0	0	0	0	0	0	0	0	0	0	0	0	0	0	0	0	0	0	0	0	0	0	0	0	0.000159332	3.29196e-05	0.000134976	0.000112714	0.00018458	6.31433e-05	3.91053e-05	3.11837e-05
Bacteria/Bacteroidetes/Cytophagia/Order_II/Rhodothermaceae/uncultured/OTU_003330	0	0	0	0	0	0	0	0	0	0	0	0	0	0	0	0	0	0	0	0	0	0	2.07301e-05	0	0	0	0	0	0	0	0	0	0	0	0	0	0	0	0	0	0	7.0814e-05	6.58393e-05	3.85646e-05	0.000169071	5.27371e-05	6.31433e-05	0	7.79593e-05
Bacteria/Bacteroidetes/Cytophagia/Order_II/Rhodothermaceae/uncultured/OTU_004196	0	0	0	0	0	0	0	0	0	0	0	0	0	0	0	0	0	0	0	0	0	0	0	0	0	0	0	0	0	0	0	0	0	0	0	0	0	0	0	0	0	8.85175e-05	0	3.85646e-05	0.000112714	2.63685e-05	0	7.82105e-05	1.55919e-05
Bacteria/Bacteroidetes/Cytophagia/Order_II/Rhodothermaceae/uncultured/OTU_005200	0	0	0	0	0	0	0	0	0	0	0	0	0	0	0	0	0	0	0	0	0	0	0	0	0	0	0	0	0	0	0	0	0	0	0	0	0	0	0	0	0	3.5407e-05	6.58393e-05	0.000192823	0	0.000131843	6.31433e-05	0	6.23675e-05
Bacteria/Bacteroidetes/Cytophagia/Order_II/Rhodothermaceae/uncultured/OTU_005316	0	0	0	0	0	0	0	0	0	0	0	0	0	0	0	2.23404e-05	0	0	0	0	0	0	0	0	0	0	0	0	0	0	0	0	0	0	0	0	0	0	0	0	0	3.5407e-05	9.87589e-05	1.92823e-05	0	5.27371e-05	0	0	1.55919e-05
Bacteria/Bacteroidetes/Cytophagia/Order_II/Rhodothermaceae/uncultured/OTU_005420	2.78408e-05	0	0	0	0	0	0	0	0	0	0	0	0	0	0	0	0	0	0	0	0	0	0	0	0	0	0	0	0	0	0	0	0	0	0	0	0	0	0	0	0	1.77035e-05	3.29196e-05	0	0	5.27371e-05	6.31433e-05	0	3.11837e-05
Bacteria/Bacteroidetes/Cytophagia/Order_II/Rhodothermaceae/uncultured/OTU_006135	0	0	0	0	0	0	0	0	0	0	0	0	0	0	0	0	0	0	0	0	0	0	0	0	0	0	0	0	0	0	2.38789e-05	0	0	0	0	0	0	0	1.04039e-05	0	0	3.5407e-05	6.58393e-05	0.000154258	0.000112714	0.000105474	0.000126287	3.91053e-05	6.23675e-05
Bacteria/Bacteroidetes/Cytophagia/Order_II/Rhodothermaceae/uncultured/OTU_006616	0	0	0	0	0	0	0	0	0	0	0	0	0	0	0	0	1.61709e-05	0	0	0	0	0	0	0	0	0	1.15662e-05	0	0	0	0	9.61603e-06	0	0	0	0	9.22858e-06	0	0	0	0	1.77035e-05	0	3.85646e-05	2.81785e-05	2.63685e-05	0	3.91053e-05	4.67756e-05
Bacteria/Bacteroidetes/Cytophagia/Order_II/Rhodothermaceae/uncultured/OTU_006619	2.78408e-05	2.74089e-05	0	2.99666e-05	0	1.46755e-05	0	0	0	0	0	0	0	0	0	0	0	0	0	0	0	0	0	0	0	8.38912e-06	0	0	1.0985e-05	0	0	0	0	0	0	0	0	0	0	0	0	0	0	0	0	0	0	0	0
Bacteria/Bacteroidetes/Cytophagia/Order_II/Rhodothermaceae/uncultured/OTU_007344	0	0	0	0	0	0	0	0	0	0	0	0	0	0	0	0	0	0	0	0	0	0	0	0	0	0	0	0	0	0	0	0	0	0	0	0	0	0	0	0	0	0	3.29196e-05	1.92823e-05	5.63571e-05	2.63685e-05	0	0	0
Bacteria/Bacteroidetes/Cytophagia/Order_II/Rhodothermaceae/uncultured/OTU_007464	0	0	0	0	0	0	0	0	0	0	0	0	0	0	0	0	0	0	0	0	0	0	0	0	0	0	0	0	0	0	0	0	0	0	0	0	0	0	0	0	0	0	6.58393e-05	1.92823e-05	2.81785e-05	2.63685e-05	3.15716e-05	7.82105e-05	0
Bacteria/Bacteroidetes/Cytophagia/Order_III/F1-37X2/OTU_006584	0	0	0	0	0	0	0	0	0	0	0	0	0	0	0	0	0	0	0	0	0	0	0	0	0	0	0	0	0	0	0	0	0	0	0	0	0	0	0	0	0	0	0	0	0	0	0	0	0
Bacteria/Bacteroidetes/Flavobacteriia/Flavobacteriales/Cryomorphaceae/Crocinitomix/OTU_000823	1.39204e-05	0	0	0	1.81091e-05	0	0	0.000253788	0	0	0	0	0.000147454	0	1.47501e-05	0	3.23418e-05	0	0	0	0	0	0	3.58725e-05	0.000226574	0.000302008	0.000115662	0.000592094	0.000142805	0	0.000131334	9.61603e-05	3.6737e-05	6.80025e-05	0.000193845	0.000154855	0.000212257	0.00044169	2.08078e-05	5.39796e-05	7.67672e-06	3.5407e-05	9.87589e-05	9.64116e-05	5.63571e-05	0.000105474	3.15716e-05	7.82105e-05	3.11837e-05
Bacteria/Bacteroidetes/Flavobacteriia/Flavobacteriales/Cryomorphaceae/Crocinitomix/OTU_001747	4.17612e-05	2.74089e-05	1.85777e-05	1.49833e-05	0.000144872	1.46755e-05	0.000124818	8.18672e-06	0	0	0	0	0	8.20883e-05	0	0.00058085	0	0	0	0	0	8.34568e-05	0	1.79363e-05	5.66436e-05	0	0	0	1.0985e-05	0	0	0.000730818	3.6737e-05	0	0	1.82183e-05	0	0	0	2.69898e-05	1.53534e-05	0	0	0	0	0	0	0	1.55919e-05
Bacteria/Bacteroidetes/Flavobacteriia/Flavobacteriales/Cryomorphaceae/Crocinitomix/OTU_003268	2.78408e-05	1.37044e-05	1.85777e-05	0	1.81091e-05	0	2.0803e-05	0	0	1.3405e-05	0	0	6.55351e-05	0	7.37507e-05	2.23404e-05	0	0	0	0	0	0	0	0	1.41609e-05	0	9.25294e-05	0	1.0985e-05	0	2.38789e-05	3.84641e-05	1.83685e-05	2.26675e-05	0	9.10913e-06	4.61429e-05	1.33846e-05	0	0	7.67672e-06	5.31105e-05	3.29196e-05	3.85646e-05	2.81785e-05	2.63685e-05	0	0	4.67756e-05
Bacteria/Bacteroidetes/Flavobacteriia/Flavobacteriales/Cryomorphaceae/Crocinitomix/OTU_005055	0	0	0	0	0	0	0	9.0054e-05	0	0	0	0	0	0	1.47501e-05	0	8.08545e-06	0	0	0	0	0	0	0	1.41609e-05	0	1.15662e-05	0	0	0	2.38789e-05	0	0	0	2.98223e-05	8.19821e-05	1.84572e-05	5.35382e-05	7.28271e-05	0	1.53534e-05	0	0	0	2.81785e-05	0	0	0	0
Bacteria/Bacteroidetes/Flavobacteriia/Flavobacteriales/Cryomorphaceae/Crocinitomix/OTU_007366	0	0	0	0	0	0	0	0	0	0	0	0	0	0	0	0	0	0	0	0	0	0	0	0	0	0	0	0	0	0	0	0	0	0	0	0	0	0	0	0	0	0	0	1.92823e-05	0	2.63685e-05	0	3.91053e-05	1.55919e-05
Bacteria/Bacteroidetes/Flavobacteriia/Flavobacteriales/Cryomorphaceae/Crocinitomix/OTU_007439	0	0	0	0	0	0	0	0	0	0	0	0	0	0	0	0	0	0	0	0	0	0	0	0	0	0	1.15662e-05	0	0	0	0	0	0	0	0	0	0	0	0	0	0	1.77035e-05	0	3.85646e-05	0	0	0	3.91053e-05	3.11837e-05
Bacteria/Bacteroidetes/Flavobacteriia/Flavobacteriales/Cryomorphaceae/Fluviicola/OTU_000065	0.00537328	0.00644109	0.00505313	0.00452495	0.00333207	0.000264158	0.00936135	0	0	8.043e-05	0	0	0.0153024	0.000697751	0.00370228	0.000223404	0	0	0	0	0	0.000688518	0.000248761	0.0215773	4.24827e-05	0	0.000508912	0.000390782	0	0	0.00235207	0.00375025	0.0150071	0.0027881	0.000342956	9.10913e-06	2.76857e-05	0.00014723	4.16155e-05	0	0	0	6.58393e-05	0	0	0	3.15716e-05	0	0
Bacteria/Bacteroidetes/Flavobacteriia/Flavobacteriales/Cryomorphaceae/Fluviicola/OTU_000304	0.00233863	0.002782	0.0020807	0.00236736	0.000724362	1.46755e-05	0.001373	0	0	0	0	0	0.000196605	4.10442e-05	0	0	0	0	0	0	0	0	6.21903e-05	0.0012376	0	0	0	0	0	0	0.000155213	0.000846211	0.000165317	2.26675e-05	2.98223e-05	0	0	0	0	0	0	1.77035e-05	0	1.92823e-05	0	0	0	0	0
Bacteria/Bacteroidetes/Flavobacteriia/Flavobacteriales/Cryomorphaceae/Fluviicola/OTU_000674	0.000389771	0.000520769	0.000260088	0.000329632	0.000434617	0	0.000104015	0	0	0	0	0	4.91513e-05	0	0	0	0	0	0	0	0	0	2.07301e-05	0.000340789	0	0	1.15662e-05	0	0	0	1.19394e-05	0.000288481	0.00209401	2.26675e-05	0	0	0	0	0	0	0	0	0	0	0	0	0	0	0
Bacteria/Bacteroidetes/Flavobacteriia/Flavobacteriales/Cryomorphaceae/Fluviicola/OTU_002174	0	0	0	0	0	1.46755e-05	0	0.000188295	0.000178466	4.0215e-05	0.000105285	0.000314103	0	0	0	0	0	0	0	0	0	0	0	0	1.41609e-05	1.67782e-05	0.000104096	7.10513e-05	0.000922742	0.000720721	0	9.61603e-06	0	0	1.49111e-05	0	6.46001e-05	1.33846e-05	0.000156058	0	1.53534e-05	0	0	0	0	0	0	0	1.55919e-05
Bacteria/Bacteroidetes/Flavobacteriia/Flavobacteriales/Cryomorphaceae/Fluviicola/OTU_002257	5.56816e-05	2.74089e-05	0	1.49833e-05	1.81091e-05	1.46755e-05	2.0803e-05	0	0	1.3405e-05	0	0	4.91513e-05	0	0	0	0	7.28608e-05	0	0	0	0	0	1.79363e-05	1.41609e-05	3.35565e-05	0	0	0	0	2.38789e-05	9.61603e-06	3.6737e-05	2.26675e-05	0	0	0	0	0	0	0	0.000283256	0.000395036	0.000269952	8.45356e-05	0.000316422	9.47149e-05	3.91053e-05	1.55919e-05
Bacteria/Bacteroidetes/Flavobacteriia/Flavobacteriales/Cryomorphaceae/Fluviicola/OTU_002516	0	1.37044e-05	0	0	0	0	0	0	1.37282e-05	0	0	0	0	4.10442e-05	0	0	0	0	0	0	0	0	0	1.79363e-05	0	0	1.15662e-05	1.18419e-05	3.29551e-05	0	0	6.73122e-05	1.83685e-05	0	4.47334e-05	0	1.84572e-05	0	4.16155e-05	1.79932e-05	0	3.5407e-05	0	1.92823e-05	0	5.27371e-05	0	3.91053e-05	1.55919e-05
Bacteria/Bacteroidetes/Flavobacteriia/Flavobacteriales/Cryomorphaceae/Fluviicola/OTU_002694	9.74428e-05	0.000219271	7.43108e-05	0.000119866	0	0	2.0803e-05	0	2.74563e-05	0	0	0	0	0	0	0	0	0	0	0	0	0	0	0	0	0	0	0	0	0	0	0	0	0	1.49111e-05	0	0	0	0	0	0	0	0	1.92823e-05	0	0	0	0	0
Bacteria/Bacteroidetes/Flavobacteriia/Flavobacteriales/Cryomorphaceae/Fluviicola/OTU_003775	0	0	0	0	0	0	0	2.45602e-05	1.37282e-05	0	0	0	0	0	0	0	0	0	0.0010917	0	0	0	0	0	0	8.38912e-06	0	0	0	0	0	0	0	0	0	0	0	0	1.04039e-05	3.59864e-05	0	0	0	0	0	0	0	0	0
Bacteria/Bacteroidetes/Flavobacteriia/Flavobacteriales/Cryomorphaceae/Fluviicola/OTU_003852	0	0	0	2.99666e-05	0	0	6.2409e-05	0	0	0	0	0	0	0	1.47501e-05	0	0	0	0	0	0	0	0	5.38088e-05	0	0	1.15662e-05	0	0	0	3.58183e-05	1.92321e-05	0	2.26675e-05	0	0	1.84572e-05	2.67691e-05	0	8.99661e-06	8.44439e-05	0.000106221	9.87589e-05	3.85646e-05	0	0	0	0	0
Bacteria/Bacteroidetes/Flavobacteriia/Flavobacteriales/Cryomorphaceae/Fluviicola/OTU_005541	0	0	0	0	1.81091e-05	0	2.0803e-05	0	0	0	0	0	4.91513e-05	0	0	0	1.61709e-05	0	0	0	0	2.08642e-05	0	5.38088e-05	0	0	0	0	0	0	2.38789e-05	2.88481e-05	3.6737e-05	0	0	0	0	0	0	0	0	3.5407e-05	3.29196e-05	5.78469e-05	0	0	0	3.91053e-05	0
Bacteria/Bacteroidetes/Flavobacteriia/Flavobacteriales/Cryomorphaceae/Fluviicola/OTU_006810	6.9602e-05	0.000109636	7.43108e-05	0.000104883	1.81091e-05	0	0	0	0	0	0	0	0	0	1.47501e-05	0	0	0	0	0	0	0	0	0	0	0	0	0	0	0	0	0	0	0	0	0	0	0	0	0	0	0	0	1.92823e-05	0	0	0	0	0
Bacteria/Bacteroidetes/Flavobacteriia/Flavobacteriales/Cryomorphaceae/Fluviicola/OTU_007259	0	0	0	0	0	0	0	0	0	0	0	0	0	0	0	0	0	0	0	0.000696379	0	0	0	0	0	0.000184561	0	0	3.29551e-05	0	0	0	0	0	0	0	0	0	0	0	0	0	0	0	0	0	0	0	0
Bacteria/Bacteroidetes/Flavobacteriia/Flavobacteriales/Cryomorphaceae/NS10_marine_group/OTU_005092	0	0	0	0	1.81091e-05	0	0	0	0	0	0.000105285	0	3.27675e-05	0	1.47501e-05	0	0	0	0	0	0	0	0	0	1.41609e-05	1.67782e-05	0	1.18419e-05	6.59102e-05	0	0	9.61603e-06	0	0	2.98223e-05	0	0	0	0.00013525	6.29763e-05	7.67672e-06	0	6.58393e-05	0	0	2.63685e-05	0	0	0
Bacteria/Bacteroidetes/Flavobacteriia/Flavobacteriales/Cryomorphaceae/OTU_000179	0.00293721	0.003385	0.00250799	0.00253218	0.00188334	2.93509e-05	0.0041606	0.000180108	4.11845e-05	5.362e-05	0.000105285	0	0.00250672	0	0.000722757	6.70211e-05	4.85127e-05	0	0	0	0	8.34568e-05	4.14602e-05	0.00561405	1.41609e-05	1.67782e-05	0.000404816	1.18419e-05	0	0	0.00193419	0.00289443	0.00666777	0.00210808	0.000238578	3.64365e-05	7.38287e-05	0.000200768	6.24233e-05	5.39796e-05	0	0.000584216	0.000296277	0.000366364	0.000338142	0.00018458	0.000252573	0.000156421	0.000155919
Bacteria/Bacteroidetes/Flavobacteriia/Flavobacteriales/Cryomorphaceae/OTU_000237	0	0	0	0	0	0	2.0803e-05	0.000319282	1.37282e-05	0.00024129	0.000210571	0.000104701	4.91513e-05	0	2.95003e-05	4.46808e-05	0.00151198	1.45722e-05	0	0	0	0	0	7.1745e-05	0	4.19456e-05	0.000370118	5.92094e-05	4.39401e-05	0	0.000119394	0.000115392	0.000146948	2.26675e-05	0.000775379	0.00051922	0.000572172	0.000521998	0.000686656	0.000107959	0.000322422	1.77035e-05	0	1.92823e-05	5.63571e-05	2.63685e-05	0	3.91053e-05	4.67756e-05
Bacteria/Bacteroidetes/Flavobacteriia/Flavobacteriales/Cryomorphaceae/OTU_000243	2.78408e-05	2.74089e-05	1.85777e-05	7.49165e-05	3.62181e-05	2.93509e-05	2.0803e-05	1.63734e-05	0	0	0	0	4.91513e-05	0	0	4.46808e-05	8.08545e-06	0	0	0	0	2.08642e-05	2.07301e-05	7.1745e-05	0	1.67782e-05	0	1.18419e-05	8.78802e-05	0	0	2.88481e-05	1.83685e-05	4.5335e-05	1.49111e-05	2.73274e-05	1.84572e-05	0	7.28271e-05	8.99661e-06	1.53534e-05	0.00244308	0.00227146	0.00275737	0.00121168	0.00171395	0.00107344	0.000977632	0.00215168
Bacteria/Bacteroidetes/Flavobacteriia/Flavobacteriales/Cryomorphaceae/OTU_000536	2.78408e-05	1.37044e-05	0	1.49833e-05	1.81091e-05	1.46755e-05	0.000228833	8.18672e-06	0	2.681e-05	0	0	0.000475129	4.10442e-05	5.90005e-05	0	1.61709e-05	0	0	0	0	0	0	0.000215235	0	0	0.00015036	1.18419e-05	2.19701e-05	0	0.000286547	7.69283e-05	7.3474e-05	0.000136005	2.98223e-05	1.82183e-05	0	1.33846e-05	0.000104039	3.59864e-05	0	0.000867472	0.000757152	0.000732728	0.000450857	0.000448265	0.000284145	0.000312842	0.000545715
Bacteria/Bacteroidetes/Flavobacteriia/Flavobacteriales/Cryomorphaceae/OTU_000737	1.39204e-05	2.74089e-05	0	1.49833e-05	3.62181e-05	0	2.0803e-05	0.000466643	2.74563e-05	5.362e-05	0.000210571	0.000104701	1.63838e-05	0	2.95003e-05	2.23404e-05	0.000978339	0	0	0	0	0	0	3.58725e-05	0	0	0.00024289	8.28932e-05	0	0	1.19394e-05	9.61603e-06	0	2.26675e-05	0.000313134	0.000674075	0.000572172	0.000334614	0.000260097	0.000197925	0.000498987	5.31105e-05	0.000131679	3.85646e-05	2.81785e-05	0	0	3.91053e-05	7.79593e-05
Bacteria/Bacteroidetes/Flavobacteriia/Flavobacteriales/Cryomorphaceae/OTU_000795	0.000918747	0.00113747	0.000761685	0.000943947	0	1.46755e-05	0.000353651	0	0	0	0	0	9.83026e-05	8.20883e-05	1.47501e-05	0	0	0	0	0.000696379	0	0	2.07301e-05	0.000376661	0	0	0	0	0	0	3.58183e-05	0.000201937	0.000165317	0	0	0	0	1.33846e-05	0	0	0	0	0	0	0	0	0	0	0
Bacteria/Bacteroidetes/Flavobacteriia/Flavobacteriales/Cryomorphaceae/OTU_001250	0	0	0	0	0	1.46755e-05	0	5.73071e-05	9.60971e-05	0	0.000210571	0.000104701	0	0	0	0	0	2.91443e-05	0	0.000696379	0	0	0	0	0.000141609	0.00076341	1.15662e-05	0.000142103	4.39401e-05	0	0	0	0	0	4.47334e-05	0.00010931	0	0	6.24233e-05	3.59864e-05	2.30302e-05	0	0	0	0	0	0	0	0
Bacteria/Bacteroidetes/Flavobacteriia/Flavobacteriales/Cryomorphaceae/OTU_002537	0.000125284	0.000109636	0.000111466	0.000149833	0.0001992	0	0.000291242	0	0	0	0	0	0.000212989	0	4.42504e-05	0	0	0	0	0	0	0	0	8.96813e-05	0	0	0	0	2.19701e-05	0	5.96972e-05	9.61603e-05	0.000220422	4.5335e-05	1.49111e-05	0	0	0	0	0	0	1.77035e-05	0	0	0	0	0	0	0
Bacteria/Bacteroidetes/Flavobacteriia/Flavobacteriales/Cryomorphaceae/OTU_002832	0	0	0	0	0	2.93509e-05	6.2409e-05	4.91203e-05	0	0	0.000105285	0	0.000163838	0	2.95003e-05	2.23404e-05	1.61709e-05	0	0	0	0	0	2.07301e-05	5.38088e-05	0	8.38912e-06	5.78309e-05	0	2.19701e-05	0	0.000238789	4.80802e-05	7.3474e-05	4.5335e-05	7.45556e-05	0	1.84572e-05	9.36919e-05	4.16155e-05	0	2.30302e-05	0.000159332	6.58393e-05	9.64116e-05	5.63571e-05	7.91056e-05	0	0	3.11837e-05
Bacteria/Bacteroidetes/Flavobacteriia/Flavobacteriales/Cryomorphaceae/OTU_003506	1.39204e-05	0	0	0	0	0	0	0	0	0	0	0	0	0	0	0	0	0	0	0	0	0	0	0	0	0	0	0	0	0	0	0	0	0	0	0	9.22858e-06	0	0	0	0	3.5407e-05	3.29196e-05	3.85646e-05	2.81785e-05	7.91056e-05	0.000157858	3.91053e-05	0.000171511
Bacteria/Bacteroidetes/Flavobacteriia/Flavobacteriales/Cryomorphaceae/OTU_004306	0	0	0	0	0	0	2.0803e-05	0	0	0	0	0	4.91513e-05	0	1.47501e-05	2.23404e-05	0	0	0	0	0	0	0	0.000304916	2.83218e-05	8.38912e-06	6.93971e-05	0.000402624	0	0	0.000143273	3.84641e-05	0	0	0	0	0	0	0	0	0	0	0	0	0	0	3.15716e-05	0.000234632	0
Bacteria/Bacteroidetes/Flavobacteriia/Flavobacteriales/Cryomorphaceae/OTU_005221	0	0	0	0	0	0	0	0	0	0	0	0	0	0	0	0	0	0	0	0	0	0	0	1.79363e-05	0	0	0	0	0	0	0	0	0	0	0	0	0	0	0	0	0	1.77035e-05	3.29196e-05	3.85646e-05	8.45356e-05	2.63685e-05	9.47149e-05	3.91053e-05	0.000233878
Bacteria/Bacteroidetes/Flavobacteriia/Flavobacteriales/Cryomorphaceae/OTU_005414	0	0	0	0	0	0	0	0	0	0	0	0	0	0	0	0	0	1.45722e-05	0	0	0	0	0	0	0	0	0	1.18419e-05	0	0	0	0	1.83685e-05	0	0	0	0	0	0	0	0	0	0	0	2.81785e-05	2.63685e-05	0	7.82105e-05	6.23675e-05
Bacteria/Bacteroidetes/Flavobacteriia/Flavobacteriales/Cryomorphaceae/OTU_005539	5.56816e-05	1.37044e-05	0	0	7.24362e-05	1.46755e-05	4.1606e-05	0.000589444	4.11845e-05	0.00024129	0.000421141	0.000104701	0.000147454	0	0	0	0.000679178	1.45722e-05	0	0	0	0	0	5.38088e-05	4.24827e-05	0	0.000185059	5.92094e-05	0	0	0.000191031	7.69283e-05	0.000202054	2.26675e-05	0.000835023	0.000282383	0.000498343	0.00044169	0.000603425	0.000161939	0.00049131	0	3.29196e-05	3.85646e-05	2.81785e-05	0	0	0	4.67756e-05
Bacteria/Bacteroidetes/Flavobacteriia/Flavobacteriales/Cryomorphaceae/OTU_007160	0	0	0	0	0	0	0	0	0	0	0	0	0	0	0	0	0	0	0	0	0	0	0	0	0	0	0	0	0	0	0	0	0	0	0	0	0	0	0	0	0	3.5407e-05	0	3.85646e-05	5.63571e-05	7.91056e-05	0	0	0
Bacteria/Bacteroidetes/Flavobacteriia/Flavobacteriales/Cryomorphaceae/Owenweeksia/OTU_000115	0.00474686	0.00511176	0.00527606	0.00458489	5.43272e-05	0.000249483	0.00083212	0	0	0.00127348	0	0	0.000458746	8.20883e-05	0.00132751	0.000223404	2.42563e-05	4.37165e-05	0	0	0.00142248	2.08642e-05	0.000103651	0.00269044	1.41609e-05	8.38912e-06	0.00556333	1.18419e-05	3.29551e-05	0	0.000465638	3.84641e-05	1.83685e-05	0.000906701	0.00195336	1.82183e-05	0	0.00467121	0.0013525	3.59864e-05	0	0	0	0	0	0	0	0	0
Bacteria/Bacteroidetes/Flavobacteriia/Flavobacteriales/Cryomorphaceae/Owenweeksia/OTU_000169	0.00583265	0.00568735	0.00635357	0.00516924	0	0	8.3212e-05	0	0	0.00042896	0	0	0	4.10442e-05	0.000722757	0	1.61709e-05	1.45722e-05	0	0	0	0	4.14602e-05	0.000968558	1.41609e-05	8.38912e-06	0.00387467	1.18419e-05	0	0.00018018	0.000119394	9.61603e-06	1.83685e-05	2.26675e-05	0.000835023	0	9.22858e-06	0.000254306	0.000447367	8.99661e-06	0	0	0	0	0	0	0	0	0
Bacteria/Bacteroidetes/Flavobacteriia/Flavobacteriales/Cryomorphaceae/Owenweeksia/OTU_000283	4.17612e-05	0.000150749	3.71554e-05	5.99332e-05	0.000126763	1.46755e-05	0.000478469	0.00210399	4.11845e-05	4.0215e-05	0	0.00889959	0.0011141	4.10442e-05	0.000339253	0	8.08545e-06	8.7433e-05	0	0	0	2.08642e-05	4.14602e-05	0.00136316	0	2.51674e-05	0.000647706	0	0	0	0.000501457	0.000269249	0.00146948	0	0.000551712	9.10913e-06	0.000101514	1.33846e-05	0.000530598	0	0	0	0	0	0	0	0	0	0
Bacteria/Bacteroidetes/Flavobacteriia/Flavobacteriales/Cryomorphaceae/Owenweeksia/OTU_000759	0.000167045	0.000137044	0.00024151	0.00013485	0.000561381	2.93509e-05	0.000124818	0	0	0	0	0	0.000524281	8.20883e-05	0.000265502	0	0	0	0	0	0	0	2.07301e-05	0.000448406	0	0	0	0	0	0	0	6.73122e-05	0.000238791	0	0	0	0	0	0	0	0	0	0	0	2.81785e-05	2.63685e-05	0	0	0
Bacteria/Bacteroidetes/Flavobacteriia/Flavobacteriales/Cryomorphaceae/Owenweeksia/OTU_000792	0.000849145	0.000904494	0.000835996	0.000719198	1.81091e-05	2.93509e-05	0.000145621	0	0	4.0215e-05	0	0	6.55351e-05	4.10442e-05	0	0	0	0	0	0	0	2.08642e-05	4.14602e-05	7.1745e-05	0	0	3.46985e-05	0	0	0	5.96972e-05	9.61603e-06	0	0.000317345	0.0001342	0	0	0.000682612	2.08078e-05	0	0	0	0	0	0	0	0	0	0
Bacteria/Bacteroidetes/Flavobacteriia/Flavobacteriales/Cryomorphaceae/Owenweeksia/OTU_000846	0.000292328	0.000452247	0.000408709	0.000329632	0.000633817	0	0.000395257	2.45602e-05	0	0	0	0	3.27675e-05	0	0	2.23404e-05	0	0	0	0	0	0	0	8.96813e-05	0	0	3.46985e-05	0	0	0	5.96972e-05	0.000711586	0.000220422	9.06701e-05	4.47334e-05	0	0	0	3.12116e-05	1.79932e-05	0	1.77035e-05	0	1.92823e-05	0	0	0	0	3.11837e-05
Bacteria/Bacteroidetes/Flavobacteriia/Flavobacteriales/Cryomorphaceae/Owenweeksia/OTU_000998	8.35224e-05	9.59311e-05	5.57331e-05	5.99332e-05	0.000235418	1.46755e-05	0.000374454	0.000368403	1.37282e-05	0	0	0	8.19189e-05	0	4.42504e-05	0	0	0	0	0	0	2.08642e-05	0	0.000125554	0	0	0.00039325	0	0	0	0.000107455	0.000317329	0.000404107	2.26675e-05	0.000253489	9.10913e-06	0	0	0.000145654	0	0	0	0	0	0	0	0	0	0
Bacteria/Bacteroidetes/Flavobacteriia/Flavobacteriales/Cryomorphaceae/Owenweeksia/OTU_001111	0	0	0	0	0	0	0	0	0	0	0	0	0	0	0	0	0	0	0	0	0	0	0	0	0	0	1.15662e-05	0	0	0	0	0	0	0	0	0	0	0	0	8.99661e-06	0	0.000247849	9.87589e-05	0.000231388	0.00019725	0.000237317	0.000315716	0.000547474	0.000202694
Bacteria/Bacteroidetes/Flavobacteriia/Flavobacteriales/Cryomorphaceae/Owenweeksia/OTU_001298	0.000222726	0.000137044	7.43108e-05	0.000149833	0	0	0.000187227	0	0	0	0	0	0.000180222	0	4.42504e-05	0	0	0	0	0	0	0	2.07301e-05	0.000125554	0	0	3.46985e-05	0	0	0	0	0	0	0	4.47334e-05	0	0	0	0	0	0	0	0	0	0	0	0	0	0
Bacteria/Bacteroidetes/Flavobacteriia/Flavobacteriales/Cryomorphaceae/Owenweeksia/OTU_001410	0	0	0	0	0	1.46755e-05	4.1606e-05	3.27469e-05	1.37282e-05	0	0	0	3.27675e-05	0	0	0	3.23418e-05	0	0	0	0	0	0	0	1.41609e-05	2.51674e-05	2.31324e-05	0	3.29551e-05	0	0.000119394	9.61603e-06	3.6737e-05	2.26675e-05	8.94668e-05	1.82183e-05	1.84572e-05	1.33846e-05	4.16155e-05	0	0	0.000141628	6.58393e-05	0.000154258	8.45356e-05	2.63685e-05	6.31433e-05	0.000117316	1.55919e-05
Bacteria/Bacteroidetes/Flavobacteriia/Flavobacteriales/Cryomorphaceae/Owenweeksia/OTU_001527	0	0	1.85777e-05	1.49833e-05	1.81091e-05	0	0	0	0	0	0	0	0	0	0	0	0	0	0	0	0	0	0	0	0	0	0	2.36838e-05	0	0	0	0	0	0	0	0	0	0	0	0	0	0.000283256	0.000230438	0.000154258	0.000140893	0.000369159	0.000157858	7.82105e-05	0.000124735
Bacteria/Bacteroidetes/Flavobacteriia/Flavobacteriales/Cryomorphaceae/Owenweeksia/OTU_002183	5.56816e-05	2.74089e-05	0.000111466	7.49165e-05	0.000126763	0	0.000374454	3.27469e-05	0	1.3405e-05	0	0	0.000311292	0	2.95003e-05	0	0	0	0	0	0	0	0	0.000107618	0	0	5.78309e-05	0	0	0	5.96972e-05	0.000269249	0.000385739	0	0.000104378	0	0	0	0.000124847	0	0	0	0	0	0	0	0	0	0
Bacteria/Bacteroidetes/Flavobacteriia/Flavobacteriales/Cryomorphaceae/Owenweeksia/OTU_002368	0	0	0	0	0	0	0	0	0	0	0	0	0	0	0	0	8.08545e-06	0	0	0	0	0	0	0	0	0	0	0	0	0	0	0	0	0	1.49111e-05	0	0	0	0	0	0	0.000194739	0.000296277	0.000269952	0.000140893	0.000131843	0.000252573	0.000156421	0.000233878
Bacteria/Bacteroidetes/Flavobacteriia/Flavobacteriales/Cryomorphaceae/Owenweeksia/OTU_002550	0	2.74089e-05	1.85777e-05	0	1.81091e-05	0	0.000104015	0	0	0	0	0	0.000212989	0	7.37507e-05	0	0	0	0	0	0	2.08642e-05	2.07301e-05	5.38088e-05	0	5.87238e-05	0	2.36838e-05	5.49251e-05	0	0.000155213	1.92321e-05	9.18425e-05	2.26675e-05	0	0	0	0	0	0	0	0	0	3.85646e-05	0	0	0	0	0
Bacteria/Bacteroidetes/Flavobacteriia/Flavobacteriales/Cryomorphaceae/Owenweeksia/OTU_002738	0	0	0	0	0	0	0	0	1.37282e-05	0	0	0	0	0	0	2.23404e-05	0	0	0	0	0	2.08642e-05	0	0	2.83218e-05	0	9.25294e-05	0.000165786	0	0	0	3.84641e-05	0	0	7.45556e-05	1.82183e-05	0	0	8.3231e-05	8.99661e-05	0	0	0	0	0	0	0	0	0
Bacteria/Bacteroidetes/Flavobacteriia/Flavobacteriales/Cryomorphaceae/Owenweeksia/OTU_002883	0.000111363	0.00012334	9.28885e-05	0.000149833	3.62181e-05	0	4.1606e-05	0	0	0	0	0	6.55351e-05	0	5.90005e-05	0	0	0	0	0	0	0	2.07301e-05	0.000161426	0	0	0	0	0	0	9.55155e-05	1.92321e-05	3.6737e-05	0	0	0	0	0	0	0	0	0	0	0	0	0	0	0	0
Bacteria/Bacteroidetes/Flavobacteriia/Flavobacteriales/Cryomorphaceae/Owenweeksia/OTU_002917	0	0	0	0	0	0	0	0	0	0	0	0	0	0	0	2.23404e-05	0	0	0	0	0	0	0	0	0	0	0	0	0	0	0	0	0	0	0	0	9.22858e-06	0	0	0	0	7.0814e-05	0	5.78469e-05	2.81785e-05	2.63685e-05	0.000126287	3.91053e-05	1.55919e-05
Bacteria/Bacteroidetes/Flavobacteriia/Flavobacteriales/Cryomorphaceae/Owenweeksia/OTU_002980	0.000306249	0.000465951	0.000408709	0.000359599	0	0	0	0	1.37282e-05	0	0	0.000104701	0	0	0	0	0	0	0.00218341	0	0	0	0	1.79363e-05	0	0	2.31324e-05	0	0	0	0	0	0	0	0	0	0	0	0	0	7.67672e-06	0	0	0	0	0	0	0	0
Bacteria/Bacteroidetes/Flavobacteriia/Flavobacteriales/Cryomorphaceae/Owenweeksia/OTU_003087	0.000167045	0.000137044	0.000130044	0.000119866	1.81091e-05	0	0.000166424	0	1.37282e-05	0	0	0	0.000163838	0	7.37507e-05	2.23404e-05	1.61709e-05	0	0	0	0	0	2.07301e-05	0.000233171	0	8.38912e-06	1.15662e-05	0.000106577	4.39401e-05	0	1.19394e-05	0	1.83685e-05	0	1.49111e-05	9.10913e-06	9.22858e-06	0	2.08078e-05	0	7.67672e-06	3.5407e-05	3.29196e-05	1.92823e-05	5.63571e-05	0	3.15716e-05	0	1.55919e-05
Bacteria/Bacteroidetes/Flavobacteriia/Flavobacteriales/Cryomorphaceae/Owenweeksia/OTU_003106	0.000167045	0.000137044	0.000204355	0.000224749	0	0	2.0803e-05	0	1.37282e-05	1.3405e-05	0	0	0	0	1.47501e-05	2.23404e-05	0	0	0	0	0	0	2.07301e-05	3.58725e-05	1.41609e-05	0	1.15662e-05	0	0	0	0	1.92321e-05	0	6.80025e-05	1.49111e-05	9.10913e-06	0	0.00014723	0	0	0	0	0	0	0	0	0	0	0
Bacteria/Bacteroidetes/Flavobacteriia/Flavobacteriales/Cryomorphaceae/Owenweeksia/OTU_005634	0	2.74089e-05	0	0	0	0	0	8.18672e-06	0	0	0	0	1.63838e-05	0	1.47501e-05	0	8.08545e-06	0	0	0	0	0	0	0	0	8.38912e-06	1.15662e-05	0	0	0	1.19394e-05	9.61603e-06	0	0	2.98223e-05	0	9.22858e-06	0	0	1.79932e-05	0	0	0	0	0	7.91056e-05	0	0	0
Bacteria/Bacteroidetes/Flavobacteriia/Flavobacteriales/Cryomorphaceae/Owenweeksia/OTU_005641	0.000180965	0.000109636	3.71554e-05	7.49165e-05	0	0	8.3212e-05	0	0	0	0	0	1.63838e-05	0	4.42504e-05	0	0	0	0	0	0	0	0	0.000107618	0	0	0	0	0	0	0	0	0	0	2.98223e-05	0	0	0	0	0	0	0	0	1.92823e-05	0	0	0	0	0
Bacteria/Bacteroidetes/Flavobacteriia/Flavobacteriales/Cryomorphaceae/Owenweeksia/OTU_006983	1.39204e-05	2.74089e-05	5.57331e-05	0.000104883	5.43272e-05	0	4.1606e-05	0	0	0	0	0	1.63838e-05	0	0	0	0	0	0	0	0	0	0	0.000125554	0	0	1.15662e-05	0	0	0	0	7.69283e-05	5.51055e-05	2.26675e-05	0	0	1.84572e-05	0	0	0	0	0	0	0	0	0	0	0	0
Bacteria/Bacteroidetes/Flavobacteriia/Flavobacteriales/Cryomorphaceae/Owenweeksia/OTU_007078	0	0	0	0	0	0	0	0	0	0	0	0	1.63838e-05	0	0	0	0	0	0	0	0	0	0	0	0	0	0	0	0	0	0	0	0	0	0	0	0	0	0	0	0	1.77035e-05	0	0	2.81785e-05	0	0	0	0
Bacteria/Bacteroidetes/Flavobacteriia/Flavobacteriales/Cryomorphaceae/Owenweeksia/OTU_007082	1.39204e-05	1.37044e-05	0	0	0	0	0	0	0	0	0	0	0	0	0	0	0	0	0	0	0	0	0	0	0	0	0	1.18419e-05	0	0	0	0	0	0	0	0	9.22858e-06	0	0	0	0	7.0814e-05	3.29196e-05	0	2.81785e-05	2.63685e-05	0	3.91053e-05	0
Bacteria/Bacteroidetes/Flavobacteriia/Flavobacteriales/Cryomorphaceae/uncultured/OTU_001475	0	0	0	0	0	0	0	0	0	0	0	0	0	0	0	0	0	0	0	0	0	2.08642e-05	0	1.79363e-05	0	0	0	0	0	0	0	0	1.83685e-05	0	0	0	0	1.33846e-05	0	0	0	0.000247849	9.87589e-05	9.64116e-05	0.00019725	0.000369159	0.000252573	0.000273737	0.000155919
Bacteria/Bacteroidetes/Flavobacteriia/Flavobacteriales/Cryomorphaceae/uncultured/OTU_004408	0	0	0	0	0	0	0	8.18672e-06	0	0	0	0	0	0	0	0	0	0	0	0	0	0	0	0	0	0	0	0	0	0	0	0	0	0	0	0	0	0	0	0	0	0.000177035	3.29196e-05	0.000115694	0	0.000131843	0.000126287	7.82105e-05	0.000109143
Bacteria/Bacteroidetes/Flavobacteriia/Flavobacteriales/Cryomorphaceae/uncultured/OTU_006765	0	1.37044e-05	1.85777e-05	0	0	1.46755e-05	2.0803e-05	0	0	1.3405e-05	0	0.000209402	3.27675e-05	4.10442e-05	0	0	0	0	0	0	0	4.17284e-05	0	3.58725e-05	0	0	1.15662e-05	1.18419e-05	5.49251e-05	0	0	2.88481e-05	0	0	1.49111e-05	0	0	0	0	0	0	0	0	0	0	0	0	0	0
Bacteria/Bacteroidetes/Flavobacteriia/Flavobacteriales/Cryomorphaceae/Wandonia/OTU_007546	0	0	0	0.000119866	0	0	4.1606e-05	0	0	0	0	0	0	0	0	0	0	0	0	0	0	0	0	0	0	0	0	0	0	0	1.19394e-05	2.88481e-05	0	0	0	0	0	0	0	0	0	0	0	0	0	0	0	0	0
Bacteria/Bacteroidetes/Flavobacteriia/Flavobacteriales/Flavobacteriaceae/Actibacter/OTU_001504	1.39204e-05	0	1.85777e-05	0	0	0	0	0	0	0	0	0	0	0	0	0	0	0	0	0	0	0	0	0	0	0	0	0	0	0	0	0	0	0	0	0	0	0	0	0	0	0.00030096	0.000131679	9.64116e-05	0.000112714	0.000501002	0.000221001	0.000351947	0.000187102
Bacteria/Bacteroidetes/Flavobacteriia/Flavobacteriales/Flavobacteriaceae/Aquibacter/OTU_000247	6.9602e-05	0	0	2.99666e-05	3.62181e-05	1.46755e-05	2.0803e-05	0	0	0	0	0	0	0	1.47501e-05	2.23404e-05	0	0	0	0	0	0	4.14602e-05	1.79363e-05	0	0	0	1.18419e-05	0	0	0	1.92321e-05	0	0	0	5.46548e-05	9.22858e-06	1.33846e-05	0	2.69898e-05	1.53534e-05	0.00256701	0.00161306	0.00183182	0.00109896	0.00203038	0.00142072	0.000977632	0.00212049
Bacteria/Bacteroidetes/Flavobacteriia/Flavobacteriales/Flavobacteriaceae/Aquibacter/OTU_000638	1.39204e-05	0	0	1.49833e-05	0	0	0	0	0	0	0	0	1.63838e-05	0	0	0	0	0	0	0	0	0	0	0	0	0	0	1.18419e-05	0	0	0	1.92321e-05	0	0	0	0	1.84572e-05	0	4.16155e-05	8.99661e-06	7.67672e-06	0.000849768	0.000493795	0.000617034	0.000309964	0.00102837	0.000505146	0.000273737	0.000623675
Bacteria/Bacteroidetes/Flavobacteriia/Flavobacteriales/Flavobacteriaceae/Aquibacter/OTU_001865	1.39204e-05	0	0	0	0	0	2.0803e-05	0	0	0	0	0	0	0	0	0	0	0	0	0	0	0	0	0	0	0	0	0	0	0	0	0	0	0	1.49111e-05	0	0	0	0	0	0	0.000123925	0.000164598	0.000269952	0.000112714	0.000210948	0.00018943	0.000117316	0.000327429
Bacteria/Bacteroidetes/Flavobacteriia/Flavobacteriales/Flavobacteriaceae/Chryseobacterium/OTU_006130	0	0	0	0	0	0	0	0	0	0	0	0	0	0	0	0	0	0	0	0	0	0	0	0	0	0	0	0	0	0	0	0	0	0	0	0	0	0	0	0	0	0	0	0	0	0	0	0	0
Bacteria/Bacteroidetes/Flavobacteriia/Flavobacteriales/Flavobacteriaceae/Flavobacterium/OTU_000071	2.78408e-05	2.74089e-05	3.71554e-05	1.49833e-05	0.000289745	0.000102728	0.000852923	0.00153092	0.00436555	0.00190351	0.00136871	0.00335043	0.00678288	0.000902972	0.000147501	0.00185425	0.0182569	0.00211296	0.00218341	0.00905292	0	0.000375556	0.000849935	0.00132728	0.000127448	0.00607372	0.00215131	0.000319731	0.00452583	0	0.00230431	0.000423105	0.00119395	0.000158673	0.000506978	0.000136637	0.000138429	0.000200768	0.00178947	0.000350868	0.00126666	0.000177035	6.58393e-05	0.000231388	0.000140893	0.000290054	6.31433e-05	7.82105e-05	0.000140327
Bacteria/Bacteroidetes/Flavobacteriia/Flavobacteriales/Flavobacteriaceae/Flavobacterium/OTU_000072	2.78408e-05	2.74089e-05	3.71554e-05	2.99666e-05	0.0001992	0.000102728	0.000478469	0.000785925	0.0211002	0.000442365	0.000210571	0.0302586	0.00104856	0.00123132	5.90005e-05	0.000469148	0.0196557	0.0155339	0.0010917	0.0396936	0	0.000146049	0.000145111	0.000197299	2.83218e-05	0.00122481	0.000104096	0.000106577	0.000801907	0	0.000322365	7.69283e-05	0.000459213	6.80025e-05	4.47334e-05	2.73274e-05	1.84572e-05	5.35382e-05	0.000905137	0.000368861	0.00053737	0.000159332	0.000559634	0.000115694	0.000281785	0.000158211	9.47149e-05	7.82105e-05	6.23675e-05
Bacteria/Bacteroidetes/Flavobacteriia/Flavobacteriales/Flavobacteriaceae/Flavobacterium/OTU_000178	0	0	0	0	9.05453e-05	0	2.0803e-05	0	0	0	0	0	0	0	1.47501e-05	0.000156383	1.61709e-05	1.45722e-05	0	0	0	0	0	1.79363e-05	0	1.67782e-05	0.0015036	0	0	0.00108108	4.77578e-05	0	0	0	0.0173715	5.46548e-05	2.76857e-05	0	0.00102998	8.99661e-06	0	0.000955989	0.000493795	0.000385646	0.000845356	0.000448265	0.000505146	0.000312842	0.000202694
Bacteria/Bacteroidetes/Flavobacteriia/Flavobacteriales/Flavobacteriaceae/Flavobacterium/OTU_000181	0.000570737	0.000602996	0.000464442	0.000629298	0.000271636	0.000366886	0.000228833	2.45602e-05	2.74563e-05	0	0	0.000209402	0.000786421	0.00324249	0.000280253	0.000759573	4.85127e-05	0.000247727	0	0	0	0.000271235	0.000663364	0.00057396	9.91263e-05	0.00334726	6.93971e-05	2.36838e-05	0.00696451	0	0.000513396	0.000644274	0.000955162	0.000906701	0.000298223	2.73274e-05	9.22858e-05	0.00279737	0	2.69898e-05	9.21206e-05	0	3.29196e-05	0	0	0	3.15716e-05	0	0
Bacteria/Bacteroidetes/Flavobacteriia/Flavobacteriales/Flavobacteriaceae/Flavobacterium/OTU_000370	0.000125284	0.000178158	0.000185777	0.00013485	3.62181e-05	0	6.2409e-05	1.63734e-05	0.00015101	0	0	0.000104701	0	4.10442e-05	5.90005e-05	2.23404e-05	8.08545e-06	0.000801469	0	0.00278552	0	4.17284e-05	4.14602e-05	1.79363e-05	0	0.000520126	1.15662e-05	1.18419e-05	0.00504213	0	3.58183e-05	0	0.000202054	4.5335e-05	0	0	0	0.000120461	0	8.99661e-06	0	0	0	0	0	0	0	0	0
Bacteria/Bacteroidetes/Flavobacteriia/Flavobacteriales/Flavobacteriaceae/Flavobacterium/OTU_000414	2.78408e-05	1.37044e-05	5.57331e-05	4.49499e-05	0	5.87018e-05	0	4.09336e-05	0	6.7025e-05	0.000736997	0.00355984	1.63838e-05	0.000164177	8.85008e-05	0.000201063	7.2769e-05	0.000553742	0	0.000696379	0.00142248	0	0.000124381	1.79363e-05	0	0.00126676	2.31324e-05	0.000272363	0.00482243	0	0	0	7.3474e-05	4.5335e-05	1.49111e-05	0	0	2.67691e-05	3.12116e-05	1.79932e-05	0	5.31105e-05	3.29196e-05	3.85646e-05	0	2.63685e-05	0	0	0
Bacteria/Bacteroidetes/Flavobacteriia/Flavobacteriales/Flavobacteriaceae/Flavobacterium/OTU_000566	4.17612e-05	2.74089e-05	1.85777e-05	1.49833e-05	0.000162981	0.000146755	0.000187227	0.000278349	0.000343204	0.00016086	0	0.000209402	0.000573432	0.000820883	4.42504e-05	0.000513829	0.000331503	0.0010492	0	0	0	0	8.29205e-05	0.000304916	0	0.000293619	2.31324e-05	0	0.00013182	0	0.000250728	8.65443e-05	0.00108374	4.5335e-05	4.47334e-05	9.10913e-06	9.22858e-06	0	5.20194e-05	1.79932e-05	1.53534e-05	7.0814e-05	9.87589e-05	5.78469e-05	2.81785e-05	0.000290054	3.15716e-05	0	4.67756e-05
Bacteria/Bacteroidetes/Flavobacteriia/Flavobacteriales/Flavobacteriaceae/Flavobacterium/OTU_000878	0	0	0	0	0	0	0	0	0	0	0	0	0	0	0	0	0	0	0	0	0	0	0	0	0	0	0	0	0	0	0	0	0	0	0	0	0	0	0	0	0	0	0	0	0.000281785	2.63685e-05	0	0	0
Bacteria/Bacteroidetes/Flavobacteriia/Flavobacteriales/Flavobacteriaceae/Flavobacterium/OTU_000902	2.78408e-05	2.74089e-05	1.85777e-05	2.99666e-05	0.000126763	0.000366886	0.000166424	8.18672e-06	0	0	0	0.000418804	0.000180222	0.00049253	8.85008e-05	0.000290425	1.61709e-05	1.45722e-05	0	0	0	0.000229506	8.29205e-05	0.000197299	0	8.38912e-06	2.31324e-05	1.18419e-05	0.000142805	0.00018018	0.000238789	0.000153857	0.00036737	9.06701e-05	0	0	0	0	0	8.99661e-06	0	8.85175e-05	0.000131679	5.78469e-05	0	5.27371e-05	3.15716e-05	0	0
Bacteria/Bacteroidetes/Flavobacteriia/Flavobacteriales/Flavobacteriaceae/Flavobacterium/OTU_000980	5.56816e-05	4.11133e-05	7.43108e-05	5.99332e-05	1.81091e-05	5.87018e-05	2.0803e-05	2.45602e-05	1.37282e-05	0	0	0.00094231	1.63838e-05	0.000574618	5.90005e-05	2.23404e-05	0	1.45722e-05	0	0	0	8.34568e-05	4.14602e-05	1.79363e-05	4.24827e-05	6.7113e-05	0	4.73675e-05	0.000230686	0	1.19394e-05	9.61603e-05	0.000146948	0.000113338	1.49111e-05	9.10913e-06	5.53715e-05	9.36919e-05	0	8.99661e-06	5.3737e-05	0	0	0	0	0	0	0	0
Bacteria/Bacteroidetes/Flavobacteriia/Flavobacteriales/Flavobacteriaceae/Flavobacterium/OTU_001015	0	1.37044e-05	1.85777e-05	0	5.43272e-05	0	0	8.18672e-06	1.37282e-05	0.00024129	0.000105285	0.00104701	8.19189e-05	8.20883e-05	1.47501e-05	0.000111702	0.000614494	0.000786897	0.00436681	0	0.0056899	4.17284e-05	6.21903e-05	1.79363e-05	0	0.000100669	4.62647e-05	4.73675e-05	0.000208716	0	0.000143273	1.92321e-05	0.000146948	0	0	0	1.84572e-05	0	1.04039e-05	0	0	1.77035e-05	0	5.78469e-05	0	2.63685e-05	0	0	0.000109143
Bacteria/Bacteroidetes/Flavobacteriia/Flavobacteriales/Flavobacteriaceae/Flavobacterium/OTU_001023	0	0	1.85777e-05	0	0	0	0	0	0	0	0	0	0	0	0	0	0	0	0	0	0	0	0	1.79363e-05	0	0	0	0	0	0	0	9.61603e-06	0	0	0	0	0	0	0	0	2.30302e-05	0.00065503	0.000362116	0.000655599	0.000112714	0.000474633	0.00018943	0.000156421	0.000358613
Bacteria/Bacteroidetes/Flavobacteriia/Flavobacteriales/Flavobacteriaceae/Flavobacterium/OTU_001402	2.78408e-05	0	0	5.99332e-05	0	0	4.1606e-05	0	0	0	0	0	0.000229373	8.20883e-05	0	4.46808e-05	0	0	0	0	0	6.25926e-05	0	1.79363e-05	0	0	0	0	0	0	7.16367e-05	1.92321e-05	1.83685e-05	0	0	0	0	0	0	0	7.67672e-06	0.00030096	0.000362116	0.000192823	0.000169071	0.000290054	9.47149e-05	7.82105e-05	4.67756e-05
Bacteria/Bacteroidetes/Flavobacteriia/Flavobacteriales/Flavobacteriaceae/Flavobacterium/OTU_001598	1.39204e-05	2.74089e-05	0	1.49833e-05	0.000217309	4.40264e-05	0.000353651	0.00352029	0.00111198	0.000656845	0.0043167	0.000732908	0.00185137	0.000164177	4.42504e-05	0.000379786	0.00358185	0.000364304	0.00436681	0.00557103	0	0.000146049	0.000207301	0.000448406	2.83218e-05	0.000662741	0.000127228	0.000165786	0.00017576	0	0.00183867	0.000230785	0.00036737	0.000158673	0.000119289	7.2873e-05	9.22858e-06	0.000107076	0.000707464	0.000782705	0.000483633	0.000141628	0.000164598	7.71292e-05	5.63571e-05	2.63685e-05	3.15716e-05	0	0.000265062
Bacteria/Bacteroidetes/Flavobacteriia/Flavobacteriales/Flavobacteriaceae/Flavobacterium/OTU_002043	1.39204e-05	0	1.85777e-05	1.49833e-05	0	1.46755e-05	0	0	0	0	0	0	0	0	0	0	0	0	0	0	0	0	0	0	0	0	0	0	0	0	0	0	0	0	0	0	0	0	0	0	0	0.000389477	0.000559634	0.000289235	0.000338142	0.000342791	3.15716e-05	0.000391053	4.67756e-05
Bacteria/Bacteroidetes/Flavobacteriia/Flavobacteriales/Flavobacteriaceae/Flavobacterium/OTU_002204	0.000375851	0.000232976	9.28885e-05	0.000269699	1.81091e-05	0	2.0803e-05	0	0	0	0	0	0	0	0	0	0	0	0	0	0	0	2.07301e-05	0	0	0	0	0	0	0	7.16367e-05	9.61603e-06	0.00012858	0.000226675	0	0	0	0.000521998	0	0	0	0	0	0	0	0	0	0	0
Bacteria/Bacteroidetes/Flavobacteriia/Flavobacteriales/Flavobacteriaceae/Flavobacterium/OTU_002238	8.35224e-05	6.85222e-05	5.57331e-05	0.000119866	0	0	2.0803e-05	1.63734e-05	4.11845e-05	1.3405e-05	0.000105285	0.000523505	0	4.10442e-05	7.37507e-05	2.23404e-05	0	5.82886e-05	0	0.000696379	0	2.08642e-05	2.07301e-05	1.79363e-05	0	4.19456e-05	1.15662e-05	2.36838e-05	0.000120835	0	2.38789e-05	9.61603e-06	3.6737e-05	0.000113338	1.49111e-05	0	0	0.000160615	0	0	0	0	0	0	0	0	0	0	0
Bacteria/Bacteroidetes/Flavobacteriia/Flavobacteriales/Flavobacteriaceae/Flavobacterium/OTU_002272	0	0	0	1.49833e-05	0	0	0	8.18672e-05	1.37282e-05	2.681e-05	0.000315856	0	0	0	0	0	0.000185965	0	0.00218341	0	0	0	0	0	4.24827e-05	0.000134226	2.31324e-05	0	0.00013182	0	1.19394e-05	0	0	0	1.49111e-05	1.82183e-05	2.76857e-05	0	5.20194e-05	4.4983e-05	0	8.85175e-05	0.000197518	9.64116e-05	0.000112714	0.000131843	0	0	1.55919e-05
Bacteria/Bacteroidetes/Flavobacteriia/Flavobacteriales/Flavobacteriaceae/Flavobacterium/OTU_002418	0.000946587	0.000904494	0.000798841	0.000839064	0.000253527	4.40264e-05	0.000353651	8.18672e-06	6.86408e-05	0	0	0	0.000163838	0.000779839	0.000191752	0.000156383	0.000113196	5.82886e-05	0	0	0	0.000208642	0.000186571	0.00028698	1.41609e-05	7.55021e-05	0	0	2.19701e-05	0	0.000274607	0.000394257	0.000991899	0.00054402	4.47334e-05	0	4.61429e-05	0.000602305	5.20194e-05	0	0	0	0	0	0	0	9.47149e-05	0	0
Bacteria/Bacteroidetes/Flavobacteriia/Flavobacteriales/Flavobacteriaceae/Flavobacterium/OTU_002662	1.39204e-05	2.74089e-05	0	0	0	0.000249483	0	1.63734e-05	0	0	0	0	0	0	0	0	0	0	0	0	0	0	0	3.58725e-05	0	0	0	0	0	0	0	0	0	0	0	0	0	0	0	0	0	1.77035e-05	0	1.92823e-05	2.81785e-05	0	0	0	0
Bacteria/Bacteroidetes/Flavobacteriia/Flavobacteriales/Flavobacteriaceae/Flavobacterium/OTU_002825	1.39204e-05	0	0	0	0	0	0	8.18672e-06	0.000205922	0	0	0.000628206	1.63838e-05	4.10442e-05	0	4.46808e-05	0.000622579	0.000102005	0	0.00208914	0	0	4.14602e-05	3.58725e-05	1.41609e-05	7.55021e-05	9.25294e-05	0	9.88652e-05	0	4.77578e-05	0	0.000110211	0	1.49111e-05	0	0	0	1.04039e-05	1.79932e-05	3.83836e-05	0	0	0	0	2.63685e-05	0	3.91053e-05	0
Bacteria/Bacteroidetes/Flavobacteriia/Flavobacteriales/Flavobacteriaceae/Flavobacterium/OTU_002835	0	0	0	0	0	0	0	0	0	0	0	0	0	0	0	0	0	0	0	0	0	0	0	0	0	0	0	0	0	0	0	0	0	0	0	0	0	0	0	0	0	5.31105e-05	3.29196e-05	3.85646e-05	0	2.63685e-05	3.15716e-05	7.82105e-05	3.11837e-05
Bacteria/Bacteroidetes/Flavobacteriia/Flavobacteriales/Flavobacteriaceae/Flavobacterium/OTU_003008	6.9602e-05	2.74089e-05	5.57331e-05	2.99666e-05	3.62181e-05	0	0	0	0	0	0	0	0	0.000287309	5.90005e-05	8.93615e-05	0	0	0	0	0	0	0.000103651	0	0	4.19456e-05	0	0	8.78802e-05	0	2.38789e-05	5.76962e-05	9.18425e-05	4.5335e-05	0	0	0	0.000160615	0	0	0	0	0	0	0	0	0	0	0
Bacteria/Bacteroidetes/Flavobacteriia/Flavobacteriales/Flavobacteriaceae/Flavobacterium/OTU_003211	0	0	0	1.49833e-05	0	0	0	0	0	0	0	0	1.63838e-05	0	0	0	0	0	0	0	0	0	0	0	0	0	0	0	0	0	0	0	0	0	1.49111e-05	0	0	0	0	0	0	8.85175e-05	6.58393e-05	3.85646e-05	2.81785e-05	5.27371e-05	9.47149e-05	0.000117316	6.23675e-05
Bacteria/Bacteroidetes/Flavobacteriia/Flavobacteriales/Flavobacteriaceae/Flavobacterium/OTU_003443	0	0	0	0	0	0	0	4.91203e-05	0	0	0.000210571	0	0	4.10442e-05	0	0	4.85127e-05	0	0	0	0	0	0	0	0	8.38912e-06	0	0	0	0	0	0	0	0	0	4.55456e-05	9.22858e-06	0	0	8.99661e-06	3.07069e-05	0.000177035	0.000197518	0.000173541	0.000140893	0.000131843	6.31433e-05	0.000117316	0.000140327
Bacteria/Bacteroidetes/Flavobacteriia/Flavobacteriales/Flavobacteriaceae/Flavobacterium/OTU_004440	0.000264488	0.00024668	0.000222932	0.000209766	0.000507053	0.000425588	0.00124818	0.000122801	0.00262208	8.043e-05	0.000105285	0.00324573	0.00825742	0.00681333	0.000472004	0.00160851	0.00187582	0.00148636	0	0.00208914	0	0.000605062	0.00122308	0.00355138	8.49654e-05	0.000721464	2.31324e-05	1.18419e-05	0.000329551	0	0.000513396	0.000951987	0.0013409	9.06701e-05	5.96445e-05	1.82183e-05	0	4.01537e-05	0.000228885	3.59864e-05	0.000122827	0.000106221	9.87589e-05	7.71292e-05	2.81785e-05	5.27371e-05	3.15716e-05	7.82105e-05	1.55919e-05
Bacteria/Bacteroidetes/Flavobacteriia/Flavobacteriales/Flavobacteriaceae/Flavobacterium/OTU_004735	0	0	0	0	0	0	0	0	0	0	0.000105285	0	0	0	0	0	0	0	0	0	0	0	0	0	0	0	0	0	0	0	1.19394e-05	0	0	0	0	0	0	0	0	0	0	3.5407e-05	6.58393e-05	3.85646e-05	0	5.27371e-05	3.15716e-05	3.91053e-05	6.23675e-05
Bacteria/Bacteroidetes/Flavobacteriia/Flavobacteriales/Flavobacteriaceae/Flavobacterium/OTU_005565	0	0	0	0	0	0	0	0.000237415	5.49126e-05	2.681e-05	0	0	0	0	0	0	1.61709e-05	0	0.0010917	0.000696379	0	0	0	0	0	2.51674e-05	0	2.36838e-05	0	0	0	0	0	0	0	0	0	0	1.04039e-05	0.000296888	7.67672e-06	0	0	0	0	0	0	0	0
Bacteria/Bacteroidetes/Flavobacteriia/Flavobacteriales/Flavobacteriaceae/Flavobacterium/OTU_005630	0	0	0	0	0	0	0	0	0	0	0	0	0	0	0	2.23404e-05	0	0	0	0	0	0	0	0	0	0	0	0	0	0	0	0	0	0	0	0	0	0	0	0	0	0	3.29196e-05	0	0	0	0	0	3.11837e-05
Bacteria/Bacteroidetes/Flavobacteriia/Flavobacteriales/Flavobacteriaceae/Flavobacterium/OTU_005732	0	0	0	0	0	1.46755e-05	0	0	0	0	0	0.000209402	0	0	0	0	0	1.45722e-05	0	0	0	0	0	1.79363e-05	0	0	0	0	0	0	0	9.61603e-06	1.83685e-05	0	0	9.10913e-06	0	1.33846e-05	0	0	0	1.77035e-05	3.29196e-05	3.85646e-05	0	0	6.31433e-05	0	1.55919e-05
Bacteria/Bacteroidetes/Flavobacteriia/Flavobacteriales/Flavobacteriaceae/Flavobacterium/OTU_005762	2.78408e-05	0	3.71554e-05	2.99666e-05	5.43272e-05	0	0	8.18672e-06	1.37282e-05	0	0	0	1.63838e-05	0.000123132	0.000147501	8.93615e-05	0	0	0	0	0	0	2.07301e-05	1.79363e-05	1.41609e-05	0	2.31324e-05	0	0	0	2.38789e-05	9.61603e-06	5.51055e-05	2.26675e-05	1.49111e-05	9.10913e-06	0	4.01537e-05	0	0	0	0	0	0	0	0	0	3.91053e-05	0
Bacteria/Bacteroidetes/Flavobacteriia/Flavobacteriales/Flavobacteriaceae/Flavobacterium/OTU_006280	0	1.37044e-05	0	0	1.81091e-05	0	2.0803e-05	8.18672e-06	0	4.0215e-05	0	0	0.000114686	0	0	2.23404e-05	0.00026682	0	0	0	0	0	0	3.58725e-05	0	0	0	0	1.0985e-05	0	9.55155e-05	1.92321e-05	3.6737e-05	0	0	2.73274e-05	0	0	0	8.99661e-06	2.30302e-05	1.77035e-05	0	1.92823e-05	0	0	0	0	1.55919e-05
Bacteria/Bacteroidetes/Flavobacteriia/Flavobacteriales/Flavobacteriaceae/Flavobacterium/OTU_006627	0	0	0	1.49833e-05	0	0	0	0	0	0	0	0	4.91513e-05	0	0	0	1.61709e-05	0	0	0	0	0	2.07301e-05	0	0	0	0	0	0	0	1.19394e-05	0	7.3474e-05	4.5335e-05	0	0	0	0	0	0	0	1.77035e-05	3.29196e-05	3.85646e-05	0	0	3.15716e-05	3.91053e-05	0
Bacteria/Bacteroidetes/Flavobacteriia/Flavobacteriales/Flavobacteriaceae/Flavobacterium/OTU_006879	0	0	0	0	0	0	0	0	0	0	0	0	0	0	0	0	0	0	0	0	0	0	0	0	0	0	0	0	0	0	0	0	0	0	0	0	0	0	0	0	0	0	0	3.85646e-05	0	0	0	0	0
Bacteria/Bacteroidetes/Flavobacteriia/Flavobacteriales/Flavobacteriaceae/Flavobacterium/OTU_007319	0	0	0	1.49833e-05	0	0	0	0	0	0	0	0	0	0	0	0	0	0	0	0	0	0	0	0	0	0	0	2.36838e-05	2.19701e-05	0	1.19394e-05	0	0	0	0	0	0	1.33846e-05	0	0	0	0	0	1.92823e-05	0	0	0	0	0
Bacteria/Bacteroidetes/Flavobacteriia/Flavobacteriales/Flavobacteriaceae/Gilvibacter/OTU_000702	0.000821304	0.000945607	0.000984618	0.00109378	3.62181e-05	5.87018e-05	0.000270439	2.45602e-05	0	0	0	0	0	0.000287309	0	0	0	0	0	0	0	0	4.14602e-05	0	0	0	0	0	0	0	5.96972e-05	0.00014424	0.000569424	4.5335e-05	0	0	1.84572e-05	0	0	0	0	3.5407e-05	3.29196e-05	3.85646e-05	0	2.63685e-05	0	0	1.55919e-05
Bacteria/Bacteroidetes/Flavobacteriia/Flavobacteriales/Flavobacteriaceae/Lutibacter/OTU_006384	0	0	0	0	0	1.46755e-05	0	0	0	0	0	0	0	0	0	0	0	0	0	0	0	4.17284e-05	0	0	0	0	0	0.000118419	0	0	0	0	0	0	0	0	0	0	0	0	0	1.77035e-05	0	0	2.81785e-05	0	0	3.91053e-05	0
Bacteria/Bacteroidetes/Flavobacteriia/Flavobacteriales/Flavobacteriaceae/Lutimonas/OTU_000561	1.39204e-05	1.37044e-05	1.85777e-05	4.49499e-05	0	0	0	0	0	0	0	0	0	0	0	0	8.08545e-06	0	0	0	0	0	0	0	2.83218e-05	1.67782e-05	2.31324e-05	1.18419e-05	0	0	2.38789e-05	0	0	0	1.49111e-05	0	0	0	0	0	0	0.000407181	0.000592554	0.000327799	0.000169071	0.000448265	0.00037886	0.000703895	0.000296245
Bacteria/Bacteroidetes/Flavobacteriia/Flavobacteriales/Flavobacteriaceae/Lutimonas/OTU_001792	0	0	0	1.49833e-05	0	0	0	0	0	0	0	0	0	0	0	0	0	0	0	0	0	0	0	0	0	0	0	5.92094e-05	0	0	0	0	0	0	0	0	0	0	0	0	0	0.000318663	0.000164598	0.000269952	8.45356e-05	0.000290054	0.000284145	0.000117316	0.000265062
Bacteria/Bacteroidetes/Flavobacteriia/Flavobacteriales/Flavobacteriaceae/Maribacter/OTU_003700	0	0	1.85777e-05	1.49833e-05	0	0	0	0	0	0	0	0	0	4.10442e-05	0	0	1.61709e-05	0	0	0	0	0	0	1.79363e-05	0	0	2.31324e-05	1.18419e-05	0	0	0	0	0	0	0	0	0	0	0	0	0	0.000177035	3.29196e-05	0.000115694	8.45356e-05	7.91056e-05	0	7.82105e-05	1.55919e-05
Bacteria/Bacteroidetes/Flavobacteriia/Flavobacteriales/Flavobacteriaceae/Maribacter/OTU_004786	0	1.37044e-05	1.85777e-05	0	0	0	0	0	0	0	0	0	0	0	0	0	0	0	0	0	0	0	2.07301e-05	0	0	0	0	2.36838e-05	0	0	0	0	0	0	1.49111e-05	0	0	0	0	0	0	8.85175e-05	6.58393e-05	0	2.81785e-05	2.63685e-05	0	0	3.11837e-05
Bacteria/Bacteroidetes/Flavobacteriia/Flavobacteriales/Flavobacteriaceae/NS3a_marine_group/OTU_000001	0.0109275	0.0120873	0.0109051	0.00960429	0.0142337	0.0189313	0.0105679	0.0279413	0.0021965	0.00424939	0.0228469	0.00691027	0.0115342	0.0116565	0.0128769	0.0216031	0.00498872	0.000437165	0.0141921	0.00626741	0.00142248	0.0295437	0.0212691	0.0388141	0.0159593	0.052474	0.0336807	0.01678	0.0551448	0.00432432	0.0109007	0.0242036	0.027167	0.0198341	0.0154032	0.0553744	0.0552884	0.0185242	0.016563	0.0603492	0.0616594	1.77035e-05	0	0	0	0	3.15716e-05	0	0
Bacteria/Bacteroidetes/Flavobacteriia/Flavobacteriales/Flavobacteriaceae/NS3a_marine_group/OTU_002203	0.0019071	0.0021516	0.00211786	0.00181298	0.00235418	0.00362484	0.00174745	0.00437171	0.000274563	0.00058982	0.00421141	0.000523505	0.00194967	0.00225743	0.00238952	0.00419999	0.000784288	4.37165e-05	0.00218341	0.00139276	0	0.00504914	0.00346193	0.0069772	0.00334197	0.00789416	0.00506599	0.00239206	0.00860128	0.00036036	0.00194613	0.00462531	0.00503297	0.00321879	0.002684	0.0117963	0.0111481	0.00405552	0.00220562	0.00880768	0.00890499	0	0	0	0	2.63685e-05	0	0	0
Bacteria/Bacteroidetes/Flavobacteriia/Flavobacteriales/Flavobacteriaceae/NS3a_marine_group/OTU_002504	0.00574913	0.00618071	0.00631642	0.00524415	0.00785933	0.0109332	0.00570002	0.0151127	0.000864874	0.00246652	0.0134765	0.00230342	0.00578347	0.00636185	0.00653431	0.0118851	0.00278948	0.000131149	0.00982533	0	0.00284495	0.017359	0.0103029	0.019981	0.00954444	0.0282881	0.016771	0.0092722	0.0276273	0.00198198	0.00546826	0.0140971	0.0165317	0.0111524	0.00879757	0.0317362	0.031774	0.0109619	0.00746998	0.0307504	0.0320196	1.77035e-05	0	0	2.81785e-05	0	3.15716e-05	0	1.55919e-05
Bacteria/Bacteroidetes/Flavobacteriia/Flavobacteriales/Flavobacteriaceae/NS3a_marine_group/OTU_002742	0.0109554	0.0120736	0.0108679	0.00976911	0.0138172	0.0192835	0.0106927	0.0374706	0.00221023	0.00540222	0.0361129	0.0093184	0.0113376	0.0114924	0.0115936	0.0230329	0.00730924	0.000320588	0.0120087	0.00905292	0.00284495	0.0306078	0.0194241	0.0389217	0.0166674	0.0726246	0.0442985	0.0227483	0.0737754	0.00504505	0.0103993	0.0255402	0.0297019	0.0215795	0.0157909	0.0577883	0.0587492	0.018377	0.0206725	0.0813293	0.0824172	1.77035e-05	0	0	5.63571e-05	0	6.31433e-05	0	1.55919e-05
Bacteria/Bacteroidetes/Flavobacteriia/Flavobacteriales/Flavobacteriaceae/NS3a_marine_group/OTU_002975	0	0	0	1.49833e-05	1.81091e-05	2.93509e-05	0	5.73071e-05	0	1.3405e-05	0	0	1.63838e-05	0	5.90005e-05	6.70211e-05	1.61709e-05	0	0	0	0	6.25926e-05	6.21903e-05	0	4.24827e-05	2.51674e-05	1.15662e-05	2.36838e-05	5.49251e-05	0	1.19394e-05	5.76962e-05	1.83685e-05	4.5335e-05	0	5.46548e-05	0.000184572	6.69228e-05	0	5.39796e-05	8.44439e-05	0	0	0	0	0	0	0	0
Bacteria/Bacteroidetes/Flavobacteriia/Flavobacteriales/Flavobacteriaceae/NS3a_marine_group/OTU_003007	0.00171221	0.00187751	0.00189492	0.00146836	0.00208254	0.0032286	0.00166424	0.00508395	0.000315748	0.00085792	0.00494841	0.00125641	0.00152369	0.00201116	0.00169627	0.00330638	0.00101877	7.28608e-05	0	0.00139276	0	0.00404765	0.00313025	0.00547056	0.00269057	0.00981527	0.0063614	0.00309073	0.0106225	0.00018018	0.00140885	0.0037214	0.00433497	0.00292411	0.002684	0.0079887	0.00851798	0.00295799	0.00299632	0.0117316	0.0120371	0	0	0	0	0	0	0	0
Bacteria/Bacteroidetes/Flavobacteriia/Flavobacteriales/Flavobacteriaceae/NS3a_marine_group/OTU_003214	0	0	0	1.49833e-05	1.81091e-05	0	8.3212e-05	2.45602e-05	0	1.3405e-05	0	0	3.27675e-05	0	2.95003e-05	8.93615e-05	0	0	0	0	0	2.08642e-05	2.07301e-05	0.000215235	2.83218e-05	0	8.09632e-05	2.36838e-05	1.0985e-05	0	1.19394e-05	9.61603e-06	5.51055e-05	0	0.000104378	0	9.22858e-06	0	0	8.99661e-06	0	0	0	0	0	0	0	0	0
Bacteria/Bacteroidetes/Flavobacteriia/Flavobacteriales/Flavobacteriaceae/NS3a_marine_group/OTU_003248	0.00186533	0.00201455	0.00165341	0.0017081	0.00211876	0.00355146	0.00135219	0.00519857	0.000315748	0.000683655	0.00336913	0.00157052	0.00186775	0.00160072	0.00228627	0.00335106	0.000945997	4.37165e-05	0.00545852	0.000696379	0.00142248	0.0053621	0.00358631	0.00570373	0.00284634	0.00919448	0.00570212	0.00304336	0.00950205	0.00018018	0.00149243	0.00405797	0.00470234	0.00256143	0.00263927	0.00940062	0.00873024	0.00265014	0.00326682	0.0109759	0.0115074	0	3.29196e-05	0	0	0	0	0	0
Bacteria/Bacteroidetes/Flavobacteriia/Flavobacteriales/Flavobacteriaceae/NS3a_marine_group/OTU_003707	0.000946587	0.00106895	0.000984618	0.0011687	0.00137629	0.00195184	0.000936135	0.00352029	0.000302019	0.000388745	0.00400084	0.000837609	0.00109771	0.00106715	0.00110626	0.00194361	0.000485127	0	0.00327511	0.00208914	0	0.00275407	0.00199009	0.00407153	0.00168515	0.00622473	0.00417539	0.00178812	0.00637132	0	0.000955155	0.00260594	0.00247975	0.00151872	0.00141656	0.00501913	0.00467889	0.00171322	0.00185189	0.0074222	0.00799146	0	0	0	0	0	0	0	0
Bacteria/Bacteroidetes/Flavobacteriia/Flavobacteriales/Flavobacteriaceae/NS3a_marine_group/OTU_006940	2.78408e-05	0	5.57331e-05	2.99666e-05	0	2.93509e-05	0	6.54938e-05	0	2.681e-05	0	0	6.55351e-05	0	1.47501e-05	2.23404e-05	8.08545e-06	0	0	0	0	2.08642e-05	4.14602e-05	0.000215235	0	0.000134226	0.000231324	2.36838e-05	4.39401e-05	0	2.38789e-05	2.88481e-05	9.18425e-05	9.06701e-05	4.47334e-05	0.000136637	9.22858e-05	0.000160615	0.000104039	0.000161939	0.000214948	0	0	0	0	0	0	0	0
Bacteria/Bacteroidetes/Flavobacteriia/Flavobacteriales/Flavobacteriaceae/NS3a_marine_group/OTU_007235	2.78408e-05	4.11133e-05	7.43108e-05	4.49499e-05	3.62181e-05	1.46755e-05	0.000228833	2.45602e-05	0	1.3405e-05	0	0	9.83026e-05	0	8.85008e-05	2.23404e-05	0	0	0	0	0	4.17284e-05	0	0.000304916	0.000127448	1.67782e-05	0.000115662	0.000118419	6.59102e-05	0	0	2.88481e-05	1.83685e-05	0.000136005	4.47334e-05	5.46548e-05	8.30572e-05	6.69228e-05	3.12116e-05	3.59864e-05	5.3737e-05	0	0	0	0	0	0	0	0
Bacteria/Bacteroidetes/Flavobacteriia/Flavobacteriales/Flavobacteriaceae/NS3a_marine_group/OTU_007401	0	0	1.85777e-05	0	3.62181e-05	0	0	6.54938e-05	0	0	0	0	0	0	0	2.23404e-05	8.08545e-06	0	0	0	0.00142248	2.08642e-05	2.07301e-05	0	2.83218e-05	4.19456e-05	2.31324e-05	0	0	0	0	1.92321e-05	1.83685e-05	0	0	9.10913e-05	9.22858e-05	4.01537e-05	1.04039e-05	4.4983e-05	0.000145858	0	0	0	0	0	0	0	0
Bacteria/Bacteroidetes/Flavobacteriia/Flavobacteriales/Flavobacteriaceae/NS5_marine_group/OTU_000088	0.0125423	0.0133481	0.0127629	0.0111026	0.0001992	0.000997931	0.00495111	0	1.37282e-05	0.00034853	0	0	0.00221181	0.000902972	0.000206502	0.000513829	8.08545e-06	0	0	0	0	6.25926e-05	0.000663364	0.00179363	1.41609e-05	1.67782e-05	0.00154987	0	0	0	0.00278189	0.000326945	7.3474e-05	0.00133738	0.00217702	1.82183e-05	9.22858e-06	0.000173999	0.000780291	8.99661e-06	0	0	0	1.92823e-05	2.81785e-05	0	0	0	0
Bacteria/Bacteroidetes/Flavobacteriia/Flavobacteriales/Flavobacteriaceae/NS5_marine_group/OTU_001441	0.000723861	0.000644109	0.000631642	0.000464482	0	4.40264e-05	0.000145621	0	0	0	0	0	4.91513e-05	0	0	2.23404e-05	0	0	0	0	0	2.08642e-05	8.29205e-05	1.79363e-05	0	0	2.31324e-05	0	0	0	4.77578e-05	3.84641e-05	1.83685e-05	0	2.98223e-05	0	0	0	0	0	0	0	0	0	0	0	0	0	0
Bacteria/Bacteroidetes/Flavobacteriia/Flavobacteriales/Flavobacteriaceae/NS5_marine_group/OTU_006364	9.74428e-05	0.000137044	0.000130044	0.00013485	0	1.46755e-05	0	0	0	0	0	0	0	0	0	0	0	0	0	0	0	0	4.14602e-05	0	0	0	0	0	0	0	0	0	0	2.26675e-05	0	0	0	0	0	0	0	0	0	0	0	0	0	0	0
Bacteria/Bacteroidetes/Flavobacteriia/Flavobacteriales/Flavobacteriaceae/Olleya/OTU_001362	0	0	0	0	0	1.46755e-05	0	0	0	0	0	0	0	4.10442e-05	0	0	0	0	0	0	0	0	0	0	0	0	0.000115662	0	0.00015379	0	0	0	0	0	0	0	0	0	0.00013525	0	0	0	0	0	0	0	0	0	0
Bacteria/Bacteroidetes/Flavobacteriia/Flavobacteriales/Flavobacteriaceae/Olleya/OTU_002939	0	0	0	0	0	0	0	0	6.86408e-05	0	0.000210571	0.000209402	0	0	0	0	1.61709e-05	1.45722e-05	0	0	0	0	0	0	0	2.51674e-05	2.31324e-05	2.36838e-05	2.19701e-05	0	1.19394e-05	0	0	0	0	0	0	1.33846e-05	0	0	1.53534e-05	0.000177035	9.87589e-05	3.85646e-05	0.000112714	0.000131843	6.31433e-05	3.91053e-05	0.000109143
Bacteria/Bacteroidetes/Flavobacteriia/Flavobacteriales/Flavobacteriaceae/Ornithobacterium/OTU_003791	0	0	0	0	0	0	0	0	0	0	0	0	0	0	0	2.23404e-05	0	0	0	0	0	0	0	0	0	0	0	0	0	0	0	0	0	0	0	0	0	0	0	8.99661e-06	0	8.85175e-05	3.29196e-05	0	2.81785e-05	2.63685e-05	0	0	0
Bacteria/Bacteroidetes/Flavobacteriia/Flavobacteriales/Flavobacteriaceae/OTU_000010	1.39204e-05	4.11133e-05	1.85777e-05	1.49833e-05	0.000144872	8.80527e-05	0.000145621	0.0193452	0.00183957	0.00109921	0.00589598	0.00104701	0.000442362	0.000205221	0.000280253	4.46808e-05	0.00401038	0.000276871	0.00873362	0.00208914	0.0284495	4.17284e-05	2.07301e-05	0.00100443	4.24827e-05	0.000276841	0.00257926	7.10513e-05	8.78802e-05	0	0.000262668	0.000192321	0.000422476	0.000385348	0.00165514	0.00723265	0.00495575	0.00626397	0.00477538	0.0461166	0.0360115	1.77035e-05	0	0	0	0	0	0	1.55919e-05
Bacteria/Bacteroidetes/Flavobacteriia/Flavobacteriales/Flavobacteriaceae/OTU_000043	0	0	0	0	0	0.000865852	2.0803e-05	0.000875979	0.000123553	2.681e-05	0.00157928	0.00397864	1.63838e-05	0.000902972	2.95003e-05	0.000223404	0.000105111	8.7433e-05	0	0.000696379	0.00284495	4.17284e-05	8.29205e-05	3.58725e-05	4.24827e-05	0.00591433	0.00015036	0.000509201	0.0164446	0	0	4.80802e-05	0.000110211	2.26675e-05	0.000208756	0.000874476	0.00216872	0.000214153	0.000863522	0.0045163	0.0124977	0	0	0	0	0	0	0	0
Bacteria/Bacteroidetes/Flavobacteriia/Flavobacteriales/Flavobacteriaceae/OTU_000092	0.00169829	0.00161713	0.00144906	0.00131853	3.62181e-05	0.000176105	0.000769711	0.000122801	4.11845e-05	0.00111262	0	0.000104701	0.001409	0.000246265	0.00236002	8.93615e-05	0.00105919	4.37165e-05	0.00655022	0	0.00711238	2.08642e-05	0.000207301	0.00389217	8.49654e-05	0.000167782	0.00575996	2.36838e-05	0.000450386	0.00126126	0.00140885	5.76962e-05	5.51055e-05	0.0017454	0.00331027	0.000464565	0.000156886	0.00548767	0.00640879	0.00142146	0.000690905	1.77035e-05	0	0	0	2.63685e-05	0	3.91053e-05	0
Bacteria/Bacteroidetes/Flavobacteriia/Flavobacteriales/Flavobacteriaceae/OTU_000097	0.000139204	8.22267e-05	7.43108e-05	8.98998e-05	0	0.00184911	8.3212e-05	0.000704058	0.00768777	8.043e-05	0	0.000209402	9.83026e-05	0.00422755	2.95003e-05	0.000223404	0.000185965	0.00622231	0	0	0.00142248	2.08642e-05	0.000787744	0.00014349	0	0.00912736	9.25294e-05	4.73675e-05	0.0143464	0	4.77578e-05	5.76962e-05	0.00012858	0	4.47334e-05	6.37639e-05	1.84572e-05	6.69228e-05	0	7.19729e-05	3.83836e-05	0.000106221	0.000131679	9.64116e-05	8.45356e-05	5.27371e-05	9.47149e-05	3.91053e-05	3.11837e-05
Bacteria/Bacteroidetes/Flavobacteriia/Flavobacteriales/Flavobacteriaceae/OTU_000111	9.74428e-05	6.85222e-05	7.43108e-05	0.000149833	0	0	2.0803e-05	0	1.37282e-05	1.3405e-05	0	0	1.63838e-05	0	1.47501e-05	2.23404e-05	4.85127e-05	0	0	0	0	0	0	1.79363e-05	1.41609e-05	1.67782e-05	3.46985e-05	3.55257e-05	0	0	1.19394e-05	2.88481e-05	5.51055e-05	0	0	9.10913e-06	0	2.67691e-05	0	1.79932e-05	3.07069e-05	0.00562971	0.00668269	0.00410713	0.00233882	0.00862251	0.00511461	0.00543563	0.00643944
Bacteria/Bacteroidetes/Flavobacteriia/Flavobacteriales/Flavobacteriaceae/OTU_000152	5.56816e-05	4.11133e-05	0	1.49833e-05	0	1.46755e-05	4.1606e-05	2.45602e-05	0	0	0	0	0	4.10442e-05	0	2.23404e-05	4.85127e-05	1.45722e-05	0	0	0	0	2.07301e-05	1.79363e-05	7.08045e-05	0	3.46985e-05	5.92094e-05	0	0	0	2.88481e-05	1.83685e-05	2.26675e-05	0	0	0	1.33846e-05	0	0	7.67672e-06	0.00164643	0.00230438	0.00215962	0.00154982	0.00324333	0.00170487	0.00199437	0.00311837
Bacteria/Bacteroidetes/Flavobacteriia/Flavobacteriales/Flavobacteriaceae/OTU_000189	0	0	0	1.49833e-05	0	0	0	8.18672e-06	0	0	0	0	0	4.10442e-05	0	0	8.08545e-06	0	0	0	0	0	0	0	0	1.67782e-05	1.15662e-05	0	0	0	0	0	0	0	0	0	0	0	0	8.99661e-06	2.30302e-05	0.00136317	0.00128387	0.00169684	0.00109896	0.00134479	0.000947149	0.00160332	0.00112261
Bacteria/Bacteroidetes/Flavobacteriia/Flavobacteriales/Flavobacteriaceae/OTU_000203	0	0	0	0	0	0	0.000104015	0	0	0	0	0	3.27675e-05	0	2.95003e-05	2.23404e-05	4.04272e-05	0	0	0	0	0	4.14602e-05	3.58725e-05	2.83218e-05	1.67782e-05	2.31324e-05	1.18419e-05	1.0985e-05	0	0	1.92321e-05	1.83685e-05	0	0	9.10913e-06	0	0	0	8.99661e-06	7.67672e-06	0.00378855	0.00279817	0.00323943	0.00214157	0.00274233	0.00214687	0.00273737	0.002292
Bacteria/Bacteroidetes/Flavobacteriia/Flavobacteriales/Flavobacteriaceae/OTU_000246	2.78408e-05	1.37044e-05	0	0	0	0	0	0	0	0	0	0	0	0	1.47501e-05	0	8.08545e-06	0	0	0	0	0	0	1.79363e-05	1.41609e-05	8.38912e-06	0	0	2.19701e-05	0	0	9.61603e-06	0	0	0	9.10913e-06	1.84572e-05	0	0	0	3.83836e-05	0.00226605	0.00233729	0.0025067	0.00135257	0.00321696	0.00157858	0.00195526	0.00179306
Bacteria/Bacteroidetes/Flavobacteriia/Flavobacteriales/Flavobacteriaceae/OTU_000277	9.74428e-05	2.74089e-05	1.85777e-05	2.99666e-05	0	1.46755e-05	0	1.63734e-05	0	0	0	0	0	0	0	0	2.42563e-05	0	0	0	0	0	4.14602e-05	1.79363e-05	4.24827e-05	2.51674e-05	2.31324e-05	2.36838e-05	0	0	2.38789e-05	0	3.6737e-05	0	0	9.10913e-06	9.22858e-06	0	0	0	3.07069e-05	0.0015402	0.00164598	0.00140761	0.000901713	0.00366523	0.0023363	0.00191616	0.00327429
Bacteria/Bacteroidetes/Flavobacteriia/Flavobacteriales/Flavobacteriaceae/OTU_000288	1.39204e-05	0	0	0	0	0	2.0803e-05	0	0	0	0	0	0	0	1.47501e-05	0	0	0	0	0	0	0	2.07301e-05	0	2.83218e-05	8.38912e-06	0	1.18419e-05	0	0	2.38789e-05	1.92321e-05	0	0	0	0	0	1.33846e-05	0	0	0	0.00207131	0.00144846	0.00179326	0.00115532	0.00237317	0.00161015	0.00117316	0.00129412
Bacteria/Bacteroidetes/Flavobacteriia/Flavobacteriales/Flavobacteriaceae/OTU_000368	2.78408e-05	0	0	1.49833e-05	1.81091e-05	0	0	4.09336e-05	0	0	0.000105285	0	1.63838e-05	0	0	0	4.85127e-05	1.45722e-05	0	0	0	0	0	1.79363e-05	0	1.67782e-05	3.46985e-05	2.36838e-05	3.29551e-05	0	0	0	0	0	5.96445e-05	9.10913e-06	2.76857e-05	1.33846e-05	2.08078e-05	8.99661e-06	7.67672e-06	0.00120384	0.00121803	0.000867704	0.000422678	0.00155574	0.000947149	0.000508369	0.000857553
Bacteria/Bacteroidetes/Flavobacteriia/Flavobacteriales/Flavobacteriaceae/OTU_000467	0	0	0	0	0	0	2.0803e-05	0	0	0	0	0	0	0	1.47501e-05	0	0	0	0	0	0	0	0	0	0	0	4.62647e-05	0	0	0	0	0	1.83685e-05	2.26675e-05	0	0	0	0	0	0	7.67672e-06	0.000318663	0.000263357	0.000347082	0.000281785	0.000369159	0.000568289	0.000195526	0.000436572
Bacteria/Bacteroidetes/Flavobacteriia/Flavobacteriales/Flavobacteriaceae/OTU_000499	0.0012946	0.00179528	0.000928885	0.00118368	0	0.000176105	0.000457666	0	0	0.000120645	0	0	0.000229373	0.000287309	4.42504e-05	6.70211e-05	8.08545e-05	0	0.0010917	0	0	4.17284e-05	0.000124381	0.000304916	0	0	0.000115662	0	0	0	0.000143273	9.61603e-06	1.83685e-05	0.000204008	0.000149111	0	0	0.000107076	5.20194e-05	0	7.67672e-06	0	3.29196e-05	0	0	0	0	0	0
Bacteria/Bacteroidetes/Flavobacteriia/Flavobacteriales/Flavobacteriaceae/OTU_000684	0	0	0	0	0	0	0	0	0	0	0	0	0	4.10442e-05	0	0	0	0	0	0	0	0	0	0	0	0	0	0	0	0	0	0	1.83685e-05	0	0	0	0	1.33846e-05	0	0	7.67672e-06	0.000513402	0.000460875	0.00075201	0.000253607	0.000553739	0.000599861	0.000469263	0.000436572
Bacteria/Bacteroidetes/Flavobacteriia/Flavobacteriales/Flavobacteriaceae/OTU_000705	0	0	0	0	0	0	0	0.000802299	0.000205922	8.043e-05	0.000105285	0.000523505	0	0	0	0	8.08545e-06	2.91443e-05	0.0010917	0.00139276	0	0	0	0	0	3.35565e-05	1.15662e-05	2.36838e-05	2.19701e-05	0.00036036	0	0	0	0	0	0	0	0	1.04039e-05	0.000917654	7.67672e-06	0	0	0	0	0	0	0	0
Bacteria/Bacteroidetes/Flavobacteriia/Flavobacteriales/Flavobacteriaceae/OTU_000950	5.56816e-05	0	1.85777e-05	0	0	2.93509e-05	0	0	0	1.3405e-05	0	0	0	4.10442e-05	1.47501e-05	0	2.42563e-05	2.91443e-05	0	0	0	0	0	3.58725e-05	2.83218e-05	0	5.78309e-05	3.55257e-05	1.0985e-05	0	4.77578e-05	9.61603e-06	1.83685e-05	0	2.98223e-05	1.82183e-05	0	2.67691e-05	1.04039e-05	8.99661e-06	1.53534e-05	0.00346989	0.00339072	0.00406857	0.00231064	0.00366523	0.00258887	0.00254184	0.0021049
Bacteria/Bacteroidetes/Flavobacteriia/Flavobacteriales/Flavobacteriaceae/OTU_001034	0	0	1.85777e-05	0	0	0	0	0	1.37282e-05	0	0	0	0	0	0	4.46808e-05	0	0	0	0	0	6.25926e-05	0	1.79363e-05	0.00103375	8.38912e-06	1.15662e-05	0.00129077	1.0985e-05	0	0	9.61603e-06	1.83685e-05	0	0	0	0	0	0	0	0	8.85175e-05	3.29196e-05	7.71292e-05	5.63571e-05	0.000237317	9.47149e-05	0.000156421	4.67756e-05
Bacteria/Bacteroidetes/Flavobacteriia/Flavobacteriales/Flavobacteriaceae/OTU_001225	1.39204e-05	2.74089e-05	1.85777e-05	1.49833e-05	1.81091e-05	0.00124741	6.2409e-05	0.00149817	0.000205922	0.00013405	0.00210571	0.00523505	1.63838e-05	0.000902972	5.90005e-05	0.000134042	0.000145538	0.00020401	0	0	0.00142248	0.000104321	0.000124381	0.000107618	0.000212413	0.00727337	0.000277588	0.000473675	0.019828	0.00018018	2.38789e-05	0.000153857	0.000110211	9.06701e-05	0.000342956	0.00162142	0.00422669	0.000508613	0.00127968	0.0069004	0.021111	0	0	0	0	0	0	0	0
Bacteria/Bacteroidetes/Flavobacteriia/Flavobacteriales/Flavobacteriaceae/OTU_001303	0	0	1.85777e-05	0	0	0	0	0	0	0	0	0	0	0	1.47501e-05	0	0	0	0	0	0	0	0	0	0	0	1.15662e-05	0	0	0	0	0	1.83685e-05	0	1.49111e-05	9.10913e-06	0	0	0	0	1.53534e-05	0.000513402	0.000658393	0.000404929	0.000450857	0.000764687	0.00037886	0.000508369	0.000296245
Bacteria/Bacteroidetes/Flavobacteriia/Flavobacteriales/Flavobacteriaceae/OTU_001534	2.78408e-05	5.48178e-05	1.85777e-05	4.49499e-05	0.000307854	0.000176105	0.000187227	0.026394	0.00280054	0.00140753	0.00821226	0.00240812	0.000360443	0.000164177	0.000250752	6.70211e-05	0.00552236	0.000349732	0.0120087	0.00835655	0.0355619	0	2.07301e-05	0.00125554	2.83218e-05	0.000335565	0.00322696	0.000165786	0.00017576	0.00036036	0.000131334	0.000413489	0.000422476	0.000430683	0.00256471	0.0112862	0.00789044	0.00907473	0.00608627	0.063552	0.0536296	1.77035e-05	0	1.92823e-05	0	0	0	0	3.11837e-05
Bacteria/Bacteroidetes/Flavobacteriia/Flavobacteriales/Flavobacteriaceae/OTU_001538	8.35224e-05	1.37044e-05	0	0	0	0	0	0	0	0	0	0	0	0	0	0	8.08545e-06	1.45722e-05	0	0	0	0	0	0	0	0	0	0	0	0	0	0	0	0	0	0	1.84572e-05	0	0	0	0	0.000424884	0.000395036	0.000289235	5.63571e-05	0.000237317	3.15716e-05	7.82105e-05	3.11837e-05
Bacteria/Bacteroidetes/Flavobacteriia/Flavobacteriales/Flavobacteriaceae/OTU_001716	0	0	0	0	0	0	0	0	0	0	0	0	0	0	0	0	0	0	0	0	0	0	0	0	0	0	2.31324e-05	0	0	0	0	0	0	0	0	0	0	1.33846e-05	0	0	0	0.000212442	0.000427955	0.000231388	0.00019725	0.000237317	0.000157858	0.000117316	0.000187102
Bacteria/Bacteroidetes/Flavobacteriia/Flavobacteriales/Flavobacteriaceae/OTU_001786	2.78408e-05	0	0	0	0	4.40264e-05	0	0	0	0	0	0	0	0	2.95003e-05	0	0	1.45722e-05	0	0	0	0	0	1.79363e-05	0	0	1.15662e-05	0	0	0	0	0	0	0	0	9.10913e-06	2.76857e-05	1.33846e-05	0	0	0	0.000336367	0.000263357	0.000231388	0.000112714	0.000263685	0.00037886	0.000156421	0.000187102
Bacteria/Bacteroidetes/Flavobacteriia/Flavobacteriales/Flavobacteriaceae/OTU_002290	0	2.74089e-05	0	1.49833e-05	0	0	2.0803e-05	0	0	0	0	0	0	0	0	0	8.08545e-06	0	0	0	0	0	0	1.79363e-05	1.41609e-05	0	0	0	0	0	0	0	0	0	2.98223e-05	0	0	0	0	0	0	0.000265553	0.000296277	0.00025067	0.000140893	0.000316422	9.47149e-05	0.000117316	0.000483348
Bacteria/Bacteroidetes/Flavobacteriia/Flavobacteriales/Flavobacteriaceae/OTU_002383	0	0	0	1.49833e-05	0	0	0	0	0	1.3405e-05	0	0	0	0	0	0	0	0	0	0	0	0	0	0	0	0	0	0	0	0	0	0	0	0	0	0	0	0	0	0	0	8.85175e-05	0.000230438	0.000154258	0	0.000263685	6.31433e-05	0.000117316	0.000202694
Bacteria/Bacteroidetes/Flavobacteriia/Flavobacteriales/Flavobacteriaceae/OTU_002955	0	0	1.85777e-05	0	0	0	0	3.27469e-05	0	1.3405e-05	0.000105285	0	0	0	0	0	4.85127e-05	0	0	0	0	0	0	0	1.41609e-05	0.000142615	0	2.36838e-05	6.59102e-05	0	0	0	0	0	0	2.73274e-05	0	0	0	1.79932e-05	7.67672e-06	0.000123925	9.87589e-05	0.000154258	0	0.000105474	0	7.82105e-05	0
Bacteria/Bacteroidetes/Flavobacteriia/Flavobacteriales/Flavobacteriaceae/OTU_003060	0	0	0	0	0	0	0	0	2.74563e-05	1.3405e-05	0.000210571	0.000104701	0	0	0	0	4.04272e-05	0	0	0	0	0	0	0	0	0	0.000809632	0	3.29551e-05	0	0	0	0	0	0	0	0	0	1.04039e-05	0	0	0	0	0	0	0	0	0	0
Bacteria/Bacteroidetes/Flavobacteriia/Flavobacteriales/Flavobacteriaceae/OTU_003366	9.74428e-05	8.22267e-05	7.43108e-05	0.00013485	0	1.46755e-05	0	0	0	0	0	0	0	0.000123132	0	4.46808e-05	0	0	0	0	0	2.08642e-05	4.14602e-05	0	0	0	0	0	0	0	1.19394e-05	9.61603e-06	0	4.5335e-05	0	0	0	0	0	0	0	7.0814e-05	6.58393e-05	3.85646e-05	2.81785e-05	0	0	0	0
Bacteria/Bacteroidetes/Flavobacteriia/Flavobacteriales/Flavobacteriaceae/OTU_003451	0	0	0	1.49833e-05	0	0	0	0	0	0	0	0	0	0	0	0	0	0	0	0	0	0	0	0	4.24827e-05	0	0	4.73675e-05	0	0	0	0	0	0	0	0	0	0	0	0	0	0.000159332	0	0.000154258	2.81785e-05	7.91056e-05	3.15716e-05	0.000117316	7.79593e-05
Bacteria/Bacteroidetes/Flavobacteriia/Flavobacteriales/Flavobacteriaceae/OTU_003649	2.78408e-05	0	0	0	0	0	0	0	0	0	0	0	0	0	0	0	1.61709e-05	0	0	0	0	2.08642e-05	0	0	0	1.67782e-05	1.15662e-05	0	0	0	1.19394e-05	0	0	0	0	0	9.22858e-06	1.33846e-05	0	8.99661e-06	2.30302e-05	0.00127465	0.00118511	0.00148474	0.000704463	0.00102837	0.000852434	0.000782105	0.000810777
Bacteria/Bacteroidetes/Flavobacteriia/Flavobacteriales/Flavobacteriaceae/OTU_004280	0	0	0	0	0	0	0	0	0	0	0	0	0	0	0	0	0	0	0	0	0	0	0	0	0	0	0	0	0	0	0	0	0	0	0	0	0	0	0	0	0	0.000123925	0.000164598	5.78469e-05	0.000112714	7.91056e-05	0	3.91053e-05	0
Bacteria/Bacteroidetes/Flavobacteriia/Flavobacteriales/Flavobacteriaceae/OTU_004537	0	0	0	0	0	0	0	0	0	0	0	0	0	0	0	0	0	0	0	0	0	0	0	0	0	0	0	0	0	0	0	0	0	0	0	0	0	0	0	0	0	5.31105e-05	6.58393e-05	1.92823e-05	0	0	0	0	0
Bacteria/Bacteroidetes/Flavobacteriia/Flavobacteriales/Flavobacteriaceae/OTU_004867	0	0	0	1.49833e-05	0	0	0	1.63734e-05	0	0	0	0	0	0	0	0	0	0	0	0	0	0	0	0	0	0	0	0	0	0	0	0	0	0	0	0	0	0	0	0	0	1.77035e-05	0	3.85646e-05	0	0	0	0	0
Bacteria/Bacteroidetes/Flavobacteriia/Flavobacteriales/Flavobacteriaceae/OTU_004934	0	0	0	0	0	1.46755e-05	0	0	0	0	0	0	0	0	0	0	0	0	0	0	0	0	0	0	0	0	0	0	0	0	0	0	0	0	0	1.82183e-05	0	0	0	0	0	8.85175e-05	3.29196e-05	3.85646e-05	2.81785e-05	7.91056e-05	6.31433e-05	0	1.55919e-05
Bacteria/Bacteroidetes/Flavobacteriia/Flavobacteriales/Flavobacteriaceae/OTU_004966	0	0	0	1.49833e-05	0	0	0	0	0	0	0	0	0	0	0	0	0	0	0	0	0	0	0	0	0	0	0	0	0	0	0	0	0	0	0	0	0	0	0	0	0	0.000159332	0.000131679	0.000154258	0	5.27371e-05	0	0	6.23675e-05
Bacteria/Bacteroidetes/Flavobacteriia/Flavobacteriales/Flavobacteriaceae/OTU_005623	0	0	1.85777e-05	1.49833e-05	0	1.46755e-05	2.0803e-05	3.27469e-05	2.74563e-05	0	0.000210571	0.000314103	3.27675e-05	0	0	0	8.08545e-06	4.37165e-05	0	0	0	0	0	1.79363e-05	0	1.67782e-05	3.46985e-05	9.47351e-05	0.00019773	0.00018018	1.19394e-05	0	0	2.26675e-05	2.98223e-05	1.82183e-05	1.84572e-05	0	0	0	7.67672e-06	0.000106221	0.000164598	3.85646e-05	2.81785e-05	0.000105474	3.15716e-05	7.82105e-05	7.79593e-05
Bacteria/Bacteroidetes/Flavobacteriia/Flavobacteriales/Flavobacteriaceae/OTU_005633	1.39204e-05	0	0	0	3.62181e-05	4.40264e-05	2.0803e-05	0	0	0	0	0	0	0	2.95003e-05	6.70211e-05	1.61709e-05	0	0	0	0	0	0	3.58725e-05	0	8.38912e-06	0	0	1.0985e-05	0	1.19394e-05	4.80802e-05	0	0	0	0	9.22858e-06	0	0	5.39796e-05	2.30302e-05	7.0814e-05	0.000131679	0.000404929	0	2.63685e-05	0.000126287	0	0
Bacteria/Bacteroidetes/Flavobacteriia/Flavobacteriales/Flavobacteriaceae/OTU_005730	0	0	0	0	0	1.46755e-05	2.0803e-05	0	0	0	0	0	0	0	0	0	0	0	0	0	0	0	0	0	0	0	0	0	0	0	0	9.61603e-06	1.83685e-05	0	0	0	0	0	0	0	0	0.000123925	0.000164598	9.64116e-05	5.63571e-05	2.63685e-05	0	0	0
Bacteria/Bacteroidetes/Flavobacteriia/Flavobacteriales/Flavobacteriaceae/OTU_005872	0	0	0	0	0	1.46755e-05	0	0	0	0	0.000105285	0	0	4.10442e-05	0	0	0	0	0	0	0	0	0	0	0	1.67782e-05	0	0	0.00017576	0	0	0	0	0	0	2.73274e-05	0	0	0	8.99661e-06	0	0.000212442	0.000263357	0.000154258	2.81785e-05	0.000131843	3.15716e-05	3.91053e-05	1.55919e-05
Bacteria/Bacteroidetes/Flavobacteriia/Flavobacteriales/Flavobacteriaceae/OTU_005958	0	0	0	0	0	0	0	0	4.11845e-05	0	0	0	0	0	0	0	8.08545e-06	0	0	0	0	2.08642e-05	0	0	0	1.67782e-05	0	0	5.49251e-05	0	0	0	0	0	1.49111e-05	0	0	0	0	0	0	8.85175e-05	9.87589e-05	3.85646e-05	0	7.91056e-05	3.15716e-05	0	7.79593e-05
Bacteria/Bacteroidetes/Flavobacteriia/Flavobacteriales/Flavobacteriaceae/OTU_006137	0	0	0	0	0	0	0	0	0	0	0	0	0	0	0	0	0	0	0	0	0	0	0	0	0	0	1.15662e-05	3.55257e-05	4.39401e-05	0	0	0	0	0	0	0	9.22858e-06	1.33846e-05	0.000145654	0	0	0	0	0	0	0	0	0	0
Bacteria/Bacteroidetes/Flavobacteriia/Flavobacteriales/Flavobacteriaceae/OTU_006258	0	0	0	0	0	0	2.0803e-05	0	1.37282e-05	0	0	0	0	0	0	0	8.08545e-06	0	0	0	0	0	0	0	0	0	0	0	0	0	0	0	0	0	0	0	0	0	0	0	0	0	3.29196e-05	7.71292e-05	2.81785e-05	7.91056e-05	3.15716e-05	3.91053e-05	3.11837e-05
Bacteria/Bacteroidetes/Flavobacteriia/Flavobacteriales/Flavobacteriaceae/OTU_006386	0	0	0	0	1.81091e-05	0	0	0	0	0	0	0	0	4.10442e-05	0	0	0	0	0	0	0	0	0	0	0	0	1.15662e-05	0	0	0	0	2.88481e-05	1.83685e-05	0	0	9.10913e-06	0	0	0	0	0	0.000424884	0.000197518	0.000289235	0.000253607	0.000210948	0.00037886	0.000351947	0.00042098
Bacteria/Bacteroidetes/Flavobacteriia/Flavobacteriales/Flavobacteriaceae/OTU_007033	0	0	0	1.49833e-05	0	0	0	0	0	0	0	0	0	0	0	0	0	0	0	0	0	0	0	0	1.41609e-05	0	1.15662e-05	0	2.19701e-05	0	0	0	0	0	0	0	0	8.03073e-05	5.20194e-05	0	0	0	0	0	0	0	0	0	0
Bacteria/Bacteroidetes/Flavobacteriia/Flavobacteriales/Flavobacteriaceae/OTU_007112	0	0	0	0	0	0	0	0	0	0	0	0	0	0	0	2.23404e-05	0	2.91443e-05	0	0	0	0	0	0	0	0	1.15662e-05	0	0.000186745	0	0	0	0	0	0	0	0	0	0	0	0	0	0	0	0	0	0	0	0
Bacteria/Bacteroidetes/Flavobacteriia/Flavobacteriales/Flavobacteriaceae/Polaribacter/OTU_000156	0.00187925	0.0021653	0.00219217	0.00172308	0.000995998	0.00491628	0.000665696	0.000270162	0	0	0	0.000418804	0.000753654	0.00660811	0.00181427	0.00274787	3.23418e-05	2.91443e-05	0	0.000696379	0.00142248	0.000834568	0.00232177	0.00274425	0	0.000427845	0.000346985	2.36838e-05	0.000384476	0	0.000573093	0.00223092	0.0029757	0.00247076	0.0001342	7.2873e-05	0.000175343	0.000776304	7.28271e-05	0	0	0	3.29196e-05	0	0	0	0	3.91053e-05	0
Bacteria/Bacteroidetes/Flavobacteriia/Flavobacteriales/Flavobacteriaceae/Polaribacter/OTU_001026	0.000751702	0.000644109	0.000575908	0.000749165	3.62181e-05	5.87018e-05	0.00020803	0	0	0	0	0	0.000147454	0.000328353	2.95003e-05	2.23404e-05	0	1.45722e-05	0	0	0	0	2.07301e-05	0.000125554	0	0	1.15662e-05	0	0	0	3.58183e-05	8.65443e-05	3.6737e-05	9.06701e-05	2.98223e-05	0	0	0	0	0	0	3.5407e-05	6.58393e-05	1.92823e-05	0	0	3.15716e-05	0	0
Bacteria/Bacteroidetes/Flavobacteriia/Flavobacteriales/Flavobacteriaceae/Polaribacter/OTU_003820	0	0	0	0	0	0	0	0	0	0	0	0	0	0	0	0	0	0	0	0	0	0	0	0	0	0	0	0	0	0	0	9.61603e-06	0	0	1.49111e-05	0	0	0	0	0	0	0.000212442	3.29196e-05	9.64116e-05	5.63571e-05	0	0	0	0
Bacteria/Bacteroidetes/Flavobacteriia/Flavobacteriales/Flavobacteriaceae/Polaribacter/OTU_005891	5.56816e-05	0.000164453	0.000111466	5.99332e-05	0	0	2.0803e-05	0	0	0	0	0.000104701	0	0	0	0	0	0	0	0	0	0	0	0	0	0	0	0	2.19701e-05	0	0	0	0	0	0	0	0	0	0	0	0	0	0	0	0	0	0	0	0
Bacteria/Bacteroidetes/Flavobacteriia/Flavobacteriales/Flavobacteriaceae/Robiginitalea/OTU_000875	6.9602e-05	4.11133e-05	1.85777e-05	1.49833e-05	1.81091e-05	0	0.000249636	1.63734e-05	0	0.00029491	0	0	6.55351e-05	0	0.000103251	0	2.42563e-05	4.37165e-05	0	0.000696379	0	0	2.07301e-05	8.96813e-05	4.24827e-05	6.7113e-05	0.000254456	0.000165786	2.19701e-05	0	0	2.88481e-05	3.6737e-05	0	0.000149111	0	9.22858e-06	0	0.00018727	3.59864e-05	3.07069e-05	8.85175e-05	9.87589e-05	9.64116e-05	5.63571e-05	0.000105474	0.000126287	0.000156421	4.67756e-05
Bacteria/Bacteroidetes/Flavobacteriia/Flavobacteriales/Flavobacteriaceae/Robiginitalea/OTU_002083	1.39204e-05	0	0	0	0	0	0	0	0	0	0	0	0	0	0	0	0	0	0	0	0	0	0	0	0	0	0	0	0	0	0	0	0	0	0	0	0	0	0	0	0	7.0814e-05	9.87589e-05	3.85646e-05	0.000112714	0.000158211	9.47149e-05	7.82105e-05	7.79593e-05
Bacteria/Bacteroidetes/Flavobacteriia/Flavobacteriales/Flavobacteriaceae/Robiginitalea/OTU_004189	0	0	0	0	0	0	0	0	0	0	0	0	0	0	0	0	0	0	0	0	0	0	0	0	0	0	0	1.18419e-05	0	0	0	9.61603e-06	0	0	0	0	0	0	0	0	0	7.0814e-05	9.87589e-05	3.85646e-05	5.63571e-05	5.27371e-05	3.15716e-05	7.82105e-05	1.55919e-05
Bacteria/Bacteroidetes/Flavobacteriia/Flavobacteriales/Flavobacteriaceae/Robiginitalea/OTU_005012	0	0	0	1.49833e-05	0	0	0	0	0	0	0	0	0	0	0	0	1.61709e-05	0	0	0	0	0	0	0	0	0	0	0	0	0	0	0	0	0	0	0	0	0	0	0	0	3.5407e-05	0	9.64116e-05	5.63571e-05	2.63685e-05	3.15716e-05	7.82105e-05	3.11837e-05
Bacteria/Bacteroidetes/Flavobacteriia/Flavobacteriales/Flavobacteriaceae/Ulvibacter/OTU_000041	0.000167045	0.000260385	0.000204355	0.000209766	0.000126763	0.00297912	0.000291242	0.000261975	0.000947243	0	0.000526427	0.00125641	0.00013107	0.00373502	8.85008e-05	0.000625531	9.70254e-05	0.00189438	0	0.0271588	0.00142248	0.000312963	0.00167914	0.000322853	8.49654e-05	0.0372813	0.000208191	0.000331573	0.0704909	0	7.16367e-05	0.000298097	0.000477581	0.00018134	0.000193845	0.000127528	0.000646001	0.00058892	0.000197674	0.000233912	0.000790702	7.0814e-05	6.58393e-05	1.92823e-05	0	5.27371e-05	0	0	1.55919e-05
Bacteria/Bacteroidetes/Flavobacteriia/Flavobacteriales/Flavobacteriaceae/Ulvibacter/OTU_000361	0	0	0	1.49833e-05	0	1.46755e-05	2.0803e-05	4.09336e-05	0	1.3405e-05	0	0	0	0	0	0	8.08545e-06	0	0.0010917	0	0	0	0	0	0	0	2.31324e-05	2.36838e-05	1.0985e-05	0	0	0	0	4.5335e-05	0	0	0	0	0	0	3.83836e-05	0.00116843	0.00111927	0.00117622	0.000648106	0.00129206	0.00110501	0.000860316	0.000717226
Bacteria/Bacteroidetes/Flavobacteriia/Flavobacteriales/Flavobacteriaceae/Ulvibacter/OTU_001698	1.39204e-05	0	0	0	1.81091e-05	1.46755e-05	0	0	0	0	0	0	0	0	0	0	1.61709e-05	0	0	0	0	0	0	0	0	2.51674e-05	0	0	0	0	0	0	0	0	0	0	0	0	0	0	0	0.000318663	0.000362116	0.000462775	8.45356e-05	0.00071195	0.000221001	0.000234632	0.000311837
Bacteria/Bacteroidetes/Flavobacteriia/Flavobacteriales/Flavobacteriaceae/uncultured/OTU_000117	0.00456589	0.00419356	0.0041614	0.00373084	0.000344072	0.00118871	0.00133139	0.000253788	0	0.000281505	0.000105285	0	0.000704502	0.000902972	0.000958759	0.00236808	6.46836e-05	0	0	0	0	0.00089716	0.00211447	0.00156045	0.000339862	0.000562071	0.00141107	0.000532885	0.000285611	0	0.00100291	0.00169242	0.00148785	0.00228942	0.000879757	0.000601202	0.0011628	0.000776304	0.000603425	0.000251905	0.000191918	0	0	0	0	0	0	0	1.55919e-05
Bacteria/Bacteroidetes/Flavobacteriia/Flavobacteriales/Flavobacteriaceae/uncultured/OTU_000263	0.00247783	0.0024668	0.00221075	0.00214261	0	0.000132079	0.000665696	8.18672e-06	8.23689e-05	0.000335125	0.000105285	0.000314103	0.000278524	0.000164177	0	2.23404e-05	0	8.7433e-05	0.00545852	0.00208914	0	0	2.07301e-05	0.000825068	1.41609e-05	8.38912e-06	0.000381684	0.000118419	0.000340536	0.00018018	0.000405941	9.61603e-06	3.6737e-05	0.00054402	0.000492067	9.10913e-06	9.22858e-06	0.00073615	0.00037454	3.59864e-05	3.07069e-05	0	0	0	0	0	0	0	0
Bacteria/Bacteroidetes/Flavobacteriia/Flavobacteriales/Flavobacteriaceae/uncultured/OTU_000464	0	1.37044e-05	1.85777e-05	0	0	0	2.0803e-05	3.27469e-05	0	1.3405e-05	0	0	3.27675e-05	0	0	0	8.08545e-06	0	0	0	0	0	0	1.79363e-05	0	8.38912e-06	1.15662e-05	1.18419e-05	3.29551e-05	0	0	0	0	2.26675e-05	2.98223e-05	9.10913e-06	0	0	0	0	1.53534e-05	0.00106221	0.00128387	0.00123407	0.000563571	0.001002	0.000599861	0.00066479	0.000779593
Bacteria/Bacteroidetes/Flavobacteriia/Flavobacteriales/Flavobacteriaceae/uncultured/OTU_001014	0.000459373	0.000507065	0.000631642	0.000404549	0	1.46755e-05	0.000228833	1.63734e-05	0	0.000174265	0	0	0.000163838	4.10442e-05	0.000132751	6.70211e-05	0	8.7433e-05	0	0.000696379	0	0	2.07301e-05	0.000125554	0	0	0	0	0	0	1.19394e-05	0	0	2.26675e-05	1.49111e-05	0	0	0	0	0	0	0	0	0	0	0	3.15716e-05	0	0
Bacteria/Bacteroidetes/Flavobacteriia/Flavobacteriales/Flavobacteriaceae/uncultured/OTU_002142	0.000473294	0.000424838	0.000613064	0.000569365	0	0.000117404	6.2409e-05	0	1.37282e-05	1.3405e-05	0	0	0	0.000328353	1.47501e-05	0.000134042	0	0	0	0	0	4.17284e-05	0.000165841	0	0	0	0	0	2.19701e-05	0	4.77578e-05	5.76962e-05	1.83685e-05	0	0	0	0	0	0	0	0	0	0	0	0	0	0	0	0
Bacteria/Bacteroidetes/Flavobacteriia/Flavobacteriales/Flavobacteriaceae/uncultured/OTU_002949	0	1.37044e-05	0	0	0	1.46755e-05	4.1606e-05	0	0	2.681e-05	0	0	0	0	1.47501e-05	0	0	0	0	0	0	0	0	5.38088e-05	0	0	0	1.18419e-05	0	0	0	0	3.6737e-05	0	0	1.82183e-05	0	0	3.12116e-05	1.79932e-05	7.67672e-06	8.85175e-05	6.58393e-05	7.71292e-05	2.81785e-05	0.000105474	0.000221001	0.000234632	3.11837e-05
Bacteria/Bacteroidetes/Flavobacteriia/Flavobacteriales/Flavobacteriaceae/uncultured/OTU_003230	0	0	1.85777e-05	1.49833e-05	0	0	0	0	0	0	0	0	0	0	0	0	0	0	0	0	0	2.08642e-05	0	0	0	8.38912e-06	0	0	1.0985e-05	0	0	0	0	0	0	9.10913e-06	0	0	0	0	1.53534e-05	0.000265553	0.000131679	0.000192823	2.81785e-05	0.000105474	9.47149e-05	3.91053e-05	4.67756e-05
Bacteria/Bacteroidetes/Flavobacteriia/Flavobacteriales/Flavobacteriaceae/uncultured/OTU_005378	0	0	0	0	1.81091e-05	0	2.0803e-05	0	0	0	0	0	0	0	1.47501e-05	2.23404e-05	0	4.37165e-05	0	0	0	0	0	0	1.41609e-05	0	0	0	0	0	0	0	1.83685e-05	0	0	0	1.84572e-05	0	0	0	0	0	6.58393e-05	5.78469e-05	0	0.000105474	0.000157858	0.000117316	1.55919e-05
Bacteria/Bacteroidetes/Flavobacteriia/Flavobacteriales/Flavobacteriaceae/Winogradskyella/OTU_006797	0	0	0	0	0	0	0	0	0	0	0	0	0	0	0	0	0	0	0	0	0	0	0	0	0	0	0	0	0	0	0	0	0	0	0	0	0	0	0	0	0	0.000123925	0	0.000173541	5.63571e-05	0.000263685	0.00018943	0	9.35512e-05
Bacteria/Bacteroidetes/Flavobacteriia/Flavobacteriales/NS7_marine_group/OTU_002295	1.39204e-05	2.74089e-05	0	1.49833e-05	0	0	2.0803e-05	9.0054e-05	0	0	0.000105285	0	4.91513e-05	0	1.47501e-05	0	2.42563e-05	0	0	0	0	0	0	1.79363e-05	1.41609e-05	0	2.31324e-05	0	0	0	0.000226849	2.88481e-05	0	4.5335e-05	5.96445e-05	9.10913e-06	5.53715e-05	8.03073e-05	0	4.4983e-05	2.30302e-05	0.000159332	3.29196e-05	0.000115694	2.81785e-05	5.27371e-05	0	3.91053e-05	1.55919e-05
Bacteria/Bacteroidetes/Flavobacteriia/Flavobacteriales/NS9_marine_group/OTU_000147	0.0111642	0.0140471	0.00980902	0.0104583	1.81091e-05	0.000146755	0.000332848	0	4.11845e-05	0	0	0	3.27675e-05	0.000164177	1.47501e-05	0.000223404	0	0	0.00327511	0	0	6.25926e-05	0.000207301	3.58725e-05	0	0	0	0	0	0	8.35761e-05	2.88481e-05	3.6737e-05	4.5335e-05	0	0	0	0	0	1.79932e-05	7.67672e-06	0	0	0	0	0	0	0	0
Bacteria/Bacteroidetes/Flavobacteriia/Flavobacteriales/NS9_marine_group/OTU_000396	1.39204e-05	0	0	1.49833e-05	0	0	0	0	0	0	0	0	3.27675e-05	0	0	0	8.08545e-06	0	0	0	0	0	0	0	0	0	0	3.55257e-05	0	0	0	0	0	0	0	0	0	0	0	3.59864e-05	7.67672e-06	0.000513402	0.00125095	0.000636316	0.000760821	0.000580108	0.000473575	0.000469263	0.000701634
Bacteria/Bacteroidetes/Flavobacteriia/Flavobacteriales/NS9_marine_group/OTU_000695	0.000292328	0.000260385	7.43108e-05	0.000314649	0.000561381	0	0.00176825	8.18672e-06	0	1.3405e-05	0	0	0.000655351	0	2.95003e-05	0	0	0	0	0	0	0	2.07301e-05	0.00125554	0	0	2.31324e-05	0	0	0	9.55155e-05	0.000394257	0.000753109	2.26675e-05	8.94668e-05	0	0	0	1.04039e-05	0	0	0	0	0	0	0	0	0	0
Bacteria/Bacteroidetes/Flavobacteriia/Flavobacteriales/NS9_marine_group/OTU_000754	0.000863065	0.000877085	0.000835996	0.000749165	0	0	6.2409e-05	0	0	0	0	0	3.27675e-05	4.10442e-05	0	0	0	0	0	0	0	0	0	0.000125554	0	0	0	0	0	0	2.38789e-05	0	0	0	0	0	0	0	0	0	0	0	0	0	0	0	0	0	1.55919e-05
Bacteria/Bacteroidetes/Flavobacteriia/Flavobacteriales/NS9_marine_group/OTU_001480	0.000612498	0.000397429	0.000520175	0.000449499	3.62181e-05	0	0.000499272	0	0	0	0.000105285	0.000104701	3.27675e-05	4.10442e-05	0	0	0	0	0	0.000696379	0	0	2.07301e-05	0.000215235	0	0	0	3.55257e-05	0.000219701	0	3.58183e-05	1.92321e-05	3.6737e-05	0	0	0	0	0	0	1.79932e-05	0	0	0	0	0	0	0	0	0
Bacteria/Bacteroidetes/Flavobacteriia/Flavobacteriales/NS9_marine_group/OTU_001732	6.9602e-05	2.74089e-05	3.71554e-05	2.99666e-05	9.05453e-05	0	0.00020803	6.54938e-05	0	0.00013405	0	0	8.19189e-05	0	0	0	0	1.45722e-05	0	0	0	0	0	0.000107618	0	0	0.000127228	0	0	0	1.19394e-05	0.000125008	0.000110211	0	0.000149111	0	0	0	0.000145654	0	0	1.77035e-05	0	0	0	0	0	0	0
Bacteria/Bacteroidetes/Flavobacteriia/Flavobacteriales/NS9_marine_group/OTU_002045	0.000167045	0.000205567	0.000185777	0.000209766	0	0	0.00020803	0	0	0	0	0	6.55351e-05	4.10442e-05	0	0	0	0	0	0	0	0	0	0	0	0	0	0	0	0	1.19394e-05	0	0	0	0	0	0	0	0	0	0	0	0	0	0	0	0	0	0
Bacteria/Bacteroidetes/Flavobacteriia/Flavobacteriales/NS9_marine_group/OTU_002115	0	0	1.85777e-05	0	0	0	0	8.18672e-06	0	1.3405e-05	0	0	0	0	1.47501e-05	0	2.42563e-05	1.45722e-05	0	0	0	0	0	0	0	8.38912e-06	0	0	0	0	0	0	0	0	0	0	9.22858e-06	0	0	1.79932e-05	3.07069e-05	0.000141628	0.000230438	7.71292e-05	0	0.000105474	3.15716e-05	0.000156421	0.000109143
Bacteria/Bacteroidetes/Flavobacteriia/Flavobacteriales/NS9_marine_group/OTU_003538	1.39204e-05	4.11133e-05	5.57331e-05	1.49833e-05	1.81091e-05	0	2.0803e-05	8.18672e-06	0	0	0	0.000104701	8.19189e-05	0	0	0	1.61709e-05	0	0	0	0	0	0	0	0	0	0	1.18419e-05	0	0	0	0	1.83685e-05	0	0	0	0	0	5.20194e-05	0	0	0.000123925	6.58393e-05	3.85646e-05	0	2.63685e-05	3.15716e-05	3.91053e-05	0
Bacteria/Bacteroidetes/Flavobacteriia/Flavobacteriales/NS9_marine_group/OTU_003690	0	0	0	1.49833e-05	0	0	0	0	0	0	0.000105285	0	0	0	0	0	2.42563e-05	0	0	0	0	0	0	0	2.83218e-05	0	0	3.55257e-05	2.19701e-05	0	0	0	0	0	0	0	0	2.67691e-05	0	0	0	7.0814e-05	0	0	0	5.27371e-05	6.31433e-05	0	0
Bacteria/Bacteroidetes/Flavobacteriia/Flavobacteriales/NS9_marine_group/OTU_004042	0	0	0	1.49833e-05	0	0	0	8.18672e-05	0	0	0.000631712	0	0	0	0	0	4.04272e-05	0	0	0	0	0	0	0	1.41609e-05	0	0	0	8.78802e-05	0	0	0	0	0	2.98223e-05	2.73274e-05	0	1.33846e-05	0	0	1.53534e-05	0	3.29196e-05	0	0	0	0	0	6.23675e-05
Bacteria/Bacteroidetes/Flavobacteriia/Flavobacteriales/NS9_marine_group/OTU_004297	0	0	1.85777e-05	0	0	0	0	8.18672e-06	0	0	0	0	0	0	0	0	3.23418e-05	0	0	0	0	0	0	0	0	0	0	0	0	0	0	0	0	0	2.98223e-05	0	1.84572e-05	0	0	0	7.67672e-06	3.5407e-05	3.29196e-05	1.92823e-05	5.63571e-05	2.63685e-05	3.15716e-05	0.000117316	1.55919e-05
Bacteria/Bacteroidetes/Flavobacteriia/Flavobacteriales/NS9_marine_group/OTU_005230	0	0	0	0	0	0	0	4.91203e-05	0	0	0	0	0	0	0	0	0.000113196	0	0	0	0	0	0	0	0	0	0	1.18419e-05	0	0	0	0	0	0	0	8.19821e-05	3.69143e-05	1.33846e-05	0	3.59864e-05	5.3737e-05	0	0	0	0	0	0	0	0
Bacteria/Bacteroidetes/Flavobacteriia/Flavobacteriales/NS9_marine_group/OTU_007550	0	0	0	0	0	0	0	8.18672e-06	0	0	0	0	0	0	0	0	8.08545e-06	0	0	0	0	0	0	0	0	0	0	0	2.19701e-05	0	0	0	0	0	0	0	2.76857e-05	0	0	0	0	1.77035e-05	0	0	0	0	3.15716e-05	0	0
Bacteria/Bacteroidetes/Flavobacteriia/Flavobacteriales/OTU_000226	0.00339658	0.00412504	0.00310247	0.00268201	3.62181e-05	0	0.000748908	0	0	0.000844515	0.000105285	0	0.0006062	4.10442e-05	8.85008e-05	4.46808e-05	0	0	0	0	0	2.08642e-05	2.07301e-05	0.000340789	0	0	0.000277588	8.28932e-05	1.0985e-05	0	0.000202971	9.61603e-06	0	0.000113338	0.000611356	9.10913e-06	9.22858e-06	0.000361383	1.04039e-05	8.99661e-06	0	0	0	0	0	0	0	0	0
Bacteria/Bacteroidetes/Flavobacteriia/Flavobacteriales/OTU_000416	0.000640339	0.000767449	0.000557331	0.000614315	0.000688144	0	0.00131059	8.18672e-06	0	0	0	0	8.19189e-05	4.10442e-05	0	2.23404e-05	0	0	0	0	0	0	0	0.000681578	0	0	0.000208191	0	0	0	0.000250728	0.00149048	0.00174501	6.80025e-05	0.00110342	0	0	1.33846e-05	3.12116e-05	0	0	1.77035e-05	0	0	0	0	3.15716e-05	0	0
Bacteria/Bacteroidetes/Flavobacteriia/Flavobacteriales/OTU_001465	9.74428e-05	0.000137044	9.28885e-05	5.99332e-05	1.81091e-05	0	4.1606e-05	0	0	0	0	0	1.63838e-05	0	1.47501e-05	0	0	0	0	0	0	0.000208642	0	7.1745e-05	0	0	0	0	0	0	1.19394e-05	0.00014424	0.000220422	0	2.98223e-05	9.10913e-06	0	0	0	0	0	0	0	0	0	0	0	0	0
Bacteria/Bacteroidetes/Flavobacteriia/Flavobacteriales/OTU_001798	6.9602e-05	0.00012334	0.000167199	0.000104883	0.000108654	1.46755e-05	0.000228833	0	0	0	0	0	0.000147454	0	1.47501e-05	0	0	0	0	0	0	0	0	0.00014349	0	0	0	0	0	0	0.000119394	4.80802e-05	0.00012858	0	0	0	0	0	0	0	0	0	0	0	0	0	0	0	0
Bacteria/Bacteroidetes/Flavobacteriia/Flavobacteriales/OTU_001881	0	1.37044e-05	0	0	0	0	4.1606e-05	8.18672e-05	0	0	0.000315856	0	0	0	0	0	0	0	0	0	0	0	0	3.58725e-05	1.41609e-05	0	2.31324e-05	1.18419e-05	0	0	2.38789e-05	0	0	0	0.000149111	3.64365e-05	6.46001e-05	0	5.20194e-05	8.99661e-06	6.14137e-05	3.5407e-05	0	1.92823e-05	0	0	0	0	1.55919e-05
Bacteria/Bacteroidetes/Flavobacteriia/Flavobacteriales/OTU_002812	0	0	0	1.49833e-05	3.62181e-05	0	0.000104015	8.18672e-06	0	0	0.000105285	0	1.63838e-05	0	0	0	2.42563e-05	0	0	0	0	0	0	3.58725e-05	0	8.38912e-06	0	0	0	0	4.77578e-05	0	3.6737e-05	2.26675e-05	1.49111e-05	3.64365e-05	2.76857e-05	1.33846e-05	5.20194e-05	8.99661e-06	7.67672e-06	0.000194739	9.87589e-05	0.00025067	2.81785e-05	0.000210948	9.47149e-05	0.000117316	0.000124735
Bacteria/Bacteroidetes/Flavobacteriia/Flavobacteriales/OTU_004435	1.39204e-05	5.48178e-05	0	2.99666e-05	0	0	4.1606e-05	1.63734e-05	0	0	0	0	0	0	0	0	0	0	0	0	0	6.25926e-05	0	1.79363e-05	0	0	0	0	0	0	2.38789e-05	0.000105776	7.3474e-05	0	1.49111e-05	0	0	0	0	0	0	0	0	0	0	0	0	0	0
Bacteria/Bacteroidetes/Flavobacteriia/Flavobacteriales/Schleiferiaceae/Schleiferia/OTU_001789	9.74428e-05	6.85222e-05	0.000148622	7.49165e-05	1.81091e-05	0	0.00020803	8.18672e-06	0	0.00010724	0	0	0.000114686	0	0	2.23404e-05	2.42563e-05	0	0	0	0	2.08642e-05	2.07301e-05	0.000125554	0	0	3.46985e-05	0	0	0	2.38789e-05	8.65443e-05	0.000422476	4.5335e-05	0	9.10913e-06	2.76857e-05	1.33846e-05	0	0	2.30302e-05	1.77035e-05	0	0	2.81785e-05	0	0	0	3.11837e-05
Bacteria/Bacteroidetes/OTU_000235	0.000626418	0.000507065	0.000520175	0.000464482	0.000833016	4.40264e-05	0.000894529	0	0	0	0	0	0.000851956	8.20883e-05	0.000177002	4.46808e-05	0	0	0	0	0	6.25926e-05	0.000103651	0.00127347	2.83218e-05	0	3.46985e-05	0	0	0	0.000179092	0.0013174	0.00776988	9.06701e-05	0.000104378	3.64365e-05	9.22858e-06	1.33846e-05	0	0	0	0	0	1.92823e-05	0	0	0	0	0
Bacteria/Bacteroidetes/OTU_000390	0.00295113	0.00326166	0.0029167	0.00299666	3.62181e-05	1.46755e-05	0.000145621	0	1.37282e-05	0	0	0	0	0.000123132	4.42504e-05	2.23404e-05	0	0	0	0	0	2.08642e-05	2.07301e-05	3.58725e-05	0	0	0	0	1.0985e-05	0	3.58183e-05	0	3.6737e-05	9.06701e-05	2.98223e-05	1.82183e-05	0	0	0	0	0	0	0	0	0	0	0	0	0
Bacteria/Bacteroidetes/OTU_000432	0.00306249	0.00286423	0.00252657	0.00253218	3.62181e-05	2.93509e-05	0.000332848	0	0	0	0	0	0.000114686	4.10442e-05	0	2.23404e-05	0	0	0	0	0	2.08642e-05	2.07301e-05	0.000125554	0	0	0	0	1.0985e-05	0	5.96972e-05	5.76962e-05	0	0.000249343	0	0	0	0	0	0	0	0	0	0	0	2.63685e-05	0	0	0
Bacteria/Bacteroidetes/OTU_000761	0.000375851	0.000465951	0.00048302	0.000629298	7.24362e-05	0	0.000145621	8.18672e-06	0	0	0	0	8.19189e-05	4.10442e-05	0.000147501	0	0	0	0	0	0	0	2.07301e-05	0.000484279	0	0	5.78309e-05	0	0	0	0.000179092	0.000230785	0.000349002	0.000612023	2.98223e-05	0	0	0.000200768	0	0	0	0	0	0	0	0	0	0	0
Bacteria/Bacteroidetes/OTU_001031	2.78408e-05	0	3.71554e-05	2.99666e-05	1.81091e-05	1.46755e-05	2.0803e-05	0	5.49126e-05	0	0	0	1.63838e-05	0	0	2.23404e-05	0	2.91443e-05	0	0	0	0	0	1.79363e-05	2.83218e-05	0.000813745	1.15662e-05	0	0.000307581	0	0.000262668	9.61603e-06	1.83685e-05	0.000136005	0.000253489	8.19821e-05	0.000101514	5.35382e-05	0.000145654	0	3.07069e-05	0	0	0	0	0	0	0	0
Bacteria/Bacteroidetes/OTU_001060	4.17612e-05	2.74089e-05	0	0.000119866	0	0	0	0	0	0	0	0	0	0	0	0	8.08545e-06	0	0	0	0	0	0	0	0	8.38912e-06	2.31324e-05	0	0	0	0	0	0	2.26675e-05	0	0	2.76857e-05	0	0	0	0	0.000495698	0.00088883	0.000617034	0.000366321	0.000237317	9.47149e-05	0.000234632	1.55919e-05
Bacteria/Bacteroidetes/OTU_001313	1.39204e-05	0	0	0	0	1.46755e-05	0	0	0	0	0	0	0	0	0	2.23404e-05	0	0	0	0	0	0	0	0	0	0	0	0	0	0	0	0	0	0	0	0	0	0	0	0	0	0.000159332	3.29196e-05	0.000154258	2.81785e-05	7.91056e-05	3.15716e-05	0.000156421	9.35512e-05
Bacteria/Bacteroidetes/OTU_001405	0	0	0	0	0	1.46755e-05	0	0	0	0	0	0	0	0	0	0	0	0	0	0	0	0	0	1.79363e-05	0	0	0	0	0	0	0	0	0	0	0	0	0	1.33846e-05	0	0	0	0.000159332	9.87589e-05	0.000115694	0.000169071	0.000210948	0.000252573	0	0.000187102
Bacteria/Bacteroidetes/OTU_001855	1.39204e-05	0	0	0	5.43272e-05	0	4.1606e-05	3.27469e-05	5.49126e-05	4.0215e-05	0.000105285	0.000314103	3.27675e-05	0	1.47501e-05	4.46808e-05	0.000145538	2.91443e-05	0	0.00278552	0	0	4.14602e-05	0	2.83218e-05	0.000100669	2.31324e-05	0	1.0985e-05	0	3.58183e-05	2.88481e-05	3.6737e-05	6.80025e-05	2.98223e-05	2.73274e-05	1.84572e-05	0.000160615	0	0	3.83836e-05	0	0	1.92823e-05	0	0	0	0	0
Bacteria/Bacteroidetes/OTU_002585	0	0	0	0	0	0	0	0	0	0	0	0	0	0	0	0	0	0	0	0	0	0	0	0	0	0	0	0	0	0	0	0	0	0	0	0	0	0	0	0	0	1.77035e-05	3.29196e-05	9.64116e-05	0	2.63685e-05	3.15716e-05	3.91053e-05	4.67756e-05
Bacteria/Bacteroidetes/OTU_002729	0	0	0	0	0	0	0	0	0	0	0	0	0	0	0	0	0	0	0	0	0	0	0	0	0	0	0	0	0	0	0	0	0	0	0	0	0	0	0	0	0	8.85175e-05	0	0.000134976	2.81785e-05	7.91056e-05	3.15716e-05	0	9.35512e-05
Bacteria/Bacteroidetes/OTU_002786	0.000111363	2.74089e-05	5.57331e-05	5.99332e-05	0	2.93509e-05	0	0	0	0	0	0	1.63838e-05	0	5.90005e-05	0	0	0	0	0	0	2.08642e-05	0	7.1745e-05	4.24827e-05	0	0	3.55257e-05	0	0	1.19394e-05	0	1.83685e-05	9.06701e-05	0	9.10913e-06	0	0.000227537	0	0	0	0	0	0	0	0	0	0	0
Bacteria/Bacteroidetes/OTU_003229	0	0	0	0	0	0	0	0	0	0	0	0	0	0	1.47501e-05	0	0	0	0	0	0	0	0	0	0	0	0	0	0	0	0	0	0	0	0	0	0	0	0	0	0	1.77035e-05	0	0	0	0	0.000126287	3.91053e-05	0
Bacteria/Bacteroidetes/OTU_003298	9.74428e-05	0.000301498	0.000185777	0.000149833	0	1.46755e-05	0	0	0	0	0	0	4.91513e-05	0	0	0	0	0	0	0	0	0	0	1.79363e-05	0	0	2.31324e-05	0	0	0	2.38789e-05	9.61603e-06	0	0	0	0	0	0	0	0	0	0	6.58393e-05	5.78469e-05	2.81785e-05	0	3.15716e-05	0	0
Bacteria/Bacteroidetes/OTU_003901	2.78408e-05	0	0	0	0	0	0	0	0	0	0	0	0	0	0	0	0	0	0	0	0	0	0	0	0	0	0	0	0	0	0	0	0	0	0	0	0	0	0	0	0	0	0	0	0	0	0	0	0
Bacteria/Bacteroidetes/OTU_004620	0	0	0	0	0	0	0	0	0	0	0	0	0	0	0	0	0	0	0	0	0	0	0	0	0	0	0	0	0	0	0	0	0	0	0	0	0	0	0	0	0	5.31105e-05	3.29196e-05	5.78469e-05	2.81785e-05	5.27371e-05	3.15716e-05	3.91053e-05	4.67756e-05
Bacteria/Bacteroidetes/OTU_004827	0	0	0	0	1.81091e-05	0	0	0	0	0	0	0	0	0	0	0	0	0	0	0	0	0	0	0	0	0	0	0	0	0	0	0	0	0	0	0	0	0	0	0	0	1.77035e-05	0	7.71292e-05	5.63571e-05	0	3.15716e-05	3.91053e-05	4.67756e-05
Bacteria/Bacteroidetes/OTU_005152	1.39204e-05	0	0	0	0	1.46755e-05	0	0	0	0	0	0	0	0	0	0	0	0	0	0	0	0	0	0	0	0	0	0	0	0	0	0	0	0	0	0	0	0	0	0	0	0	0	0	0	0	0	3.91053e-05	1.55919e-05
Bacteria/Bacteroidetes/OTU_005745	1.39204e-05	1.37044e-05	0	0	0	1.46755e-05	4.1606e-05	8.18672e-06	0	0	0	0	0.000114686	0	1.47501e-05	0	0	0	0	0	0	2.08642e-05	0	8.96813e-05	1.41609e-05	0	1.15662e-05	2.36838e-05	0	0	0.000238789	0.000153857	1.83685e-05	0.000158673	2.98223e-05	9.10913e-06	0	9.36919e-05	1.04039e-05	0	0	0	0	0	0	0	0	0	0
Bacteria/Bacteroidetes/OTU_006454	0	1.37044e-05	1.85777e-05	1.49833e-05	0	0	0	0	0	0	0	0	0	0	0	0	0	0	0	0	0	0	0	0	0	0	0	0	0	0	0	0	0	0	0	0	0	0	0	0	0	0.000123925	9.87589e-05	0.000212105	5.63571e-05	2.63685e-05	3.15716e-05	3.91053e-05	1.55919e-05
Bacteria/Bacteroidetes/OTU_006563	0	0	0	0	0	0	0	0	0	0	0	0	0	0	0	0	0	0	0	0	0	0	0	0	0	0	0	0	0	0	0	0	0	0	0	0	0	0	0	0	0	1.77035e-05	0	3.85646e-05	2.81785e-05	2.63685e-05	0	0	0
Bacteria/Bacteroidetes/SB-5/OTU_002188	0	0	0	0	0	0	0	0	0	0	0	0	0	0	0	0	0	0	0	0	0	0	0	0	0	0	0	0	0	0	0	0	0	0	0	0	2.76857e-05	0	0	0	0	7.0814e-05	0.000131679	1.92823e-05	5.63571e-05	2.63685e-05	0.000126287	0.000234632	4.67756e-05
Bacteria/Bacteroidetes/SB-5/OTU_002621	0	0	0	0	0	0	0	0	0	0	0	0	0	0	0	0	0	0	0	0	0	0	0	0	0	0	0	0	0	0	0	0	0	0	0	0	0	0	0	0	0	0.000106221	3.29196e-05	5.78469e-05	5.63571e-05	2.63685e-05	0.000126287	0.000117316	1.55919e-05
Bacteria/Bacteroidetes/SB-5/OTU_003093	0	0	1.85777e-05	0	0	0	0	0	0	0	0	0	0	0	0	0	0	0	0	0	0	0	0	0	0	0	0	0	0	0	0	0	0	0	0	0	0	0	0	1.79932e-05	0	8.85175e-05	3.29196e-05	1.92823e-05	5.63571e-05	0	3.15716e-05	3.91053e-05	3.11837e-05
Bacteria/Bacteroidetes/SB-5/OTU_005738	0	0	0	0	0	0	0	0	0	0	0	0	0	0	0	0	0	0	0	0	0	0	0	0	0	0	0	0	0	0	0	0	0	0	0	0	0	0	0	0	0	1.77035e-05	3.29196e-05	0	5.63571e-05	7.91056e-05	0	0	0
Bacteria/Bacteroidetes/SB-5/OTU_005889	0	0	0	0	0	1.46755e-05	0	0	0	0	0	0	0	0	0	0	0	0	0	0	0	0	0	5.38088e-05	0	0	0	1.18419e-05	0	0	0	4.80802e-05	0	0	0	0	0	0	0	0	0	5.31105e-05	0	0.000115694	5.63571e-05	0	3.15716e-05	3.91053e-05	0
Bacteria/Bacteroidetes/SB-5/OTU_006161	1.39204e-05	0	0	0	0	0	0	0	0	0	0	0	0	0	0	0	0	0	0	0	0	0	0	0	0	0	0	0	0	0	0	0	0	0	0	0	0	0	0	0	0	7.0814e-05	6.58393e-05	5.78469e-05	2.81785e-05	0.00018458	0.000126287	0	3.11837e-05
Bacteria/Bacteroidetes/SB-5/OTU_007077	0	0	0	0	0	0	0	0	0	0	0	0	0	0	0	0	0	0	0	0	0	0	0	0	0	0	0	0	0	0	0	0	0	0	0	9.10913e-06	0	0	0	0	0	5.31105e-05	6.58393e-05	0	0	2.63685e-05	3.15716e-05	0	6.23675e-05
Bacteria/Bacteroidetes/SB-5/OTU_007346	0	0	0	0	0	0	0	0	0	0	0	0	0	0	0	0	0	0	0	0	0	0	0	0	0	0	0	0	0	0	0	0	0	0	0	0	0	0	0	0	0	7.0814e-05	6.58393e-05	0.000154258	2.81785e-05	0	6.31433e-05	0	0.000124735
Bacteria/Bacteroidetes/SB-5/OTU_007511	0	0	0	0	0	0	0	0	0	0	0	0	0	0	0	0	0	0	0	0	0	0	0	0	0	0	0	0	0	0	0	0	0	0	0	0	0	0	0	0	0	5.31105e-05	3.29196e-05	1.92823e-05	0	2.63685e-05	3.15716e-05	3.91053e-05	4.67756e-05
Bacteria/Bacteroidetes/Sphingobacteriia/Sphingobacteriales/AKYH767/OTU_000533	0	0	0	0	0	0	0	0	0	0	0	0	0	0	0	0	8.08545e-06	0	0	0	0	0	0	5.38088e-05	0	0	0	1.18419e-05	0	0	0	0	0	0	1.49111e-05	4.55456e-05	0	6.69228e-05	0	0	2.30302e-05	0.000548809	0.000493795	0.000482058	0.000338142	0.00071195	0.000315716	0.000586579	0.000467756
Bacteria/Bacteroidetes/Sphingobacteriia/Sphingobacteriales/AKYH767/OTU_005782	0	0	0	0	0	0	0	0	0	0	0	0	0	0	0	0	0	0	0	0	0	0	0	0	1.41609e-05	0	0	0	0	0	1.19394e-05	0	0	0	0	0	0	0	0	0	0	8.85175e-05	6.58393e-05	3.85646e-05	0	2.63685e-05	0	0	6.23675e-05
Bacteria/Bacteroidetes/Sphingobacteriia/Sphingobacteriales/Chitinophagaceae/Ferruginibacter/OTU_000526	2.78408e-05	0	0	1.49833e-05	1.81091e-05	0	0	0	0	0	0	0	0	0	0	0	1.61709e-05	0	0	0	0	0	0	0	0	0	1.15662e-05	0	0	0	0	0	0	0	2.98223e-05	0	9.22858e-06	0	2.08078e-05	8.99661e-06	0	0.000938286	0.000460875	0.000713446	0.000309964	0.000685582	0.000726148	0.000703895	0.000374205
Bacteria/Bacteroidetes/Sphingobacteriia/Sphingobacteriales/Chitinophagaceae/Ferruginibacter/OTU_001129	1.39204e-05	0	0	1.49833e-05	0	1.46755e-05	0	0	0	0	0	0	1.63838e-05	0	1.47501e-05	0	8.08545e-06	0	0	0	0	0	0	0	1.41609e-05	0	1.15662e-05	0	0	0	0	1.92321e-05	0	0	0	0	0	1.33846e-05	0	0	0	0.000460291	0.000329196	0.000462775	0.000253607	0.000448265	0.000442003	0.000312842	0.000358613
Bacteria/Bacteroidetes/Sphingobacteriia/Sphingobacteriales/Chitinophagaceae/Ferruginibacter/OTU_001607	0	0	0	0	0	0	0	0	0	0	0	0	0	0	0	0	0	0	0	0	0	0	0	0	0	0	0	0	0	0	0	9.61603e-06	0	0	0	0	0	0	0	0	0	8.85175e-05	0.000131679	7.71292e-05	8.45356e-05	5.27371e-05	0.000126287	3.91053e-05	0.000155919
Bacteria/Bacteroidetes/Sphingobacteriia/Sphingobacteriales/Chitinophagaceae/OTU_000310	0.00267272	0.00243939	0.0022479	0.00211264	0.0001992	0.000190781	0.00162263	1.63734e-05	0	0.000120645	0.000105285	0	0.00026214	0.000246265	5.90005e-05	8.93615e-05	8.08545e-06	0	0	0	0	0.00025037	0.000124381	0.000215235	2.83218e-05	8.38912e-06	0.000219757	0	0	0	0.0008477	0.000326945	0.000312265	0.00154139	0.000760468	5.46548e-05	1.84572e-05	0.000521998	8.3231e-05	0	0	1.77035e-05	0	0	0	0	0	0	0
Bacteria/Bacteroidetes/Sphingobacteriia/Sphingobacteriales/Chitinophagaceae/OTU_001361	0.000167045	0.000260385	0.00024151	0.000149833	0	0	0.000187227	1.63734e-05	0	4.0215e-05	0	0	0.000180222	0	0	0	3.23418e-05	0	0	0	0	0	6.21903e-05	0.000233171	0	0	0.000266022	0	0	0	0.000238789	9.61603e-06	5.51055e-05	9.06701e-05	0.000119289	9.10913e-06	0	0.000107076	0.000104039	8.99661e-06	0	0	0	0	0	0	0	0	0
Bacteria/Bacteroidetes/Sphingobacteriia/Sphingobacteriales/Chitinophagaceae/OTU_001474	0	0	0	0	0	0	0	0	0	0	0	0	0	0	0	0	0	0	0	0	0	0	0	0	0	0	0	0	0	0	0	9.61603e-06	0	0	0	0	0	0	0	1.79932e-05	7.67672e-06	0.000318663	0.000164598	0.000289235	0.000169071	0.000237317	0.000252573	0.000312842	0.000405389
Bacteria/Bacteroidetes/Sphingobacteriia/Sphingobacteriales/Chitinophagaceae/OTU_003601	1.39204e-05	0	1.85777e-05	1.49833e-05	0	1.46755e-05	0	0	0	0	0	0	0	0	0	0	2.42563e-05	0	0	0	0	0	0	0	0	0	0	0	1.0985e-05	0	0	0	1.83685e-05	0	0	0	0	0	0	0	0	0.000584216	0.000559634	0.000520622	0.000281785	0.000448265	0.000442003	0.000234632	0.000608083
Bacteria/Bacteroidetes/Sphingobacteriia/Sphingobacteriales/Chitinophagaceae/Sediminibacterium/OTU_000162	0.00103011	0.00146638	0.00131902	0.00115371	5.43272e-05	0.000146755	0.00158103	7.36805e-05	0	0.00032172	0	0	9.83026e-05	0.000451486	0.000649006	0.00113936	0.000363845	4.37165e-05	0	0	0	0.000104321	0.00105724	0.00086094	0.00103375	0.00297814	0.000508912	0.00144471	0.00430613	0	0.00105067	5.76962e-05	9.18425e-05	0.00163206	0.000551712	7.2873e-05	0.000147657	0.000642458	0.000457771	0.000116956	0.000107474	0	0	0	0	0	0	0	0
Bacteria/Bacteroidetes/Sphingobacteriia/Sphingobacteriales/Chitinophagaceae/Sediminibacterium/OTU_001197	0.000236647	0.000274089	0.00024151	0.000284683	0	5.87018e-05	0.000395257	0	0	0.0002681	0	0	0.00013107	0.000123132	1.47501e-05	0	4.04272e-05	2.91443e-05	0	0	0	2.08642e-05	2.07301e-05	0.000412534	0	0	0.000474213	2.36838e-05	1.0985e-05	0.00018018	0.000465638	9.61603e-06	1.83685e-05	0.000249343	0.000298223	0	0	0.000120461	0.000593021	0	7.67672e-06	0	0	0	0	0	0	0	0
Bacteria/Bacteroidetes/Sphingobacteriia/Sphingobacteriales/Chitinophagaceae/Terrimonas/OTU_000719	1.39204e-05	0	0	0	0	0	0	0	0	0	0	0	0	0	0	0	1.61709e-05	0	0	0	0	0	0	0	0	0	1.15662e-05	0	0	0	0	0	1.83685e-05	0	1.49111e-05	0	0	0	0	0	0	0.000336367	0.000493795	0.000308517	0.000169071	0.000290054	0.000284145	0.000195526	0.000218286
Bacteria/Bacteroidetes/Sphingobacteriia/Sphingobacteriales/Chitinophagaceae/uncultured/OTU_001073	0.000528975	0.000561882	0.000390132	0.000434516	3.62181e-05	0	0.000436863	0	0	0	0	0	0.000229373	0	0.000118001	0	0	0	0	0	0	0	0	0.000125554	0	0	0	0	0	0	2.38789e-05	1.92321e-05	5.51055e-05	2.26675e-05	2.98223e-05	9.10913e-06	9.22858e-06	1.33846e-05	0	0	0	1.77035e-05	0	0	0	2.63685e-05	0	0	0
Bacteria/Bacteroidetes/Sphingobacteriia/Sphingobacteriales/Chitinophagaceae/uncultured/OTU_001415	0	0	0	0	0	0	0	0	0	0	0	0	0	0	0	0	0	0	0	0	0	0	0	0	0	0	0	0	0	0	0	0	0	0	0	0	0	0	0	0	1.53534e-05	0.000177035	0.000131679	0.000154258	0.00019725	0.000316422	3.15716e-05	0.000195526	0.000155919
Bacteria/Bacteroidetes/Sphingobacteriia/Sphingobacteriales/Chitinophagaceae/uncultured/OTU_001508	0.000459373	0.000479656	0.000390132	0.000554382	0	1.46755e-05	2.0803e-05	0	0	0	0	0	0	0	0	0	0	0	0	0	0	0	0	1.79363e-05	0	0	0	0	0	0	2.38789e-05	0	0	0	0	0	0	0	0	0	0	1.77035e-05	0	0	0	0	0	0	0
Bacteria/Bacteroidetes/Sphingobacteriia/Sphingobacteriales/Chitinophagaceae/uncultured/OTU_001599	0	0	0	0	0	0	0	0	0	0	0	0	0	4.10442e-05	0	0	0	0	0	0	0	0	0	0	0	0	0	0	0	0	0	0	0	0	0	0	9.22858e-06	0	0	0	0	0.000106221	9.87589e-05	0.000134976	5.63571e-05	0.000210948	0.00018943	0.000156421	0.000155919
Bacteria/Bacteroidetes/Sphingobacteriia/Sphingobacteriales/Chitinophagaceae/uncultured/OTU_001932	0	0	0	0	0	0	0	4.91203e-05	0	8.043e-05	0	0.000209402	0	0	1.47501e-05	0	3.23418e-05	0	0	0	0	0	0	0	2.83218e-05	5.87238e-05	3.46985e-05	0.000201312	8.78802e-05	0	0	0	0	0	0	0.000118419	0	1.33846e-05	0	3.59864e-05	3.83836e-05	0	0	0	0	0	0	0	0
Bacteria/Bacteroidetes/Sphingobacteriia/Sphingobacteriales/Chitinophagaceae/uncultured/OTU_002254	0	0	0	0	0	0	0	0	0	0	0	0	0	0	0	0	8.08545e-06	0	0	0	0	0	0	0	0	0	2.31324e-05	0	0	0	0	0	0	0	0	0	0	0	0	0	0	3.5407e-05	0	3.85646e-05	5.63571e-05	0.000131843	3.15716e-05	3.91053e-05	6.23675e-05
Bacteria/Bacteroidetes/Sphingobacteriia/Sphingobacteriales/Chitinophagaceae/uncultured/OTU_002357	0	0	0	0	0	0	0	0	0	0	0	0	0	0	0	0	0	0	0	0	0	0	0	0	0	0	0	0	0	0	0	0	0	0	0	0	0	0	0	1.79932e-05	0	8.85175e-05	6.58393e-05	7.71292e-05	0	0.000105474	6.31433e-05	3.91053e-05	0.000109143
Bacteria/Bacteroidetes/Sphingobacteriia/Sphingobacteriales/Chitinophagaceae/uncultured/OTU_004559	0	0	0	0	0	0	0	0	0	0	0	0	0	0	0	0	0	0	0	0	0	0	0	0	0	0	0	0	0	0	0	0	0	0	0	0	0	0	0	0	0	7.0814e-05	6.58393e-05	3.85646e-05	0	2.63685e-05	0	0	3.11837e-05
Bacteria/Bacteroidetes/Sphingobacteriia/Sphingobacteriales/Chitinophagaceae/uncultured/OTU_005171	0	0	0	0	0	0	0	0	0	0	0	0	0	0	0	0	0	0	0	0	0	0	0	0	0	0	0	0	0	0	0	0	0	0	0	0	0	0	0	1.79932e-05	0	1.77035e-05	9.87589e-05	0	0	7.91056e-05	0	0	6.23675e-05
Bacteria/Bacteroidetes/Sphingobacteriia/Sphingobacteriales/Chitinophagaceae/uncultured/OTU_005218	1.39204e-05	0	0	0	0	0	0	0	0	0	0	0	0	0	0	0	0	0	0	0	0	0	0	0	0	0	0	0	0	0	0	0	0	0	0	0	0	0	0	0	0	1.77035e-05	0	3.85646e-05	0	2.63685e-05	3.15716e-05	3.91053e-05	9.35512e-05
Bacteria/Bacteroidetes/Sphingobacteriia/Sphingobacteriales/Chitinophagaceae/uncultured/OTU_005466	0	0	0	0	0	0	0	0	0	0	0	0	0	0	0	0	3.23418e-05	0	0	0	0	0	0	0	0	0	0	0	0	0	0	0	0	0	0	0	0	0	0	0	0	1.77035e-05	3.29196e-05	1.92823e-05	2.81785e-05	2.63685e-05	3.15716e-05	0	3.11837e-05
Bacteria/Bacteroidetes/Sphingobacteriia/Sphingobacteriales/Chitinophagaceae/uncultured/OTU_005521	0	0	0	0	0	0	0	0	0	0	0	0	0	0	0	0	0	0	0	0	0	0	0	0	0	0	0	0	0	0	0	0	0	0	0	0	0	0	0	0	0	3.5407e-05	0	1.92823e-05	0	2.63685e-05	0	0	3.11837e-05
Bacteria/Bacteroidetes/Sphingobacteriia/Sphingobacteriales/Chitinophagaceae/uncultured/OTU_006175	0	0	0	0	0	0	0	0	0	0	0	0	0	0	0	0	0	0	0	0	0	0	0	3.58725e-05	0	0	0	0	0	0	0	0	0	0	0	0	0	0	0	0	0	3.5407e-05	3.29196e-05	3.85646e-05	2.81785e-05	2.63685e-05	3.15716e-05	3.91053e-05	0
Bacteria/Bacteroidetes/Sphingobacteriia/Sphingobacteriales/Chitinophagaceae/uncultured/OTU_006522	0	0	0	0	0	0	0	0	0	0	0	0	0	0	1.47501e-05	0	0	0	0	0	0	0	0	0	0	0	0	0	0	0	0	0	0	0	0	0	0	0	0	0	0	1.77035e-05	0	0	0	2.63685e-05	3.15716e-05	3.91053e-05	1.55919e-05
Bacteria/Bacteroidetes/Sphingobacteriia/Sphingobacteriales/Chitinophagaceae/uncultured/OTU_006569	2.78408e-05	1.37044e-05	7.43108e-05	4.49499e-05	1.81091e-05	0	2.0803e-05	0	0	0	0	0	0	0	1.47501e-05	0	0	0	0	0	0	2.08642e-05	0	1.79363e-05	0	0	0	0	0	0	0	2.88481e-05	0	2.26675e-05	1.49111e-05	0	1.84572e-05	5.35382e-05	2.08078e-05	1.79932e-05	7.67672e-06	0	0	0	0	0	0	0	0
Bacteria/Bacteroidetes/Sphingobacteriia/Sphingobacteriales/Chitinophagaceae/uncultured/OTU_006883	0	0	0	0	0	0	2.0803e-05	0	0	0	0	0	0	0	0	0	0	0	0	0	0	0	0	0	0	0	0	0	0	0	0	0	0	0	0	0	0	0	0	0	0	1.77035e-05	3.29196e-05	1.92823e-05	0	2.63685e-05	3.15716e-05	0	3.11837e-05
Bacteria/Bacteroidetes/Sphingobacteriia/Sphingobacteriales/Chitinophagaceae/uncultured/OTU_006932	0	1.37044e-05	0	1.49833e-05	1.81091e-05	0	0	0	0	0	0	0	4.91513e-05	0	0	0	0	0	0	0	0	0	0	1.79363e-05	1.41609e-05	0	0	0	0	0	0	0	0	0	0	9.10913e-06	0	0	0	0	0	1.77035e-05	0	1.92823e-05	2.81785e-05	2.63685e-05	3.15716e-05	0	4.67756e-05
Bacteria/Bacteroidetes/Sphingobacteriia/Sphingobacteriales/CMW-169/OTU_005154	0	0	0	1.49833e-05	0	0	0	0	0	0	0	0	0	0	0	0	0	0	0	0	0	0	0	0	0	0	0	0	0	0	0	0	0	0	0	0	0	0	0	0	0	5.31105e-05	6.58393e-05	3.85646e-05	0	0	0	3.91053e-05	0
Bacteria/Bacteroidetes/Sphingobacteriia/Sphingobacteriales/CMW-169/OTU_007140	0	0	0	1.49833e-05	0	0	0	0	0	0	0	0	0	0	0	0	0	0	0	0	0	0	0	0	0	0	0	0	0	0	0	0	0	0	0	0	0	0	0	0	0	3.5407e-05	9.87589e-05	0	5.63571e-05	0	0	0	0
Bacteria/Bacteroidetes/Sphingobacteriia/Sphingobacteriales/E6aC02/OTU_006597	0	0	1.85777e-05	0	0	0	0	0	0	0	0	0	0	0	0	0	0	0	0	0	0	0	0	0	0	0	0	0	0	0	0	0	0	0	0	0	0	0	0	0	0	5.31105e-05	9.87589e-05	5.78469e-05	2.81785e-05	2.63685e-05	0	0	1.55919e-05
Bacteria/Bacteroidetes/Sphingobacteriia/Sphingobacteriales/env.OPS_17/OTU_000995	4.17612e-05	0	0	0	0	0	0	0	0	0	0	0	0	0	0	0	0	0	0	0	0	0	0	0	0	1.67782e-05	0	1.18419e-05	1.0985e-05	0	0	9.61603e-06	0	0	0	0	0	0	6.24233e-05	0	7.67672e-06	0.000584216	0.000230438	0.000443493	0.00019725	0.000263685	0.000284145	0.000195526	0.00067045
Bacteria/Bacteroidetes/Sphingobacteriia/Sphingobacteriales/env.OPS_17/OTU_002605	0	1.37044e-05	0	0	0	4.40264e-05	0	1.63734e-05	0	0	0	0	0	8.20883e-05	1.47501e-05	2.23404e-05	0	0	0	0	0	2.08642e-05	0.000103651	0	4.24827e-05	0.000335565	0	2.36838e-05	2.19701e-05	0	1.19394e-05	9.61603e-06	1.83685e-05	4.5335e-05	2.98223e-05	0	0	2.67691e-05	0	0	0	0.000106221	6.58393e-05	0	0	5.27371e-05	0	3.91053e-05	0
Bacteria/Bacteroidetes/Sphingobacteriia/Sphingobacteriales/env.OPS_17/OTU_003345	1.39204e-05	0	0	0	0	0	0	0	0	0	0	0	0	0	1.47501e-05	0	0	0	0	0	0	0	0	0	0	0	0	0	0	0	0	0	0	0	0	0	0	0	0	0	0	7.0814e-05	0	1.92823e-05	2.81785e-05	2.63685e-05	0	0	0.000202694
Bacteria/Bacteroidetes/Sphingobacteriia/Sphingobacteriales/env.OPS_17/OTU_003636	1.39204e-05	0	0	0	0	0	0	0	0	0	0	0	0	0	0	0	8.08545e-06	0	0	0	0	0	0	0	0	0	0	0	0	0	0	0	0	2.26675e-05	0	0	2.76857e-05	0	0	5.39796e-05	7.67672e-06	0.000212442	3.29196e-05	0.000173541	5.63571e-05	5.27371e-05	3.15716e-05	3.91053e-05	0.000280654
Bacteria/Bacteroidetes/Sphingobacteriia/Sphingobacteriales/env.OPS_17/OTU_003735	0.000125284	0.00024668	0.000130044	0.000149833	0	0	0	0	0	0	0	0	0	0	0	0	0	0	0	0	0	0	0	0	0	0	0	0	0	0	0	0	0	0	0	0	0	0	0	8.99661e-06	0	0	0	0	0	0	0	0	0
Bacteria/Bacteroidetes/Sphingobacteriia/Sphingobacteriales/FFCH9454/OTU_001745	0	0	0	0	0	0	0	0	0	0	0	0	0	0	0	0	0	0	0	0	0	0	0	0	0	0	0	2.36838e-05	0	0	0	1.92321e-05	0	0	0	0	2.76857e-05	0	0	1.79932e-05	1.53534e-05	0.000212442	0.000362116	0.000154258	0.000140893	0.000263685	6.31433e-05	0.000156421	0.000202694
Bacteria/Bacteroidetes/Sphingobacteriia/Sphingobacteriales/FFCH9454/OTU_001796	0	0	0	0	0	0	4.1606e-05	0	0	0	0	0	0	0	0	0	0	0	0	0	0	0	2.07301e-05	0	0	0	0	1.18419e-05	0	0.00018018	0	0	0	0	0	9.10913e-06	0	0	0	0	7.67672e-06	0.00030096	0.000329196	0.000308517	0.00019725	0.000210948	0.000410431	7.82105e-05	0.00024947
Bacteria/Bacteroidetes/Sphingobacteriia/Sphingobacteriales/KD3-93/OTU_003365	0	0	0	0	0	0	0	0	0	0	0	0	0	0	2.95003e-05	0	0	0	0	0	0	0	0	0	0	0	0	0	0	0	0	0	3.6737e-05	0	0	0	0	0	2.08078e-05	0	0	3.5407e-05	0	0	0	0	3.15716e-05	0	3.11837e-05
Bacteria/Bacteroidetes/Sphingobacteriia/Sphingobacteriales/KD3-93/OTU_004885	0	0	0	0	1.81091e-05	0	4.1606e-05	0	0	0	0	0	0	0	1.47501e-05	0	0	0	0	0	0	2.08642e-05	0	1.79363e-05	0	8.38912e-06	0	0	0	0	0	0	1.83685e-05	0	0	2.73274e-05	9.22858e-06	0	0	4.4983e-05	0	1.77035e-05	0	0	0	0	0	0	0
Bacteria/Bacteroidetes/Sphingobacteriia/Sphingobacteriales/NS11-12_marine_group/OTU_000012	0.00292328	0.00348093	0.00261945	0.00232241	0.00204632	0.000176105	0.00478469	0.000605817	4.11845e-05	0.000871325	0.000736997	0.000314103	0.00193329	0.00155968	0.00302378	0.000960636	0.000137453	8.7433e-05	0	0	0	0.00436062	0.000580443	0.00857353	0.13324	0.00252513	0.0413028	0.199974	0.0217723	0.00972973	0.00143273	0.00160588	0.00249812	0.000906701	0.034564	0.000473675	0.000941315	0.0039886	0.0211199	0.000260902	6.14137e-05	1.77035e-05	0	0	0	0	0	0	0
Bacteria/Bacteroidetes/Sphingobacteriia/Sphingobacteriales/NS11-12_marine_group/OTU_000023	0.00643123	0.00686593	0.00592628	0.0063679	0.00306043	0.00032286	0.0945496	0.00105609	0	0.00018767	0	0	0.00707779	0.00229847	0.0478347	0.0238819	0.000161709	2.91443e-05	0	0	0	0.0114753	0.000538983	0.0919412	0.00862399	0.00037751	0.0293087	0.0142339	0.000626147	0.0133333	0.00596972	0.0013174	0.00999247	0.000657358	0.0495497	0.000236837	0.000221486	0.000227537	0.0194761	0.000170936	6.90905e-05	0	0	0	0	0	0	0	0
Bacteria/Bacteroidetes/Sphingobacteriia/Sphingobacteriales/NS11-12_marine_group/OTU_000151	0.00185141	0.00195974	0.00154195	0.00155826	7.24362e-05	4.40264e-05	0.00942376	0	0	5.362e-05	0	0	0.000638967	4.10442e-05	7.37507e-05	8.93615e-05	8.08545e-06	0	0.0010917	0	0	6.25926e-05	0	0.00177569	0	0	0.00200095	0	0	0.00162162	0.000752185	9.61603e-06	5.51055e-05	2.26675e-05	0.00700823	0	3.69143e-05	1.33846e-05	0.00367257	0	0	0	0	0	0	0	0	0	0
Bacteria/Bacteroidetes/Sphingobacteriia/Sphingobacteriales/NS11-12_marine_group/OTU_000192	0.00133636	0.00157601	0.00115182	0.00121365	0.000597599	0.000102728	0.000977741	1.63734e-05	1.37282e-05	5.362e-05	0	0.000104701	8.19189e-05	0	7.37507e-05	8.93615e-05	0	0	0	0	0	0.000333827	4.14602e-05	0.000376661	0.000169931	0	0.000925294	3.55257e-05	1.0985e-05	0.00036036	0.00042982	0.00065389	0.000569424	0.00122405	0.00177442	0.000920022	0.000396829	0.00151245	0.00172704	0.000404847	0.000368482	1.77035e-05	0.000164598	1.92823e-05	2.81785e-05	2.63685e-05	0	0	0
Bacteria/Bacteroidetes/Sphingobacteriia/Sphingobacteriales/NS11-12_marine_group/OTU_000385	0.00036193	0.000342611	0.000297243	0.000449499	0.000162981	0.000176105	0.000665696	0.000163734	1.37282e-05	4.0215e-05	0	0	0.000147454	0.00188803	0.000206502	0.00207766	0	1.45722e-05	0	0.000696379	0	0.000605062	0.000621903	0.000107618	1.41609e-05	0.00107381	0.000497346	2.36838e-05	0.00198829	0.000540541	7.16367e-05	5.76962e-05	0.000220422	6.80025e-05	0.000283311	0	0	0	8.3231e-05	0	0	0	0	0	0	0	0	0	0
Bacteria/Bacteroidetes/Sphingobacteriia/Sphingobacteriales/NS11-12_marine_group/OTU_002227	1.39204e-05	2.74089e-05	0	0	0	0	0.000187227	0	0	1.3405e-05	0	0	0	0	0	4.46808e-05	0	0	0	0	0	0	0	1.79363e-05	0	0	0.000601441	0	0	0	2.38789e-05	9.61603e-06	3.6737e-05	0	0.00065609	0	0	0	4.16155e-05	0	0	0	0	0	0	0	0	0	0
Bacteria/Bacteroidetes/Sphingobacteriia/Sphingobacteriales/NS11-12_marine_group/OTU_002868	2.78408e-05	0	1.85777e-05	0	0	0	0.00020803	0	0	0	0	0	0	0	5.90005e-05	0	0	0	0	0	0	4.17284e-05	0	0.000107618	1.41609e-05	0	0.00015036	0	0	0	1.19394e-05	2.88481e-05	0	0	0.000328045	0	0	0	0.000145654	8.99661e-06	0	0	0	0	0	0	0	0	0
Bacteria/Bacteroidetes/Sphingobacteriia/Sphingobacteriales/NS11-12_marine_group/OTU_002972	1.39204e-05	1.37044e-05	1.85777e-05	1.49833e-05	0	0	0.000187227	1.63734e-05	0	0	0	0	1.63838e-05	0	7.37507e-05	0	0	0	0	0	0	0	0	0.00014349	0	0	9.25294e-05	0	0	0	1.19394e-05	0	1.83685e-05	0	0.0001342	0	0	0	6.24233e-05	0	0	0	0	0	0	0	0	0	0
Bacteria/Bacteroidetes/Sphingobacteriia/Sphingobacteriales/NS11-12_marine_group/OTU_003205	1.39204e-05	0	0	1.49833e-05	0	0	0	0	0	0	0	0	0	0	0	0	0	0	0	0	0	0	0	0	0	0	0	0	0	0	0	0	0	0	0	0	0	0	0	0	0	0.000141628	9.87589e-05	9.64116e-05	5.63571e-05	5.27371e-05	3.15716e-05	3.91053e-05	0.000109143
Bacteria/Bacteroidetes/Sphingobacteriia/Sphingobacteriales/NS11-12_marine_group/OTU_004429	0	0	0	0	0	0	0	0	0	0	0	0	0	0	0	0	1.61709e-05	0	0	0	0	0	0	0	1.41609e-05	2.51674e-05	2.31324e-05	1.18419e-05	5.49251e-05	0	0	0	0	0	2.98223e-05	0	0	0	7.28271e-05	0	0	0.000123925	6.58393e-05	0.000115694	8.45356e-05	5.27371e-05	3.15716e-05	3.91053e-05	1.55919e-05
Bacteria/Bacteroidetes/Sphingobacteriia/Sphingobacteriales/NS11-12_marine_group/OTU_004607	0	0	0	0	0	0	0	0	0	0	0	0	0	0	0	0	0	0	0	0	0	0	0	0	0	0	0	0	0	0	0	0	0	0	0	0	0	0	0	0	0	3.5407e-05	3.29196e-05	5.78469e-05	2.81785e-05	5.27371e-05	0	0	3.11837e-05
Bacteria/Bacteroidetes/Sphingobacteriia/Sphingobacteriales/NS11-12_marine_group/OTU_005415	0	0	0	0	0	0	2.0803e-05	0	0	0	0	0	0	0	0	0	0	0	0	0	0	0	0	1.79363e-05	0	0	0	0	0	0	0	0	0	0	0	0	0	0	0	0	0	1.77035e-05	3.29196e-05	1.92823e-05	0	5.27371e-05	3.15716e-05	0	3.11837e-05
Bacteria/Bacteroidetes/Sphingobacteriia/Sphingobacteriales/NS11-12_marine_group/OTU_006585	0	1.37044e-05	0	1.49833e-05	0	0	0	0	0	0	0	0	0	0	0	0	0	0	0	0	0	0	0	3.58725e-05	0	0	0	0	1.0985e-05	0	0	0	0	0	0	0	0	0	0	0	0	0	0	0	0	0	0	0	0
Bacteria/Bacteroidetes/Sphingobacteriia/Sphingobacteriales/NS11-12_marine_group/OTU_006750	6.9602e-05	0.000137044	1.85777e-05	7.49165e-05	0	0	4.1606e-05	0	0	0	0	0	0	0	0	4.46808e-05	0	0	0	0	0	2.08642e-05	0	1.79363e-05	1.41609e-05	0	5.78309e-05	0	0	0	1.19394e-05	0	0	0	0.000119289	0	0	0	5.20194e-05	0	0	0	0	0	0	0	0	0	0
Bacteria/Bacteroidetes/Sphingobacteriia/Sphingobacteriales/NS11-12_marine_group/OTU_006800	1.39204e-05	2.74089e-05	0	0	0	0	6.2409e-05	1.63734e-05	0	0	0	0	3.27675e-05	0	7.37507e-05	0	8.08545e-06	0	0	0	0	0	0	0.000125554	0	8.38912e-06	4.62647e-05	0	0	0	1.19394e-05	0	1.83685e-05	0	2.98223e-05	0	0	0	5.20194e-05	0	0	1.77035e-05	0	0	0	0	0	0	0
Bacteria/Bacteroidetes/Sphingobacteriia/Sphingobacteriales/NS11-12_marine_group/OTU_007153	0	0	0	0	0	0	2.0803e-05	0	0	0	0	0	0	0	0	0	0	0	0	0	0	0	0	0	0	0	0	0	0	0	0	0	0	0	4.47334e-05	0	0	0	0	0	0	0	0	0	0	0	0	0	0
Bacteria/Bacteroidetes/Sphingobacteriia/Sphingobacteriales/NS11-12_marine_group/OTU_007586	1.39204e-05	2.74089e-05	1.85777e-05	1.49833e-05	0	0	4.1606e-05	0	0	0	0	0	3.27675e-05	0	0	0	0	0	0	0	0	0	0	0	0	0	2.31324e-05	0	0	0	0	0	0	2.26675e-05	0	0	0	5.35382e-05	0	0	0	0	0	0	0	0	0	0	0
Bacteria/Bacteroidetes/Sphingobacteriia/Sphingobacteriales/OTU_001158	0	0	0	0	0	0	0	0	0	0	0	0	0	0	0	0	8.08545e-06	0	0	0	0	0	0	0	1.41609e-05	0	0	0	0	0	0	0	0	0	0	0	0	0	0	0	0	0.000106221	3.29196e-05	0.000115694	0.000253607	0.000316422	0.000536718	0.000117316	0.000343021
Bacteria/Bacteroidetes/Sphingobacteriia/Sphingobacteriales/OTU_003364	2.78408e-05	0	0	1.49833e-05	0	1.46755e-05	0	0	0	0	0	0	0	0	0	0	0	1.45722e-05	0	0	0	0	2.07301e-05	0	0	0	0	0	1.0985e-05	0	1.19394e-05	0	0	0	0	0	0	0	0	0	0	0.000159332	9.87589e-05	0.000231388	8.45356e-05	0.000158211	0.000347288	7.82105e-05	6.23675e-05
Bacteria/Bacteroidetes/Sphingobacteriia/Sphingobacteriales/OTU_005679	0	0	0	0	0	0	0	0	0	0	0	0	0	0	0	0	0	0	0	0	0	0	0	0	0	0	0	0	0	0	0	0	0	0	0	0	0	0	0	0	0	3.5407e-05	0	0	0	0	6.31433e-05	0	0
Bacteria/Bacteroidetes/Sphingobacteriia/Sphingobacteriales/OTU_005781	0	0	0	0	0	0	0	0	0	0	0	0	0	0	0	0	0	0	0	0	0	0	0	0	0	0	0	0	0	0	0	0	0	0	0	0	0	0	0	0	0	1.77035e-05	3.29196e-05	3.85646e-05	0	5.27371e-05	0	0	0
Bacteria/Bacteroidetes/Sphingobacteriia/Sphingobacteriales/OTU_005863	0	0	0	0	0	0	0	0	0	0	0	0	0	0	0	0	0	0	0	0	0	0	0	0	0	0	0	0	0	0	0	0	0	0	1.49111e-05	0	0	0	0	0	0	0	0	3.85646e-05	0	7.91056e-05	3.15716e-05	3.91053e-05	0
Bacteria/Bacteroidetes/Sphingobacteriia/Sphingobacteriales/PHOS-HE51/OTU_000316	0	0	0	0	0	0	0	0	0	0	0	0	0	0	0	0	8.08545e-06	0	0	0	0	0	0	0	0	0	1.15662e-05	0	1.0985e-05	0	0	0	0	0	1.49111e-05	0	0	0	0	0	0	0.000531105	0.000164598	0.000269952	0.000309964	0.00018458	0.000126287	0.000312842	0.000405389
Bacteria/Bacteroidetes/Sphingobacteriia/Sphingobacteriales/PHOS-HE51/OTU_000744	0	0	0	0	1.81091e-05	0	0	0	0	0	0	0	1.63838e-05	0	0	0	0	0	0	0	0	0	0	0	0	0	0	0	0	0	0	0	0	0	0	0	0	0	0	1.79932e-05	1.53534e-05	0.000460291	0.000263357	0.000231388	0.0003945	0.000659213	0.000252573	0.000156421	0.00049894
Bacteria/Bacteroidetes/Sphingobacteriia/Sphingobacteriales/PHOS-HE51/OTU_001300	0	0	0	0	0	1.46755e-05	2.0803e-05	0	0	0	0	0	0	0	0	0	2.42563e-05	0	0	0	0	0	2.07301e-05	0	0	0	3.46985e-05	0	0	0	0	0	0	4.5335e-05	0	0	1.84572e-05	0	0	0	2.30302e-05	0.00109762	0.000790071	0.00106053	0.000507214	0.00108111	0.000568289	0.00066479	0.00107584
Bacteria/Bacteroidetes/Sphingobacteriia/Sphingobacteriales/PHOS-HE51/OTU_001541	0	0	0	0	0	0	0	0	0	0	0	0	0	0	0	0	8.08545e-06	0	0	0	0	0	0	0	0	0	0	0	0	0	0	0	0	0	0	0	2.76857e-05	0	0	0	3.07069e-05	0.00030096	0.000164598	0.000231388	8.45356e-05	0.000395528	9.47149e-05	0.000117316	0.000187102
Bacteria/Bacteroidetes/Sphingobacteriia/Sphingobacteriales/PHOS-HE51/OTU_001788	0	0	0	0	0	0	0	0	0	0	0	0	0	0	0	0	0	0	0	0	0	0	0	0	0	0	0	0	0	0	0	0	0	0	0	0	0	0	0	0	0	0.000106221	0	9.64116e-05	0	2.63685e-05	6.31433e-05	3.91053e-05	4.67756e-05
Bacteria/Bacteroidetes/Sphingobacteriia/Sphingobacteriales/PHOS-HE51/OTU_001799	0	0	0	0	0	0	0	0	0	0	0	0	0	0	0	0	0	0	0	0	0	0	0	0	0	0	0	0	0	0	0	0	0	0	0	0	0	0	0	0	0	0.000194739	6.58393e-05	0.000231388	8.45356e-05	0.000105474	9.47149e-05	0	0.000140327
Bacteria/Bacteroidetes/Sphingobacteriia/Sphingobacteriales/PHOS-HE51/OTU_001977	0	0	1.85777e-05	1.49833e-05	0	0	0	0	0	0	0	0	0	0	0	0	8.08545e-06	0	0	0	0	0	0	0	0	0	0	0	0	0	0	0	0	0	0	0	0	0	0	0	0	0.000212442	0.000164598	9.64116e-05	5.63571e-05	0.000158211	3.15716e-05	0.000156421	0.000109143
Bacteria/Bacteroidetes/Sphingobacteriia/Sphingobacteriales/PHOS-HE51/OTU_002217	0	0	0	0	0	0	0	0	0	0	0	0	0	0	0	0	8.08545e-06	0	0	0	0	0	0	0	0	0	0	0	0	0	0	0	0	0	0	0	9.22858e-06	0	0	0	0	0.000194739	0.000131679	7.71292e-05	5.63571e-05	5.27371e-05	0.000221001	7.82105e-05	0.000233878
Bacteria/Bacteroidetes/Sphingobacteriia/Sphingobacteriales/PHOS-HE51/OTU_004560	0	0	0	0	0	0	0	0	0	0	0	0	0	0	0	0	0	0	0	0	0	0	0	0	0	0	0	1.18419e-05	0	0	0	0	0	0	0	0	0	0	0	0	0	5.31105e-05	9.87589e-05	5.78469e-05	2.81785e-05	5.27371e-05	0	3.91053e-05	6.23675e-05
Bacteria/Bacteroidetes/Sphingobacteriia/Sphingobacteriales/PHOS-HE51/OTU_004832	0	0	0	0	0	0	0	0	0	0	0	0	0	0	0	0	0	0	0	0	0	0	0	0	0	0	0	0	0	0	0	0	0	0	0	0	0	0	0	0	0	1.77035e-05	9.87589e-05	0	0	0	0	0	1.55919e-05
Bacteria/Bacteroidetes/Sphingobacteriia/Sphingobacteriales/PHOS-HE51/OTU_006160	0	0	0	0	0	0	0	0	0	0	0	0	0	0	0	0	0	0	0	0	0	0	0	0	0	0	0	0	0	0	0	0	0	0	0	0	0	0	0	0	0	0.000283256	0.000131679	9.64116e-05	0.000140893	0.000210948	0.00018943	0.000156421	0.000140327
Bacteria/Bacteroidetes/Sphingobacteriia/Sphingobacteriales/PHOS-HE51/OTU_006373	0	0	0	0	0	0	0	0	0	0	0	0	0	0	0	0	0	0	0	0	0	0	0	0	0	0	0	0	0	0	0	0	0	0	0	0	0	0	0	0	0	0.000177035	0.000164598	9.64116e-05	8.45356e-05	0.000105474	0.000157858	3.91053e-05	0.000171511
Bacteria/Bacteroidetes/Sphingobacteriia/Sphingobacteriales/PHOS-HE51/OTU_006768	0	0	0	0	0	0	0	0	0	0	0	0	0	0	0	0	0	0	0	0	0	0	0	0	0	0	0	0	0	0	0	0	0	0	0	0	0	0	0	0	0	1.77035e-05	0.000131679	5.78469e-05	0	0	6.31433e-05	7.82105e-05	0.000124735
Bacteria/Bacteroidetes/Sphingobacteriia/Sphingobacteriales/S15A-MN91/OTU_003927	0	0	0	0	0	0	0	0	0	0	0	0	0	0	0	0	0	0	0	0	0	0	0	0	0	0	0	0	0	0	0	0	0	0	0	0	0	0	0	0	0	5.31105e-05	3.29196e-05	5.78469e-05	0.000112714	0	3.15716e-05	3.91053e-05	9.35512e-05
Bacteria/Bacteroidetes/Sphingobacteriia/Sphingobacteriales/Saprospiraceae/Candidatus_Aquirestis/OTU_000395	1.39204e-05	4.11133e-05	5.57331e-05	1.49833e-05	0	1.46755e-05	0.000374454	0.000466643	0	0.00140753	0.00589598	0	6.55351e-05	0	1.47501e-05	6.70211e-05	0.00159283	5.82886e-05	0.00545852	0	0	2.08642e-05	0	0.000269044	4.24827e-05	8.38912e-06	0.000520478	0.000367099	0	0.00018018	4.77578e-05	0	1.83685e-05	0	7.45556e-05	2.73274e-05	9.22858e-06	4.01537e-05	0.000176866	7.19729e-05	7.67672e-06	0	0	0	2.81785e-05	0	0	0	0
Bacteria/Bacteroidetes/Sphingobacteriia/Sphingobacteriales/Saprospiraceae/Lewinella/OTU_002759	0	0	0	0	0	0	0	7.36805e-05	1.37282e-05	0	0.000315856	0	0	0	0	0	0.000137453	0	0	0	0	0	0	0	0	0	0	0	1.0985e-05	0	0	0	0	0	0	9.10913e-06	9.22858e-06	1.33846e-05	0	4.4983e-05	0.000145858	3.5407e-05	0	3.85646e-05	0	2.63685e-05	0	3.91053e-05	4.67756e-05
Bacteria/Bacteroidetes/Sphingobacteriia/Sphingobacteriales/Saprospiraceae/Lewinella/OTU_005339	0	0	0	0	0	0	0	0	0	0	0	0	0	0	0	0	0	0	0	0	0	0	0	0	0	0	0	0	0	0	0	0	0	0	0	0	0	0	0	0	0	3.5407e-05	0	5.78469e-05	2.81785e-05	5.27371e-05	3.15716e-05	0	4.67756e-05
Bacteria/Bacteroidetes/Sphingobacteriia/Sphingobacteriales/Saprospiraceae/Lewinella/OTU_007365	0	0	0	0	0	0	0	4.09336e-05	0	0	0.000210571	0	0	0	0	0	0.000113196	0	0	0	0	0	0	0	0	8.38912e-06	0	0	5.49251e-05	0	0	0	0	0	0	0	9.22858e-06	0	0	0	4.60603e-05	7.0814e-05	3.29196e-05	1.92823e-05	0	0	0	3.91053e-05	0
Bacteria/Bacteroidetes/Sphingobacteriia/Sphingobacteriales/Saprospiraceae/OTU_001573	0	0	0	0	0	0	0	0	0	0	0	0	0	0	0	0	0	0	0	0	0	0	0	0	0	0	0	0	0	0	0	0	0	0	0	0	0	0	0	0	1.53534e-05	0.000123925	0.000131679	0.000115694	0.000225428	0.000210948	6.31433e-05	0.000117316	0.000155919
Bacteria/Bacteroidetes/Sphingobacteriia/Sphingobacteriales/Saprospiraceae/OTU_005383	0	0	0	0	0	0	6.2409e-05	0	0	0	0	0	3.27675e-05	0	0	0	8.89399e-05	0	0	0	0	0	0	0	0	0	0	0	0	0	0	9.61603e-06	0	4.5335e-05	5.96445e-05	0	7.38287e-05	0	0	0	0	0	0	1.92823e-05	0	0	0	0	0
Bacteria/Bacteroidetes/Sphingobacteriia/Sphingobacteriales/Saprospiraceae/Phaeodactylibacter/OTU_003894	0	0	0	0	0	0	0	0	0	0	0	0	0	0	0	0	0	0	0	0	0	0	0	0	0	0	0	0	0	0	0	0	0	0	0	0	0	0	0	0	0	0	6.58393e-05	3.85646e-05	0	2.63685e-05	9.47149e-05	3.91053e-05	7.79593e-05
Bacteria/Bacteroidetes/Sphingobacteriia/Sphingobacteriales/Saprospiraceae/Phaeodactylibacter/OTU_005265	0	0	0	0	0	1.46755e-05	0	0	0	0	0	0	0	0	0	0	0	0	0	0	0	0	0	0	0	0	0	0	0	0	0	0	0	0	0	0	0	0	0	0	0	1.77035e-05	0	1.92823e-05	0.000112714	0	0	3.91053e-05	4.67756e-05
Bacteria/Bacteroidetes/Sphingobacteriia/Sphingobacteriales/Saprospiraceae/Phaeodactylibacter/OTU_005771	0	0	0	0	0	0	0	0	0	0	0	0	0	0	0	0	0	0	0	0	0	0	0	0	0	0	0	0	0	0	0	0	0	0	0	0	0	0	0	0	0	0	3.29196e-05	5.78469e-05	2.81785e-05	2.63685e-05	0	0	4.67756e-05
Bacteria/Bacteroidetes/Sphingobacteriia/Sphingobacteriales/Saprospiraceae/Portibacter/OTU_000708	1.39204e-05	0	0	0	0	0	0	0	0	0	0	0	0	0	0	0	0	0	0	0	0	0	2.07301e-05	0	0	0	0	0	0	0	0	0	0	0	0	0	0	0	0	0	0	0.000424884	0.000296277	0.000520622	0.000450857	0.000421896	0.000252573	0.000234632	0.000467756
Bacteria/Bacteroidetes/Sphingobacteriia/Sphingobacteriales/Saprospiraceae/Portibacter/OTU_000755	0	0	0	0	0	0	0	0	0	0	0	0	0	0	0	0	8.08545e-06	0	0	0	0	0	0	0	0	0	0	0	0	0	0	0	0	0	2.98223e-05	9.10913e-06	0	0	0	0	0	0.000531105	0.000493795	0.000404929	0.000422678	0.000421896	0.000473575	0.000586579	0.000639267
Bacteria/Bacteroidetes/Sphingobacteriia/Sphingobacteriales/Saprospiraceae/Portibacter/OTU_001900	1.39204e-05	0	0	0	0	0	0	0	0	0	0	0	0	0	0	0	0	0	0	0	0	0	0	0	0	2.51674e-05	0	0	0	0	0	9.61603e-06	0	0	0	0	0	0	0	0	0	0.000336367	0.000230438	0.000154258	0.000169071	5.27371e-05	9.47149e-05	0.000156421	0.000109143
Bacteria/Bacteroidetes/Sphingobacteriia/Sphingobacteriales/Saprospiraceae/Portibacter/OTU_002394	0	0	0	0	0	0	0	0	0	0	0	0	0	0	0	0	0	0	0	0	0	0	0	0	0	0	0	0	1.0985e-05	0	0	0	0	0	0	0	0	0	0	0	0	8.85175e-05	9.87589e-05	3.85646e-05	2.81785e-05	7.91056e-05	3.15716e-05	0.000195526	9.35512e-05
Bacteria/Bacteroidetes/Sphingobacteriia/Sphingobacteriales/Saprospiraceae/Portibacter/OTU_004514	0	0	0	0	0	0	0	0	0	0	0	0	0	0	0	0	0	0	0	0	0	0	0	0	0	0	0	0	0	0	0	0	0	0	0	0	0	0	0	0	0	1.77035e-05	0	5.78469e-05	5.63571e-05	7.91056e-05	3.15716e-05	0	9.35512e-05
Bacteria/Bacteroidetes/Sphingobacteriia/Sphingobacteriales/Saprospiraceae/Portibacter/OTU_006926	0	0	0	0	0	0	0	0	0	0	0	0	0	0	0	0	8.08545e-06	0	0	0	0	0	0	0	0	0	0	0	0	0	0	0	0	0	0	0	0	0	0	0	0	1.77035e-05	0	5.78469e-05	2.81785e-05	0	0	3.91053e-05	4.67756e-05
Bacteria/Bacteroidetes/Sphingobacteriia/Sphingobacteriales/Saprospiraceae/uncultured/OTU_000313	1.39204e-05	0	1.85777e-05	0	0	1.46755e-05	6.2409e-05	0	0	0	0	0	0	0	0	0	8.08545e-06	0	0	0	0	0	0	0	0	0	0	0	0	0	0	0	0	0	0	0	0	2.67691e-05	0	0	7.67672e-06	0.00136317	0.000987589	0.00107981	0.00121168	0.000791056	0.00132601	0.00132958	0.00120057
Bacteria/Bacteroidetes/Sphingobacteriia/Sphingobacteriales/Saprospiraceae/uncultured/OTU_000425	1.39204e-05	0	0	0	0	0	0	0	0	0	0	0	0	0	0	0	8.08545e-06	0	0	0	0	0	0	0	0	0	0	1.18419e-05	0	0	0	0	0	0	0	0	1.84572e-05	0	0	2.69898e-05	0	0.000601919	0.000296277	0.000655599	0.000450857	0.000421896	0.000473575	0.000351947	0.000561307
Bacteria/Bacteroidetes/Sphingobacteriia/Sphingobacteriales/Saprospiraceae/uncultured/OTU_000681	0	0	1.85777e-05	0	0	1.46755e-05	0	0	0	0	0	0	0	0	0	0	0	0	0	0	0	0	0	0	1.41609e-05	0	0	0	0	0	1.19394e-05	0	0	0	0	0	0	0	0	0	0	0.000690437	0.000658393	0.000482058	0.000619928	0.00071195	0.00037886	0.000430158	0.000436572
Bacteria/Bacteroidetes/Sphingobacteriia/Sphingobacteriales/Saprospiraceae/uncultured/OTU_000788	1.39204e-05	1.37044e-05	0	0	0	0	0	2.45602e-05	0	0	0	0	0	0	0	0	1.61709e-05	0	0	0	0	0	0	0	0	0	2.31324e-05	0	0	0	0	0	1.83685e-05	0	0	2.73274e-05	0	0	6.24233e-05	8.99661e-06	0	0.00070814	0.000526714	0.000674881	0.000732642	0.000685582	0.000284145	0.000156421	0.000654858
Bacteria/Bacteroidetes/Sphingobacteriia/Sphingobacteriales/Saprospiraceae/uncultured/OTU_000798	0	0	0	0	1.81091e-05	0	0	0	0	0	0	0	0	0	1.47501e-05	0	8.08545e-06	0	0	0	0	0	0	0	0	0	0	0	0	0	0	0	0	4.5335e-05	0	0	0	0	0	0	0	0.000424884	0.000460875	0.000424211	0.000366321	0.000290054	0.000347288	0.000273737	0.00042098
Bacteria/Bacteroidetes/Sphingobacteriia/Sphingobacteriales/Saprospiraceae/uncultured/OTU_000838	1.39204e-05	0	0	1.49833e-05	0	0	0	8.18672e-06	0	2.681e-05	0	0	0	0	0	0	8.08545e-06	0	0	0	0	0	0	0	0	0	2.31324e-05	3.55257e-05	1.0985e-05	0	0	9.61603e-06	0	0	0	0	0	1.33846e-05	0	0	0	0.000725844	0.000658393	0.000424211	0.000507214	0.000606476	0.000663004	0.000391053	0.000608083
Bacteria/Bacteroidetes/Sphingobacteriia/Sphingobacteriales/Saprospiraceae/uncultured/OTU_000984	0	0	0	0	0	0	2.0803e-05	1.63734e-05	1.37282e-05	5.362e-05	0.00105285	0	0	0	0	0	0.00081663	1.45722e-05	0.00436681	0	0	0	0	3.58725e-05	2.83218e-05	0	0.000115662	4.73675e-05	0	0	0	0	0	0	1.49111e-05	0	0	0	8.3231e-05	6.29763e-05	2.30302e-05	0	0	0	0	0	0	0	0
Bacteria/Bacteroidetes/Sphingobacteriia/Sphingobacteriales/Saprospiraceae/uncultured/OTU_001191	1.39204e-05	0	1.85777e-05	1.49833e-05	0	0	0	1.63734e-05	0	0	0	0	0	0	0	0	1.61709e-05	0	0	0	0	0	0	0	0	0	1.15662e-05	0	0	0	0	0	0	0	1.49111e-05	0	9.22858e-06	1.33846e-05	0	0	0	0.000442588	0.000757152	0.000404929	0.000366321	0.000553739	0.000410431	0.000351947	0.000483348
Bacteria/Bacteroidetes/Sphingobacteriia/Sphingobacteriales/Saprospiraceae/uncultured/OTU_001524	1.39204e-05	0	0	0	0	0	2.0803e-05	0	0	0	0	0	0	0	0	2.23404e-05	1.61709e-05	0	0	0	0	0	0	3.58725e-05	0	0	2.31324e-05	1.18419e-05	0	0	2.38789e-05	0	0	0	0	1.82183e-05	9.22858e-06	0	4.16155e-05	0	0	0.000283256	0.000197518	0.000308517	0.000338142	0.000369159	0.00018943	0.000156421	0.000202694
Bacteria/Bacteroidetes/Sphingobacteriia/Sphingobacteriales/Saprospiraceae/uncultured/OTU_001526	0	0	1.85777e-05	2.99666e-05	0	0	0	9.0054e-05	0	4.0215e-05	0.000526427	0	0	0	0	0	0.000137453	0	0	0	0	0	2.07301e-05	0	0	8.38912e-06	8.09632e-05	0	0	0	0	0	0	0	0	0	0	0	2.08078e-05	2.69898e-05	5.3737e-05	0.000141628	6.58393e-05	0.000269952	0.000112714	7.91056e-05	3.15716e-05	0.000117316	0.000124735
Bacteria/Bacteroidetes/Sphingobacteriia/Sphingobacteriales/Saprospiraceae/uncultured/OTU_001994	1.39204e-05	0	0	0	0	1.46755e-05	0	0	0	0	0.000105285	0	0	0	0	0	0	0	0	0	0	0	0	0	0	0	1.15662e-05	0	0	0	0	0	1.83685e-05	0	0	0	9.22858e-06	0	0	0	0	0.000318663	0.000164598	0.00025067	0.0003945	0.000395528	0.000410431	0.000351947	0.000467756
Bacteria/Bacteroidetes/Sphingobacteriia/Sphingobacteriales/Saprospiraceae/uncultured/OTU_002033	0	0	0	0	0	0	0	0	0	0	0	0	0	0	0	0	0	0	0	0	0	0	0	0	0	0	0	0	0	0	0	0	0	0	0	0	0	0	0	0	0	0.000159332	0.000131679	0.000173541	0.000169071	0.000210948	3.15716e-05	7.82105e-05	0.000140327
Bacteria/Bacteroidetes/Sphingobacteriia/Sphingobacteriales/Saprospiraceae/uncultured/OTU_002044	0	0	0	0	0	0	0	0	0	0	0	0	0	0	0	0	0	0	0	0	0	0	0	0	0	0	0	0	0	0	0	0	0	0	0	0	0	0	0	0	0	0.000194739	9.87589e-05	0.000212105	0.00019725	0.000237317	0.000157858	0.000156421	0.000155919
Bacteria/Bacteroidetes/Sphingobacteriia/Sphingobacteriales/Saprospiraceae/uncultured/OTU_002270	0	0	0	0	0	0	0	0	0	0	0	0	0	0	0	0	8.08545e-06	0	0	0	0	0	0	0	0	0	1.15662e-05	0	0	0	0	0	0	0	0	0	0	0	0	0	0	0.000123925	0	0.000134976	2.81785e-05	0.000131843	6.31433e-05	0	7.79593e-05
Bacteria/Bacteroidetes/Sphingobacteriia/Sphingobacteriales/Saprospiraceae/uncultured/OTU_002906	0	0	0	0	0	0	0	0	0	0	0	0	0	0	0	0	0	0	0	0	0	0	0	0	0	0	0	0	0	0	0	0	0	0	0	0	0	0	0	0	0	7.0814e-05	9.87589e-05	9.64116e-05	0.000112714	0.000105474	3.15716e-05	0.000117316	4.67756e-05
Bacteria/Bacteroidetes/Sphingobacteriia/Sphingobacteriales/Saprospiraceae/uncultured/OTU_002941	0	0	0	0	0	0	0	0	0	0	0	0	0	0	0	0	0	0	0	0	0	0	0	0	0	0	0	0	0	0	0	0	0	0	0	0	0	0	0	0	7.67672e-06	7.0814e-05	0.000131679	1.92823e-05	5.63571e-05	0.000105474	0	7.82105e-05	7.79593e-05
Bacteria/Bacteroidetes/Sphingobacteriia/Sphingobacteriales/Saprospiraceae/uncultured/OTU_003342	0	0	0	0	0	0	0	0	0	0	0	0	0	0	1.47501e-05	0	0	0	0	0	0	0	0	0	0	0	0	0	0	0	0	0	3.6737e-05	0	0	0	0	0	0	0	0	0.000230146	0.000362116	0.000192823	0.000140893	0.000210948	9.47149e-05	0.000195526	0
Bacteria/Bacteroidetes/Sphingobacteriia/Sphingobacteriales/Saprospiraceae/uncultured/OTU_003398	0	0	0	0	0	0	0	0	0	0	0	0	0	0	0	0	0	0	0	0	0	0	0	0	0	0	0	1.18419e-05	0	0	0	0	0	0	0	0	0	0	0	0	0	0.000141628	9.87589e-05	0.000231388	0.000112714	0.000131843	9.47149e-05	7.82105e-05	7.79593e-05
Bacteria/Bacteroidetes/Sphingobacteriia/Sphingobacteriales/Saprospiraceae/uncultured/OTU_003486	1.39204e-05	2.74089e-05	0	1.49833e-05	0	0	2.0803e-05	8.18672e-05	0	2.681e-05	0.000421141	0	1.63838e-05	0	1.47501e-05	0	6.46836e-05	0	0	0	0	0	0	0	1.41609e-05	0	0	0	0	0	0	1.92321e-05	1.83685e-05	0	0	0	4.61429e-05	0	0	4.4983e-05	1.53534e-05	0.000159332	0.000197518	9.64116e-05	0.000112714	7.91056e-05	0	0.000117316	0
Bacteria/Bacteroidetes/Sphingobacteriia/Sphingobacteriales/Saprospiraceae/uncultured/OTU_004088	0	0	0	0	1.81091e-05	0	2.0803e-05	1.63734e-05	5.49126e-05	0	0.000105285	0.000104701	0	0	0	0	2.42563e-05	1.45722e-05	0	0	0	0	0	0	0	3.35565e-05	0	2.36838e-05	9.88652e-05	0	0	0	0	0	0	0	0	0	3.12116e-05	5.39796e-05	1.53534e-05	0	3.29196e-05	1.92823e-05	0	0.000131843	0	0	6.23675e-05
Bacteria/Bacteroidetes/Sphingobacteriia/Sphingobacteriales/Saprospiraceae/uncultured/OTU_004089	0	0	0	0	0	0	0	0	0	0	0	0	0	0	0	0	0	0	0	0	0	0	0	0	0	0	0	0	0	0	0	0	0	0	0	0	0	0	0	0	0	5.31105e-05	0	1.92823e-05	0	2.63685e-05	0	3.91053e-05	0
Bacteria/Bacteroidetes/Sphingobacteriia/Sphingobacteriales/Saprospiraceae/uncultured/OTU_004695	0	0	0	0	0	0	0	0	0	0	0	0	0	0	0	0	0	0	0	0	0	0	0	0	0	0	0	0	0	0	0	0	0	0	0	0	0	0	0	0	0	3.5407e-05	6.58393e-05	1.92823e-05	5.63571e-05	0	0	0	0
Bacteria/Bacteroidetes/Sphingobacteriia/Sphingobacteriales/Saprospiraceae/uncultured/OTU_005396	0	0	0	0	0	0	0	0	0	0	0	0	0	0	0	0	0	0	0	0	0	0	0	0	0	0	0	0	0	0	0	0	0	0	0	0	0	0	0	0	0	1.77035e-05	6.58393e-05	7.71292e-05	2.81785e-05	2.63685e-05	3.15716e-05	0	4.67756e-05
Bacteria/Bacteroidetes/Sphingobacteriia/Sphingobacteriales/Saprospiraceae/uncultured/OTU_005786	0	0	0	0	0	0	0	0	0	0	0	0	0	0	0	0	0	0	0	0	0	0	0	0	0	0	0	0	0	0	0	0	0	0	0	0	0	0	0	0	0	7.0814e-05	6.58393e-05	9.64116e-05	8.45356e-05	2.63685e-05	0.000157858	0	1.55919e-05
Bacteria/Bacteroidetes/Sphingobacteriia/Sphingobacteriales/Saprospiraceae/uncultured/OTU_005952	0	0	0	1.49833e-05	0	0	0	2.45602e-05	0	0	0.000315856	0	0	0	0	0	3.23418e-05	0	0	0	0	0	0	0	0	0	0	1.18419e-05	0	0	0	0	0	0	0	0	1.84572e-05	1.33846e-05	0	0	5.3737e-05	5.31105e-05	9.87589e-05	0.000115694	0	2.63685e-05	0	7.82105e-05	6.23675e-05
Bacteria/Bacteroidetes/Sphingobacteriia/Sphingobacteriales/Saprospiraceae/uncultured/OTU_006138	1.39204e-05	0	0	0	0	0	0	8.18672e-06	0	0	0	0	0	0	0	0	0	0	0	0	0	0	0	0	0	0	0	0	0	0	0	0	0	0	0	0	0	0	0	0	0	0.000902879	0.000460875	0.000964116	0.000535392	0.001002	0.000663004	0.000469263	0.00067045
Bacteria/Bacteroidetes/Sphingobacteriia/Sphingobacteriales/Saprospiraceae/uncultured/OTU_006297	0	0	0	0	0	0	0	0	0	0	0	0	1.63838e-05	0	0	0	4.85127e-05	0	0	0	0	0	0	0	0	0	5.78309e-05	0	0	0	0	0	0	0	0	0	0	0	1.04039e-05	0	0	0	0	0	0	0	0	0	0
Bacteria/Bacteroidetes/Sphingobacteriia/Sphingobacteriales/Saprospiraceae/uncultured/OTU_006354	0	0	0	0	0	0	0	0	0	0	0	0	0	0	0	0	0	0	0	0	0	0	0	0	0	0	0	0	0	0	0	0	0	0	0	0	0	0	0	0	0	3.5407e-05	0	1.92823e-05	2.81785e-05	5.27371e-05	6.31433e-05	0	0
Bacteria/Bacteroidetes/Sphingobacteriia/Sphingobacteriales/Saprospiraceae/uncultured/OTU_006422	0	0	0	0	0	0	0	0	0	0	0	0	0	0	0	0	0	0	0	0	0	0	0	0	0	0	0	0	0	0	0	0	0	0	0	0	0	0	0	0	0	7.0814e-05	6.58393e-05	0.000173541	0.000140893	0.00018458	3.15716e-05	0.000195526	0.000171511
Bacteria/Bacteroidetes/Sphingobacteriia/Sphingobacteriales/Saprospiraceae/uncultured/OTU_006754	0	0	0	0	0	0	0	0	0	0	0	0	0	0	0	0	0	0	0	0	0	0	0	0	0	0	0	0	0	0	0	0	0	0	0	0	0	0	0	0	0	0.000106221	3.29196e-05	5.78469e-05	0	0	6.31433e-05	7.82105e-05	1.55919e-05
Bacteria/Bacteroidetes/Sphingobacteriia/Sphingobacteriales/Saprospiraceae/uncultured/OTU_006773	0	0	0	0	0	0	0	0	0	0	0	0	0	0	0	0	0	0	0	0	0	0	0	0	0	0	0	0	0	0	0	0	0	0	0	0	0	0	0	0	0	3.5407e-05	0	1.92823e-05	2.81785e-05	0	3.15716e-05	0	4.67756e-05
Bacteria/Bacteroidetes/Sphingobacteriia/Sphingobacteriales/Saprospiraceae/uncultured/OTU_006970	0	0	1.85777e-05	1.49833e-05	0	0	0	0	0	0	0.000105285	0	0	0	0	0	0	0	0	0	0	2.08642e-05	0	0	0	0	0	0	0	0	0	0	0	0	0	0	0	0	0	2.69898e-05	0	5.31105e-05	6.58393e-05	0.000115694	5.63571e-05	2.63685e-05	9.47149e-05	3.91053e-05	3.11837e-05
Bacteria/Bacteroidetes/Sphingobacteriia/Sphingobacteriales/Saprospiraceae/uncultured/OTU_007152	0	0	0	0	0	0	0	0	0	0	0	0	0	0	0	0	0	0	0	0	0	0	0	0	0	0	0	0	0	0	0	0	0	0	0	0	0	0	0	0	0	0	0	0	0	5.27371e-05	0	0	1.55919e-05
Bacteria/Bacteroidetes/Sphingobacteriia/Sphingobacteriales/Saprospiraceae/uncultured/OTU_007490	0	0	0	0	0	0	0	0	0	0	0	0	0	0	0	0	0	0	0	0	0	2.08642e-05	0	0	0	0	0	0	0	0	0	0	0	0	0	0	0	0	0	0	0	3.5407e-05	6.58393e-05	3.85646e-05	0	2.63685e-05	0	0	1.55919e-05
Bacteria/Bacteroidetes/Sphingobacteriia/Sphingobacteriales/Sphingobacteriaceae/Pedobacter/OTU_000520	0.000890906	0.000835971	0.000520175	0.000794115	0.000289745	8.80527e-05	0.000374454	0	0	1.3405e-05	0	0	9.83026e-05	0.000123132	1.47501e-05	4.46808e-05	0	0	0	0	0	0.000521605	2.07301e-05	0.000394598	1.41609e-05	0	4.62647e-05	1.18419e-05	1.0985e-05	0	0.000143273	0.000490418	0.000312265	0.000748028	2.98223e-05	0	0	2.67691e-05	0	0	0	0	0	0	0	0	0	0	0
Bacteria/Bacteroidetes/Sphingobacteriia/Sphingobacteriales/Sphingobacteriaceae/Pedobacter/OTU_005505	1.39204e-05	0	5.57331e-05	0	0	5.87018e-05	0.000104015	0	0	0	0	0	4.91513e-05	0.000123132	2.95003e-05	0.000134042	8.08545e-06	0	0	0	0	0.000104321	0	0.000125554	0	0	0	0	0	0.00018018	1.19394e-05	0	1.83685e-05	2.26675e-05	0	0	0	0	0	0	0	0	0	0	0	0	0	0	0
Bacteria/Bacteroidetes/Sphingobacteriia/Sphingobacteriales/WCHB1-69/OTU_000596	0	0	0	0	0	0	0	0	0	0	0	0	0	0	0	0	0	0	0	0	0	0	0	0	0	0	0	1.18419e-05	0	0	0	0	0	0	0	0	0	0	0	0	0	0.000814361	0.000625473	0.000617034	0.000704463	0.000553739	0.000852434	0.000782105	0.000623675
Bacteria/Bacteroidetes/Sphingobacteriia/Sphingobacteriales/WCHB1-69/OTU_000692	1.39204e-05	0	0	0	0	0	0	0	0	0	0	0	0	0	0	0	0	0	0	0	0	0	0	1.79363e-05	0	0	1.15662e-05	0	0	0	0	0	0	0	0	0	0	0	0	0	2.30302e-05	0.000371774	0.000427955	0.000289235	0.000225428	0.000421896	0.000631433	0.000391053	0.000358613
Bacteria/Bacteroidetes/Sphingobacteriia/Sphingobacteriales/WCHB1-69/OTU_001216	0	0	0	1.49833e-05	0	0	0	0	0	0	0	0	0	0	0	0	0	0	0	0	0	0	0	0	0	0	0	1.18419e-05	0	0	0	9.61603e-06	0	0	0	0	0	0	0	0	0	0.000247849	0.000197518	0.000154258	0.000140893	0.000316422	0.000473575	0.000234632	0.00024947
Bacteria/Bacteroidetes/Sphingobacteriia/Sphingobacteriales/WCHB1-69/OTU_001252	1.39204e-05	0	0	0	0	0	0	0	0	0	0	0	0	0	0	0	0	0	0	0	0	0	0	0	0	0	0	0	0	0	0	0	0	0	0	0	0	1.33846e-05	0	0	0	7.0814e-05	9.87589e-05	0.000134976	8.45356e-05	2.63685e-05	3.15716e-05	0.000234632	4.67756e-05
Bacteria/Bacteroidetes/Sphingobacteriia/Sphingobacteriales/WCHB1-69/OTU_001703	0	0	0	1.49833e-05	0	0	0	0	0	0	0	0	0	0	0	0	0	0	0	0	0	0	0	0	0	0	0	0	0	0	0	0	0	0	0	0	0	0	0	0	0	0.000159332	9.87589e-05	0.000173541	2.81785e-05	7.91056e-05	0.000126287	0	0.000109143
Bacteria/Bacteroidetes/Sphingobacteriia/Sphingobacteriales/WCHB1-69/OTU_001815	0	0	0	0	0	0	0	0	0	0	0	0	0	0	0	0	8.08545e-06	0	0	0	0	0	0	0	0	0	0	0	0	0	0	0	0	0	0	0	0	0	0	0	7.67672e-06	0.000212442	0.000131679	0.000115694	8.45356e-05	7.91056e-05	3.15716e-05	0.000156421	0.000187102
Bacteria/Bacteroidetes/Sphingobacteriia/Sphingobacteriales/WCHB1-69/OTU_002057	0	0	0	1.49833e-05	0	0	0	0	0	0	0	0	0	0	0	0	0	0	0	0	0	0	0	0	0	0	0	0	0	0	0	0	0	0	0	0	0	0	0	0	7.67672e-06	0.000159332	3.29196e-05	0.000154258	5.63571e-05	0.000131843	0.000126287	7.82105e-05	3.11837e-05
Bacteria/Bacteroidetes/Sphingobacteriia/Sphingobacteriales/WCHB1-69/OTU_002153	0	0	0	0	0	0	0	0	0	0	0	0	0	0	0	0	8.08545e-06	0	0	0	0	0	0	0	0	0	0	0	0	0	0	0	3.6737e-05	0	0	0	0	2.67691e-05	0	8.99661e-06	0	0.000123925	6.58393e-05	0.000154258	0.000140893	0.000131843	0.00018943	0.000117316	0.000124735
Bacteria/Bacteroidetes/Sphingobacteriia/Sphingobacteriales/WCHB1-69/OTU_002167	0	0	0	0	0	0	0	0	0	0	0	0	0	0	0	0	0	0	0	0	0	0	0	0	1.41609e-05	0	0	1.18419e-05	0	0	0	0	0	0	0	0	0	0	0	0	0	0.000318663	6.58393e-05	0.000269952	8.45356e-05	0.000158211	0.000315716	0.000156421	0.000140327
Bacteria/Bacteroidetes/Sphingobacteriia/Sphingobacteriales/WCHB1-69/OTU_002628	0	0	1.85777e-05	0	0	0	0	0	0	0	0	0	0	0	0	0	0	0	0	0	0	0	0	0	0	0	0	0	0	0	0	0	0	0	0	0	0	0	0	0	0	0.000230146	3.29196e-05	7.71292e-05	8.45356e-05	0.000158211	9.47149e-05	0.000156421	6.23675e-05
Bacteria/Bacteroidetes/Sphingobacteriia/Sphingobacteriales/WCHB1-69/OTU_002974	0	1.37044e-05	0	0	1.81091e-05	0	0	0	0	0	0	0	0	0	0	0	0	0	0	0	0	0	0	0	0	0	0	2.36838e-05	0	0	0	0	0	0	0	0	0	0	0	0	1.53534e-05	0.000318663	0.000197518	0.000212105	0.000169071	0.000210948	0.000473575	0.000195526	0.000311837
Bacteria/Bacteroidetes/Sphingobacteriia/Sphingobacteriales/WCHB1-69/OTU_003076	0	0	0	0	0	0	0	0	0	0	0	0	0	0	0	0	0	0	0	0	0	0	0	0	0	0	0	1.18419e-05	0	0	0	0	0	0	0	0	0	0	0	0	0	7.0814e-05	3.29196e-05	3.85646e-05	0.000140893	7.91056e-05	9.47149e-05	7.82105e-05	0.000124735
Bacteria/Bacteroidetes/Sphingobacteriia/Sphingobacteriales/WCHB1-69/OTU_003710	0	0	0	0	0	0	0	0	0	0	0	0	0	0	0	0	0	0	0	0	0	0	0	0	0	0	0	0	0	0	0	0	0	0	0	0	9.22858e-06	0	0	0	0	1.77035e-05	0.000164598	9.64116e-05	8.45356e-05	5.27371e-05	0.000126287	0	0
Bacteria/Bacteroidetes/Sphingobacteriia/Sphingobacteriales/WCHB1-69/OTU_003801	0	0	0	0	0	0	0	0	0	0	0	0	0	0	0	0	0	0	0	0	0	0	0	0	0	0	0	0	0	0	0	0	0	0	0	0	0	1.33846e-05	0	0	0	1.77035e-05	3.29196e-05	1.92823e-05	5.63571e-05	2.63685e-05	3.15716e-05	0	7.79593e-05
Bacteria/Bacteroidetes/Sphingobacteriia/Sphingobacteriales/WCHB1-69/OTU_004009	0	0	0	0	0	0	0	0	1.37282e-05	0	0	0	0	0	0	0	0	0	0	0	0	0	0	0	0	0	0	0	1.0985e-05	0	0	0	0	0	0	0	0	0	0	0	0	0	6.58393e-05	1.92823e-05	2.81785e-05	0	3.15716e-05	7.82105e-05	0
Bacteria/Bacteroidetes/Sphingobacteriia/Sphingobacteriales/WCHB1-69/OTU_004689	0	0	0	0	0	0	0	8.18672e-06	4.11845e-05	6.7025e-05	0	0	0	0	0	0	7.2769e-05	0	0	0.000696379	0.00142248	0	0	0	0	6.7113e-05	0.00039325	1.18419e-05	1.0985e-05	0.000720721	0	0	0	0	0	0	0	0	2.08078e-05	0	0	0	0	0	0	0	0	0	0
Bacteria/Bacteroidetes/Sphingobacteriia/Sphingobacteriales/WCHB1-69/OTU_006235	0	0	0	0	0	0	0	0	0	0	0	0	0	0	0	0	0	0	0	0	0	0	0	0	0	0	0	0	0	0	0	0	0	0	2.98223e-05	0	0	0	0	0	0	8.85175e-05	3.29196e-05	5.78469e-05	2.81785e-05	0.000105474	6.31433e-05	3.91053e-05	3.11837e-05
Bacteria/Bacteroidetes/Sphingobacteriia/Sphingobacteriales/WCHB1-69/OTU_006486	0	0	0	0	0	0	0	0	0	0	0	0	0	0	0	0	0	0	0	0	0	0	0	0	0	0	0	1.18419e-05	0	0	0	0	0	0	0	0	0	0	0	0	0	1.77035e-05	6.58393e-05	3.85646e-05	5.63571e-05	2.63685e-05	6.31433e-05	0	4.67756e-05
Bacteria/Bacteroidetes/Sphingobacteriia/Sphingobacteriales/WCHB1-69/OTU_007397	0	0	0	0	0	0	0	0	0	0	0	0	0	0	0	0	0	0	0	0	0	0	0	0	1.41609e-05	0	0	0	0	0	0	0	0	0	0	0	0	0	0	0	0	1.77035e-05	0	7.71292e-05	5.63571e-05	2.63685e-05	0.000157858	0.000195526	7.79593e-05
Bacteria/Bacteroidetes/Sphingobacteriia/Sphingobacteriales/WCHB1-69/OTU_007591	0	0	0	0	0	1.46755e-05	0	0	0	0	0	0	0	0	1.47501e-05	0	0	2.91443e-05	0	0	0	2.08642e-05	0	0	1.41609e-05	0	1.15662e-05	1.18419e-05	0	0	0	0	0	0	0	0	0	0	0	0	0	0	0	3.85646e-05	2.81785e-05	2.63685e-05	6.31433e-05	0.000117316	4.67756e-05
Bacteria/Candidate_division_OP3/OTU_001556	0	0	0	0	3.62181e-05	1.46755e-05	0	8.18672e-06	0	0	0	0	0	0	2.95003e-05	0	0	0	0	0	0	0	0	0	9.91263e-05	1.67782e-05	4.62647e-05	5.92094e-05	0	0	0	5.76962e-05	0	2.26675e-05	2.98223e-05	0	4.61429e-05	0	2.08078e-05	0	7.67672e-06	3.5407e-05	9.87589e-05	0	0	0	9.47149e-05	3.91053e-05	4.67756e-05
Bacteria/Candidate_division_OP3/OTU_001963	1.39204e-05	1.37044e-05	0	0	9.05453e-05	5.87018e-05	0	4.91203e-05	1.37282e-05	1.3405e-05	0	0	6.55351e-05	0	4.42504e-05	0	8.08545e-06	0	0	0	0	2.08642e-05	2.07301e-05	0	7.08045e-05	7.55021e-05	5.78309e-05	7.10513e-05	2.19701e-05	0	4.77578e-05	5.76962e-05	3.6737e-05	2.26675e-05	0.000104378	5.46548e-05	1.84572e-05	5.35382e-05	9.36349e-05	5.39796e-05	7.67672e-06	3.5407e-05	0	3.85646e-05	0	0	0	0	1.55919e-05
Bacteria/Candidate_division_OP3/OTU_002109	0	0	0	0	0	1.46755e-05	0	0	0	0	0.000105285	0.000104701	1.63838e-05	0	0	0	8.08545e-06	0	0	0	0	0	0	0	0	4.19456e-05	2.31324e-05	0	0	0	2.38789e-05	9.61603e-06	0	0	0	3.64365e-05	9.22858e-06	1.33846e-05	0	0	0	0	0	0	0	0	3.15716e-05	0	1.55919e-05
Bacteria/Candidate_division_OP3/OTU_002802	0	0	0	0	3.62181e-05	0	0	8.18672e-06	2.74563e-05	2.681e-05	0.000105285	0	8.19189e-05	0	1.47501e-05	2.23404e-05	8.08545e-06	0	0	0	0	6.25926e-05	0	0	2.83218e-05	2.51674e-05	2.31324e-05	2.36838e-05	3.29551e-05	0	0	5.76962e-05	0	0	0	9.10913e-06	1.84572e-05	6.69228e-05	0	4.4983e-05	1.53534e-05	5.31105e-05	3.29196e-05	3.85646e-05	5.63571e-05	5.27371e-05	3.15716e-05	3.91053e-05	1.55919e-05
Bacteria/Candidate_division_OP3/OTU_002943	2.78408e-05	0	0	0	0	0	0	0	0	0	0	0	0	0	0	0	0	0	0	0	0	0	0	0	1.41609e-05	1.67782e-05	0	0	0	0	2.38789e-05	0	0	2.26675e-05	0	0	9.22858e-06	1.33846e-05	0	0	7.67672e-06	8.85175e-05	0	1.92823e-05	0	0	0.000157858	0	6.23675e-05
Bacteria/Candidate_division_OP3/OTU_002944	4.17612e-05	1.37044e-05	1.85777e-05	1.49833e-05	1.81091e-05	2.93509e-05	0	3.27469e-05	1.37282e-05	1.3405e-05	0	0	1.63838e-05	0	1.47501e-05	0	0	0	0	0	0	2.08642e-05	0	7.1745e-05	7.08045e-05	0	3.46985e-05	2.36838e-05	2.19701e-05	0	4.77578e-05	9.61603e-06	0	6.80025e-05	4.47334e-05	1.82183e-05	1.84572e-05	2.67691e-05	0	0	1.53534e-05	0.000177035	6.58393e-05	9.64116e-05	0.00019725	0.000105474	0.000157858	0.000117316	0.000218286
Bacteria/Candidate_division_OP3/OTU_003083	1.39204e-05	0	0	0	0	0	0	2.45602e-05	0	0	0	0	0	0	0	0	0	0	0	0	0	0	0	0	2.83218e-05	8.38912e-06	0	1.18419e-05	0	0	0	9.61603e-06	0	0	0	4.55456e-05	9.22858e-06	4.01537e-05	3.12116e-05	2.69898e-05	7.67672e-06	0	0	0	0	0	0	0	1.55919e-05
Bacteria/Candidate_division_OP3/OTU_003701	0	0	0	0	0	0	0	0	0	0	0	0	1.63838e-05	0	0	0	0	0	0	0	0	2.08642e-05	0	0	0	0	1.15662e-05	0	0	0	1.19394e-05	0	0	0	1.49111e-05	5.46548e-05	0	0	0	0	0	0	0	0	0	0	3.15716e-05	0	0
Bacteria/Candidate_division_OP3/OTU_003744	1.39204e-05	0	0	0	1.81091e-05	0	0	8.18672e-06	0	0	0	0	0	0	0	2.23404e-05	0	0	0	0	0	0	0	0	1.41609e-05	5.03347e-05	0	3.55257e-05	3.29551e-05	0	1.19394e-05	3.84641e-05	5.51055e-05	2.26675e-05	0	1.82183e-05	5.53715e-05	2.67691e-05	0	0	3.07069e-05	1.77035e-05	0	1.92823e-05	0	0	3.15716e-05	3.91053e-05	4.67756e-05
Bacteria/Candidate_division_OP3/OTU_003861	0	0	0	0	1.81091e-05	1.46755e-05	0	1.63734e-05	0	0	0	0	1.63838e-05	0	0	0	3.23418e-05	0	0	0	0	0	2.07301e-05	1.79363e-05	0	1.67782e-05	4.62647e-05	2.36838e-05	1.0985e-05	0	0	9.61603e-06	0	0	1.49111e-05	0	3.69143e-05	6.69228e-05	1.04039e-05	0	7.67672e-06	3.5407e-05	0	1.92823e-05	0	0	3.15716e-05	0	0
Bacteria/Candidate_division_OP3/OTU_004452	0	0	0	0	0	0	2.0803e-05	8.18672e-06	0	0	0	0	3.27675e-05	0	1.47501e-05	4.46808e-05	0	0	0	0	0	2.08642e-05	0	0	1.41609e-05	0	1.15662e-05	1.18419e-05	0	0	0	1.92321e-05	0	4.5335e-05	2.98223e-05	0	9.22858e-06	1.33846e-05	3.12116e-05	1.79932e-05	7.67672e-06	0	0	1.92823e-05	0	0	0	0	3.11837e-05
Bacteria/Candidate_division_OP3/OTU_004456	0	0	0	0	0	0	0	0	0	0	0	0	0	0	4.42504e-05	0	0	0	0	0	0	0	0	0	1.41609e-05	0	1.15662e-05	1.18419e-05	0	0	0	0	0	0	4.47334e-05	0	0	1.33846e-05	0	0	1.53534e-05	0	0	0	0	0	0	0	1.55919e-05
Bacteria/Candidate_division_OP3/OTU_004465	0	0	0	0	1.81091e-05	0	2.0803e-05	0	0	1.3405e-05	0	0	0	4.10442e-05	0	0	0	0	0	0	0	0	4.14602e-05	0	0	8.38912e-06	0	0	1.0985e-05	0	0	9.61603e-06	0	0	0	3.64365e-05	0	1.33846e-05	0	0	7.67672e-06	0	0	0	0	0	0	0	0
Bacteria/Candidate_division_OP3/OTU_004669	0	0	0	0	3.62181e-05	0	2.0803e-05	0	0	0	0	0	3.27675e-05	0	1.47501e-05	0	8.08545e-06	0	0	0	0	0	0	0	0	0	0	0	0	0	0	1.92321e-05	0	0	0	0	0	0	1.04039e-05	0	0	0	0	0	0	0	0	0	0
Bacteria/Candidate_division_OP3/OTU_004957	0	0	0	0	5.43272e-05	1.46755e-05	0	0	0	0	0	0	0	0	1.47501e-05	0	0	0	0	0	0	0	0	0	0	0	0	0	2.19701e-05	0	0	0	3.6737e-05	0	0	0	9.22858e-06	1.33846e-05	0	8.99661e-06	2.30302e-05	0	0	0	0	0	0	0	0
Bacteria/Candidate_division_OP3/OTU_005098	0	0	0	0	0	0	0	1.63734e-05	0	0	0	0	0	0	0	0	0	0	0	0	0	0	0	0	1.41609e-05	8.38912e-06	1.15662e-05	0	0	0	0	0	0	0	0	0	0	0	0	0	0	0	0	0	0	0	0	0	0
Bacteria/Candidate_division_OP3/OTU_005139	0	0	1.85777e-05	0	0	0	0	0	0	0	0	0	1.63838e-05	0	1.47501e-05	0	0	0	0	0	0	2.08642e-05	0	0	1.41609e-05	0	0	0	0	0	0	0	0	2.26675e-05	0	0	0	1.33846e-05	0	0	0	1.77035e-05	0	0	0	0	3.15716e-05	3.91053e-05	0
Bacteria/Candidate_division_OP3/OTU_005308	0	0	0	0	0	0	0	0	0	0	0	0	0	0	0	2.23404e-05	0	0	0	0	0	0	0	0	0	0	0	0	3.29551e-05	0	0	9.61603e-06	0	0	0	0	0	0	0	0	0	1.77035e-05	0	1.92823e-05	0	0	0	3.91053e-05	1.55919e-05
Bacteria/Candidate_division_OP3/OTU_005359	0	0	0	0	0	1.46755e-05	0	8.18672e-06	0	0	0	0	1.63838e-05	0	0	0	0	0	0	0	0	2.08642e-05	0	0	0	8.38912e-06	0	2.36838e-05	0	0	2.38789e-05	0	1.83685e-05	2.26675e-05	0	0	0	2.67691e-05	3.12116e-05	0	7.67672e-06	0	0	0	0	0	0	0	0
Bacteria/Candidate_division_OP3/OTU_005603	0	1.37044e-05	0	0	3.62181e-05	0	0	0	1.37282e-05	0	0	0	1.63838e-05	0	0	0	8.08545e-06	0	0	0	0	2.08642e-05	0	0	0	0	1.15662e-05	1.18419e-05	3.29551e-05	0	0	0	0	0	0	9.10913e-06	3.69143e-05	4.01537e-05	5.20194e-05	0	7.67672e-06	0	0	0	0	0	0	0	1.55919e-05
Bacteria/Candidate_division_OP3/OTU_005879	0	0	0	0	0	0	0	0	0	0	0	0	0	0	0	0	0	0	0	0	0	0	0	0	0	0	0	0	0	0	0	0	0	0	0	0	0	2.67691e-05	0	0	0	0	0	0	0	0	0	3.91053e-05	0
Bacteria/Candidate_division_OP3/OTU_005882	0	0	0	0	0	1.46755e-05	0	1.63734e-05	0	0	0	0	0	0	1.47501e-05	0	8.08545e-06	0	0	0	0	2.08642e-05	0	0	0	0	1.15662e-05	0	0	0	3.58183e-05	0	1.83685e-05	2.26675e-05	1.49111e-05	1.82183e-05	2.76857e-05	0	2.08078e-05	0	0	0	0	0	0	0	0	0	0
Bacteria/Candidate_division_OP3/OTU_006294	0	0	0	0	0	1.46755e-05	0	4.09336e-05	0	1.3405e-05	0	0	0	0	1.47501e-05	0	0	1.45722e-05	0	0	0	0	2.07301e-05	0	5.66436e-05	0	4.62647e-05	1.18419e-05	0	0	2.38789e-05	2.88481e-05	5.51055e-05	2.26675e-05	0	3.64365e-05	1.84572e-05	1.33846e-05	0	8.99661e-06	2.30302e-05	8.85175e-05	6.58393e-05	3.85646e-05	0	0	6.31433e-05	3.91053e-05	7.79593e-05
Bacteria/Candidate_division_OP3/OTU_006531	1.39204e-05	0	0	0	0	0	0	8.18672e-06	0	0	0	0	0	4.10442e-05	0	0	0	0	0	0	0	0	0	0	0	8.38912e-06	0	0	1.0985e-05	0	0	9.61603e-06	0	0	0	0	0	0	1.04039e-05	0	0	1.77035e-05	0	1.92823e-05	2.81785e-05	2.63685e-05	0	0	0
Bacteria/Candidate_division_OP3/OTU_006998	0	0	0	0	0	0	0	8.18672e-06	0	0	0	0	0	0	0	0	0	0	0	0	0	0	0	0	1.41609e-05	0	1.15662e-05	0	0	0	0	0	0	0	0	0	0	0	0	0	0	5.31105e-05	0	0	0	2.63685e-05	0	0	3.11837e-05
Bacteria/Candidate_division_OP3/OTU_007202	0	0	0	0	0	0	0	0	0	0	0	0.000104701	0	0	0	0	0	1.45722e-05	0	0	0	2.08642e-05	0	0	0	4.19456e-05	1.15662e-05	1.18419e-05	0	0	0	0	0	0	0	0	0	0	0	0	0	0	0	0	0	0	0	0	0
Bacteria/Candidate_division_OP3/OTU_007385	0	0	0	0	0	0	0	0	0	0	0	0	0	0	0	0	0	0	0	0	0	0	0	0	0	2.51674e-05	1.15662e-05	0	0	0	0	0	0	0	0	0	0	0	0	2.69898e-05	7.67672e-06	0	0	0	0	0	0	0	0
Bacteria/Candidate_division_OP3/OTU_007403	0	0	0	0	3.62181e-05	0	0	0	0	0	0	0	1.63838e-05	4.10442e-05	0	0	0	0	0	0	0	0	0	0	1.41609e-05	0	5.78309e-05	2.36838e-05	0	0	0	1.92321e-05	0	0	0	0	2.76857e-05	2.67691e-05	0	0	7.67672e-06	0	0	0	5.63571e-05	2.63685e-05	0	0	0
Bacteria/Candidate_division_OP3/OTU_007405	0	0	0	0	1.81091e-05	0	2.0803e-05	0	0	0	0	0	0	0	4.42504e-05	0	0	0	0	0	0	0	2.07301e-05	0	0	1.67782e-05	1.15662e-05	0	0	0	0	0	0	0	0	0	0	0	2.08078e-05	0	0	0	0	0	0	0	0	3.91053e-05	0
Bacteria/Candidate_division_OP3/OTU_007533	0	0	0	0	1.81091e-05	0	0	0	0	0	0.000105285	0	0	0	0	0	0	0	0	0	0	0	0	0	0	8.38912e-06	0	1.18419e-05	0	0	0	9.61603e-06	1.83685e-05	0	0	0	0	0	1.04039e-05	0	7.67672e-06	0	0	0	0	0	0	0	0
Bacteria/Candidate_division_SR1/OTU_001229	2.78408e-05	0	0	0	0	0	0	1.63734e-05	0	0	0	0	3.27675e-05	0	0	0	0	0	0	0	0	0	0	0	0	0	0	0	0	0	0	9.61603e-06	1.83685e-05	0	0	0	9.22858e-06	1.33846e-05	0	0	0	5.31105e-05	0	9.64116e-05	0	0	3.15716e-05	7.82105e-05	3.11837e-05
Bacteria/Candidate_division_SR1/OTU_002420	0	0	0	0	1.81091e-05	0	0	1.63734e-05	0	0	0	0	0	0	0	2.23404e-05	0	0	0	0	0	0	4.14602e-05	0	0	0	0	0	0	0	0	0	0	0	0	9.10913e-06	0	0	0	0	0	3.5407e-05	0	1.92823e-05	5.63571e-05	0	0.00018943	0	1.55919e-05
Bacteria/Candidate_division_SR1/OTU_006102	0	0	0	0	1.81091e-05	0	0	0	1.37282e-05	0	0	0	0	0	0	0	0	0	0	0	0	0	0	0	1.41609e-05	0	0	0	1.0985e-05	0	1.19394e-05	9.61603e-06	0	0	0	0	0	0	0	0	0	7.0814e-05	3.29196e-05	0	0	2.63685e-05	6.31433e-05	7.82105e-05	1.55919e-05
Bacteria/Candidate_division_SR1/OTU_006279	0	0	0	0	0	0	0	0	0	0	0	0	0	0	0	0	0	0	0	0	0	0	0	1.79363e-05	0	0	0	0	0	0	0	0	0	0	0	0	0	0	0	0	0	0	0	0	0	2.63685e-05	3.15716e-05	0	0
Bacteria/Candidate_division_SR1/OTU_007361	0	0	0	0	0	0	0	0	0	0	0	0	0	0	0	0	0	0	0	0	0	0	0	3.58725e-05	1.41609e-05	0	0	2.36838e-05	0	0	0	0	0	0	0	0	0	0	0	0	0	8.85175e-05	0	0	0	0	6.31433e-05	0	0
Bacteria/Chlamydiae/Chlamydiae/Chlamydiales/cvE6/OTU_002061	0	0	0	0	1.81091e-05	0	0	0	0	0	0	0	0	0	0	0	0	0	0	0	0	0	0	0	0	1.67782e-05	0	0	0	0	1.19394e-05	9.61603e-06	0	2.26675e-05	0	0	1.84572e-05	0	0	0	0	3.5407e-05	0	1.92823e-05	0	5.27371e-05	0	0	1.55919e-05
Bacteria/Chlamydiae/Chlamydiae/Chlamydiales/cvE6/OTU_004516	0	0	0	0	0	0	0	0	0	0	0	0	3.27675e-05	0	2.95003e-05	0	1.61709e-05	0	0	0	0	0	0	0	0	8.38912e-06	1.15662e-05	0	0	0	0	0	1.83685e-05	2.26675e-05	0	4.55456e-05	0	0	0	0	0	0	3.29196e-05	0	0	0	0	0	0
Bacteria/Chlamydiae/Chlamydiae/Chlamydiales/cvE6/OTU_005609	0	0	0	0	1.81091e-05	0	0	0	0	0	0	0	0	0	0	0	0	0	0	0	0	0	0	0	0	1.67782e-05	1.15662e-05	0	0	0	0	1.92321e-05	1.83685e-05	0	0	0	0	1.33846e-05	0	0	0	0	3.29196e-05	1.92823e-05	0	0	0	0	0
Bacteria/Chlamydiae/Chlamydiae/Chlamydiales/cvE6/OTU_006041	0	0	0	0	0	0	0	8.18672e-06	0	0	0	0	1.63838e-05	0	0	0	0	0	0	0	0	0	0	0	0	0	0	0	0	0	1.19394e-05	0	0	0	0	0	0	0	0	0	7.67672e-06	1.77035e-05	0	0	0	0	0	0	0
Bacteria/Chlamydiae/Chlamydiae/Chlamydiales/Simkaniaceae/Candidatus_Fritschea/OTU_005923	0	0	0	0	0	0	0	0	0	0	0	0	0	0	0	0	0	0	0	0	0	0	0	0	0	0	0	0	0	0	0	0	0	0	0	0	0	0	0	0	2.30302e-05	5.31105e-05	0	0	0	0	0	0	0
Bacteria/Chlamydiae/Chlamydiae/Chlamydiales/Simkaniaceae/Candidatus_Fritschea/OTU_007536	0	0	0	0	1.81091e-05	0	0	0	1.37282e-05	0	0	0	0	0	1.47501e-05	0	0	0	0	0	0	0	0	5.38088e-05	0	8.38912e-06	0	0	1.0985e-05	0	0	2.88481e-05	3.6737e-05	2.26675e-05	1.49111e-05	9.10913e-06	0	0	1.04039e-05	0	7.67672e-06	0	0	0	0	0	0	0	0
Bacteria/Chlamydiae/Chlamydiae/Chlamydiales/Simkaniaceae/uncultured/OTU_000340	0	0	0	0	0	0	0	0	0	2.681e-05	0	0	1.63838e-05	0	4.42504e-05	0	7.2769e-05	0	0	0	0	0	0	5.38088e-05	1.41609e-05	0.000343954	0.000104096	3.55257e-05	0.00380082	0.00018018	9.55155e-05	0	0	0	0.000462245	2.73274e-05	2.76857e-05	0	0.000457771	2.69898e-05	9.97973e-05	0	0	0	0	0	0	0	0
Bacteria/Chlorobi/Chlorobia/Chlorobiales/Chlorobiaceae/Chlorobaculum/OTU_001326	5.56816e-05	6.85222e-05	0.000111466	0.000104883	0	0	2.0803e-05	0	0	0	0	0	0	0	2.95003e-05	0	0	0	0	0	0	0	0	0	0	2.51674e-05	0	0	0	0	2.38789e-05	0	0	0	0	0	4.61429e-05	0	0	0	0	0.000141628	0.000197518	0.000192823	0.000140893	5.27371e-05	3.15716e-05	0	0
Bacteria/Chlorobi/Chlorobia/Chlorobiales/Chlorobiaceae/OTU_007343	0	2.74089e-05	1.85777e-05	1.49833e-05	0	0	0	0	1.37282e-05	0	0	0	0	0	0	0	0	0	0	0	0	0	0	0	0	0	0	0	0	0	0	0	0	0	0	0	0	0	0	0	0	0.000106221	3.29196e-05	1.92823e-05	2.81785e-05	0	0	0	0
Bacteria/Chlorobi/Chlorobia/Chlorobiales/OPB56/OTU_000468	0	1.37044e-05	0	2.99666e-05	0	0	2.0803e-05	0	0	1.3405e-05	0	0	0	0	1.47501e-05	0	1.61709e-05	0	0	0	0	0	0	1.79363e-05	2.83218e-05	0	3.46985e-05	1.18419e-05	0	0	1.19394e-05	9.61603e-06	0	0	0	0	0	0	0	8.99661e-06	7.67672e-06	0.000902879	0.000987589	0.000848422	0.00132439	0.001002	0.000221001	0.000625684	0.000951104
Bacteria/Chlorobi/Chlorobia/Chlorobiales/OPB56/OTU_002902	0	0	0	0	0	0	0	0	0	0	0	0	0	0	0	0	0	0	0	0	0	2.08642e-05	0	0	0	0	0	1.18419e-05	0	0	0	0	0	0	0	0	0	0	0	0	0	0.000123925	0	5.78469e-05	8.45356e-05	2.63685e-05	3.15716e-05	0.000117316	0.000124735
Bacteria/Chlorobi/Chlorobia/Chlorobiales/OPB56/OTU_004332	1.39204e-05	0	0	1.49833e-05	0	0	0	0	0	0	0	0	0	0	0	0	0	0	0	0	0	0	0	0	0	0	0	1.18419e-05	0	0	0	0	0	0	0	0	0	0	0	0	0	0.000177035	0.000230438	9.64116e-05	0.00019725	0.000263685	0.000157858	3.91053e-05	0.000109143
Bacteria/Chlorobi/Chlorobia/Chlorobiales/SJA-28/OTU_000186	2.78408e-05	0	0	2.99666e-05	0	1.46755e-05	2.0803e-05	8.18672e-06	0	0	0	0	0	0	0	0	0	0	0	0	0	0	0	1.79363e-05	2.83218e-05	0	0	2.36838e-05	0	0	0	0	0	0	0	0	9.22858e-06	0	0	0	0	0.00223064	0.00171182	0.00190895	0.00214157	0.00263685	0.00325188	0.00250274	0.00252588
Bacteria/Chlorobi/Chlorobia/Chlorobiales/SJA-28/OTU_002403	0	0	0	0	0	0	0	0	0	0	0	0	0	0	0	0	0	0	0	0	0	0	0	0	0	0	0	0	0	0	0	0	0	0	0	0	0	0	0	0	0	3.5407e-05	3.29196e-05	3.85646e-05	0	2.63685e-05	0.000157858	7.82105e-05	3.11837e-05
Bacteria/Chlorobi/Chlorobia/Chlorobiales/SJA-28/OTU_003188	0	0	0	0	0	0	0	0	0	0	0	0	0	0	0	0	0	0	0	0	0	0	0	0	0	0	0	0	0	0	0	0	0	0	0	0	0	0	0	0	0	5.31105e-05	0	5.78469e-05	2.81785e-05	2.63685e-05	3.15716e-05	7.82105e-05	6.23675e-05
Bacteria/Chlorobi/Chlorobia/Chlorobiales/SJA-28/OTU_003705	0	0	0	0	0	0	0	0	0	0	0	0	0	0	0	0	0	0	0	0	0	0	0	0	0	0	0	0	0	0	0	0	0	0	0	0	0	0	0	0	0	0	0	3.85646e-05	0	2.63685e-05	3.15716e-05	3.91053e-05	7.79593e-05
Bacteria/Chlorobi/Chlorobia/Chlorobiales/SJA-28/OTU_004909	0	0	0	0	0	0	0	0	0	0	0	0	0	0	0	0	0	0	0	0	0	0	0	0	0	0	0	0	0	0	0	0	0	0	0	0	0	0	0	0	0	3.5407e-05	0	0	0	2.63685e-05	3.15716e-05	3.91053e-05	0
Bacteria/Chlorobi/Chlorobia/Chlorobiales/SJA-28/OTU_005547	0	0	0	0	0	0	0	0	0	0	0	0	0	0	0	0	0	0	0	0	0	0	0	0	0	0	0	0	0	0	0	1.92321e-05	1.83685e-05	0	0	0	0	0	0	0	0	1.77035e-05	0	1.92823e-05	5.63571e-05	0	0	7.82105e-05	4.67756e-05
Bacteria/Chlorobi/Chlorobia/Chlorobiales/SJA-28/OTU_006328	0	0	0	0	0	0	0	0	0	0	0	0	0	0	0	0	0	0	0	0	0	0	0	0	0	0	0	0	0	0	0	0	0	0	0	0	0	0	0	0	0	3.5407e-05	3.29196e-05	9.64116e-05	2.81785e-05	7.91056e-05	0	0	6.23675e-05
Bacteria/Chlorobi/Ignavibacteria/Ignavibacteriales/BSV26/OTU_000334	1.39204e-05	0	0	1.49833e-05	0	0	0	0	0	0	0	0	0	0	0	0	0	0	0	0	0	0	0	0	0	8.38912e-06	1.15662e-05	1.18419e-05	0	0	0	0	1.83685e-05	0	0	0	0	0	0	0	7.67672e-06	0.000495698	0.000757152	0.000829139	0.00121168	0.000791056	0.000757719	0.000743	0.000873145
Bacteria/Chlorobi/Ignavibacteria/Ignavibacteriales/BSV26/OTU_000555	0	0	0	0	0	0	0	0	0	0	0	0	0	0	0	0	0	0	0	0	0	0	0	0	1.41609e-05	0	0	1.18419e-05	0	0	0	9.61603e-06	0	0	0	0	0	0	0	0	0	0.000407181	0.000329196	0.000327799	0.000563571	0.000316422	0.000347288	0.000508369	0.000358613
Bacteria/Chlorobi/Ignavibacteria/Ignavibacteriales/BSV26/OTU_000714	0	0	0	0	0	0	0	0	0	0	0	0	0	0	0	0	0	0	0	0	0	0	0	0	0	0	0	0	0	0	0	0	0	0	0	0	0	0	0	0	0	0.00035407	0.000329196	0.000327799	0.000309964	0.000421896	0.000126287	0.000234632	0.000311837
Bacteria/Chlorobi/Ignavibacteria/Ignavibacteriales/BSV26/OTU_000911	0	0	0	0	0	0	0	0	0	0	0	0	1.63838e-05	0	0	0	0	0	0	0	0	0	0	0	0	0	0	0	0	0	0	0	0	0	0	0	0	0	0	0	0	0.000389477	0.000263357	0.00025067	0.000507214	0.000342791	0.000221001	0.000273737	0.000545715
Bacteria/Chlorobi/Ignavibacteria/Ignavibacteriales/BSV26/OTU_002665	0	0	0	0	0	0	0	0	0	0	0	0	0	0	0	0	0	0	0	0	0	0	0	0	0	0	0	0	0	0	0	0	0	0	0	0	0	0	0	0	0	1.77035e-05	3.29196e-05	5.78469e-05	5.63571e-05	0	0	7.82105e-05	4.67756e-05
Bacteria/Chlorobi/Ignavibacteria/Ignavibacteriales/BSV26/OTU_002673	0	0	0	0	0	0	0	0	0	0	0	0	0	0	0	0	0	0	0	0	0	0	0	0	0	0	0	0	0	0	0	0	0	0	1.49111e-05	0	0	0	0	0	0	0.000318663	0.000131679	0.000173541	5.63571e-05	5.27371e-05	0.000126287	7.82105e-05	0.000124735
Bacteria/Chlorobi/Ignavibacteria/Ignavibacteriales/BSV26/OTU_002778	1.39204e-05	0	0	1.49833e-05	1.81091e-05	0	0	0	0	0	0	0	3.27675e-05	0	1.47501e-05	0	0	0	0	0	0	0	2.07301e-05	0	0	1.67782e-05	2.31324e-05	0	1.0985e-05	0.00018018	0	9.61603e-06	0	0	0	1.82183e-05	0	1.33846e-05	0	0	0	3.5407e-05	0	9.64116e-05	8.45356e-05	0	3.15716e-05	0	7.79593e-05
Bacteria/Chlorobi/Ignavibacteria/Ignavibacteriales/BSV26/OTU_003386	0	0	0	0	0	0	0	0	0	0	0	0	0	0	0	0	0	0	0	0	0	0	0	0	1.41609e-05	0	0	0	0	0	0	0	0	0	0	0	0	1.33846e-05	0	0	0	5.31105e-05	6.58393e-05	7.71292e-05	0	7.91056e-05	0.000126287	3.91053e-05	0.000109143
Bacteria/Chlorobi/Ignavibacteria/Ignavibacteriales/BSV26/OTU_003761	0	0	0	0	0	0	0	0	0	0	0	0	0	0	0	0	0	0	0	0	0	0	0	0	0	8.38912e-06	0	0	0	0	0	0	0	0	0	0	0	0	0	0	0	0.000159332	0	5.78469e-05	0	0.000105474	3.15716e-05	0.000117316	7.79593e-05
Bacteria/Chlorobi/Ignavibacteria/Ignavibacteriales/BSV26/OTU_004439	0	0	0	0	0	0	0	0	0	0	0	0	0	0	0	0	0	0	0	0	0	0	0	0	0	0	0	0	0	0	0	0	0	0	0	0	0	0	0	0	0	7.0814e-05	3.29196e-05	7.71292e-05	2.81785e-05	2.63685e-05	9.47149e-05	3.91053e-05	4.67756e-05
Bacteria/Chlorobi/Ignavibacteria/Ignavibacteriales/BSV26/OTU_005203	0	0	0	0	0	0	0	0	0	0	0	0	0	0	0	0	0	0	0	0	0	0	0	0	0	0	0	0	0	0	0	0	0	0	0	0	0	0	0	0	0	1.77035e-05	3.29196e-05	3.85646e-05	2.81785e-05	5.27371e-05	3.15716e-05	3.91053e-05	1.55919e-05
Bacteria/Chlorobi/Ignavibacteria/Ignavibacteriales/BSV26/OTU_005267	0	0	0	0	0	0	0	0	0	0	0	0	0	0	0	0	0	0	0	0	0	0	0	0	0	0	0	0	0	0	0	0	0	0	0	0	0	0	0	0	0	1.77035e-05	0	3.85646e-05	5.63571e-05	0	3.15716e-05	0	0
Bacteria/Chlorobi/Ignavibacteria/Ignavibacteriales/BSV26/OTU_005575	0	0	0	0	0	0	0	0	0	2.681e-05	0	0	0	0	0	0	0	0	0	0	0	0	0	0	1.41609e-05	0	3.46985e-05	1.18419e-05	0	0	0	0	0	0	1.49111e-05	0	0	0	0	2.69898e-05	0	1.77035e-05	0	1.92823e-05	5.63571e-05	2.63685e-05	0	7.82105e-05	1.55919e-05
Bacteria/Chlorobi/Ignavibacteria/Ignavibacteriales/BSV26/OTU_006826	0	0	0	0	0	0	0	0	0	0	0	0	0	0	0	0	0	0	0	0	0	0	0	0	0	0	0	0	0	0	0	0	0	0	0	0	0	0	0	0	0	1.77035e-05	0	7.71292e-05	0	5.27371e-05	0.000157858	3.91053e-05	1.55919e-05
Bacteria/Chlorobi/Ignavibacteria/Ignavibacteriales/BSV26/OTU_007477	0	0	0	0	0	0	0	0	0	0	0	0	0	0	0	0	0	0	0	0	0	0	0	0	0	0	0	0	0	0	0	0	0	0	0	0	0	0	0	0	0	5.31105e-05	6.58393e-05	0	2.81785e-05	0	9.47149e-05	3.91053e-05	3.11837e-05
Bacteria/Chlorobi/Ignavibacteria/Ignavibacteriales/BSV26/OTU_007598	0	0	3.71554e-05	0	0	0	0	0	0	0	0	0	0	0	0	0	0	0	0	0	0	0	0	1.79363e-05	0	0	3.46985e-05	0	0	0	2.38789e-05	0	0	0	0	0	0	0	0	0	0	0	0	1.92823e-05	0	0	0	0	0
Bacteria/Chlorobi/Ignavibacteria/Ignavibacteriales/Ignavibacteriaceae/Ignavibacterium/OTU_000225	4.17612e-05	0	1.85777e-05	0	0	1.46755e-05	4.1606e-05	1.63734e-05	0	0	0	0	0	0	0	2.23404e-05	3.23418e-05	0	0	0	0	0	0	1.79363e-05	2.83218e-05	8.38912e-06	0	2.36838e-05	0	0	0	0	5.51055e-05	0	1.49111e-05	2.73274e-05	9.22858e-06	0	0	0	1.53534e-05	0.00345218	0.00273233	0.00302732	0.00247971	0.00355975	0.00312559	0.00328484	0.00430336
Bacteria/Chlorobi/Ignavibacteria/Ignavibacteriales/Ignavibacteriaceae/Ignavibacterium/OTU_000680	4.17612e-05	0	3.71554e-05	0	0	0	0	0	0	0	0	0	0	0	0	0	0	0	0	0	0	0	0	0	0	0	1.15662e-05	0	0	0	0	0	0	0	0	0	0	0	0	0	7.67672e-06	0.000389477	0.000329196	0.000347082	0.000169071	0.000474633	0.000410431	0.000508369	0.000592491
Bacteria/Chlorobi/Ignavibacteria/Ignavibacteriales/Ignavibacteriaceae/Ignavibacterium/OTU_001154	0	0	0	0	0	0	0	0	0	0	0	0	0	0	0	0	0	0	0	0	0	0	0	0	1.41609e-05	0	0	0	0	0	0	0	0	0	0	0	0	0	0	0	0	0.000177035	0	0.000289235	0.000169071	0.000158211	0.000126287	0.000273737	0.000389797
Bacteria/Chlorobi/Ignavibacteria/Ignavibacteriales/Ignavibacteriaceae/Ignavibacterium/OTU_001457	1.39204e-05	0	0	0	0	0	0	0	0	0	0	0	0	0	0	0	0	0	0	0	0	0	0	0	0	0	0	1.18419e-05	0	0	0	0	0	0	0	0	0	0	0	0	0	0.000690437	0.000197518	0.00050134	0.000338142	0.000685582	0.000694576	0.000703895	0.000623675
Bacteria/Chlorobi/Ignavibacteria/Ignavibacteriales/Ignavibacteriaceae/Ignavibacterium/OTU_002297	0	0	0	0	0	0	2.0803e-05	0	0	0	0	0	0	0	0	0	0	0	0	0	0	0	0	0	0	0	0	0	0	0	0	0	0	0	0	0	0	0	0	0	0	1.77035e-05	0	5.78469e-05	2.81785e-05	5.27371e-05	6.31433e-05	3.91053e-05	6.23675e-05
Bacteria/Chlorobi/Ignavibacteria/Ignavibacteriales/IheB3-7/OTU_000814	0	0	0	0	0	0	0	8.18672e-06	0	0	0	0	0	0	0	0	0	0	0	0	0	0	0	0	0	0	0	1.18419e-05	0	0	0	9.61603e-06	0	0	0	9.10913e-06	0	0	0	0	7.67672e-06	0.000442588	0.000263357	0.000385646	0.000309964	0.000527371	0.000694576	0.000508369	0.000545715
Bacteria/Chlorobi/Ignavibacteria/Ignavibacteriales/IheB3-7/OTU_001882	1.39204e-05	4.11133e-05	1.85777e-05	0	0	1.46755e-05	0	0	0	0	0	0	0	0	0	0	0	0	0	0	0	0	0	0	0	0	0	0	0	0	0	0	0	0	0	0	0	0	0	0	7.67672e-06	0.000442588	0.000197518	0.000385646	0.00019725	0.000263685	0.00018943	0.000195526	0.000109143
Bacteria/Chlorobi/Ignavibacteria/Ignavibacteriales/IheB3-7/OTU_002200	1.39204e-05	0	0	1.49833e-05	1.81091e-05	0	0	0	0	1.3405e-05	0	0	0	0	0	0	0	1.45722e-05	0	0	0	0	0	0	0	1.67782e-05	2.31324e-05	1.18419e-05	1.0985e-05	0.000540541	0	9.61603e-06	1.83685e-05	2.26675e-05	1.49111e-05	9.10913e-06	0	0	0	8.99661e-06	0	0.000123925	0.000131679	3.85646e-05	8.45356e-05	2.63685e-05	0	0.000117316	3.11837e-05
Bacteria/Chlorobi/Ignavibacteria/Ignavibacteriales/IheB3-7/OTU_003570	0	0	0	0	0	0	0	0	0	0	0	0	0	0	0	0	0	0	0	0	0	0	0	1.79363e-05	1.41609e-05	0	0	0	0	0	0	0	0	2.26675e-05	0	0	0	0	0	0	0	5.31105e-05	9.87589e-05	1.92823e-05	0.000140893	5.27371e-05	9.47149e-05	0	6.23675e-05
Bacteria/Chlorobi/Ignavibacteria/Ignavibacteriales/IheB3-7/OTU_006059	0	0	0	0	0	0	0	0	0	0	0	0	0	0	0	0	0	0	0	0	0	0	0	0	0	0	0	0	0	0	0	0	0	0	0	0	0	0	0	0	0	1.77035e-05	0.000131679	3.85646e-05	2.81785e-05	5.27371e-05	6.31433e-05	0	3.11837e-05
Bacteria/Chlorobi/Ignavibacteria/Ignavibacteriales/LD-RB-34/OTU_000794	0	0	0	1.49833e-05	0	1.46755e-05	0	8.18672e-06	0	0	0	0	0	0	0	0	0	0	0	0	0	0	0	0	0	0	0	0	0	0	0	0	0	0	0	0	0	0	0	0	0	0.000725844	0.000362116	0.000539905	0.000422678	0.000263685	0.000726148	0.000351947	0.000483348
Bacteria/Chlorobi/Ignavibacteria/Ignavibacteriales/PHOS-HE36/OTU_000155	5.56816e-05	2.74089e-05	3.71554e-05	4.49499e-05	1.81091e-05	1.46755e-05	4.1606e-05	0	0	2.681e-05	0	0	0	0	1.47501e-05	0	2.42563e-05	0	0	0	0	0	2.07301e-05	0	0	3.35565e-05	3.46985e-05	9.47351e-05	0	0	1.19394e-05	1.92321e-05	0	4.5335e-05	1.49111e-05	9.10913e-06	2.76857e-05	4.01537e-05	0.000114443	4.4983e-05	1.53534e-05	0.00474454	0.00296277	0.0046856	0.00442403	0.00556376	0.00451474	0.00473174	0.00386678
Bacteria/Chlorobi/Ignavibacteria/Ignavibacteriales/PHOS-HE36/OTU_000328	4.17612e-05	0	0	0	0	0	0	8.18672e-06	0	0	0	0	0	0	0	0	0	0	0	0	0	0	0	0	0	0	1.15662e-05	3.55257e-05	0	0	0	1.92321e-05	1.83685e-05	0	0	0	0	0	0	0	7.67672e-06	0.000938286	0.000592554	0.000964116	0.000563571	0.00102837	0.000884006	0.000938527	0.00140327
Bacteria/Chlorobi/Ignavibacteria/Ignavibacteriales/PHOS-HE36/OTU_000602	0	0	0	0	0	0	0	0	0	0	0	0	0	0	1.47501e-05	0	8.08545e-06	0	0	0	0	0	0	0	1.41609e-05	0	0	2.36838e-05	0	0	0	0	0	0	1.49111e-05	1.82183e-05	0	0	0	0	7.67672e-06	0.000531105	0.000197518	0.000269952	0.000366321	0.000316422	0.000473575	0.000351947	0.000654858
Bacteria/Chlorobi/Ignavibacteria/Ignavibacteriales/PHOS-HE36/OTU_000945	1.39204e-05	0	0	0	0	0	2.0803e-05	0	0	0	0	0	0	0	0	0	0	0	0	0	0	0	0	0	0	0	0	1.18419e-05	0	0	0	0	0	0	0	0	0	0	0	0	0	0.000265553	0.000197518	0.000289235	0.000112714	0.000316422	0.000315716	0.000195526	0.000405389
Bacteria/Chlorobi/Ignavibacteria/Ignavibacteriales/PHOS-HE36/OTU_001053	0	0	0	0	0	0	0	0	0	0	0	0	0	0	0	0	0	0	0	0	0	0	0	0	1.41609e-05	0	0	0	0	0	0	0	0	0	0	0	0	2.67691e-05	0	0	0	0.000265553	0.000197518	0.000154258	0.000169071	0.000316422	0.00018943	0.000117316	0.000171511
Bacteria/Chlorobi/Ignavibacteria/Ignavibacteriales/PHOS-HE36/OTU_001500	1.39204e-05	0	0	0	0	0	0	0	0	0	0	0	0	0	0	0	0	1.45722e-05	0	0	0	0	0	0	0	0	1.15662e-05	0	0	0	0	0	0	0	4.47334e-05	0	0	0	0	0	0	0.00035407	0.000164598	0.00025067	0.000112714	0.000237317	0.000284145	0.000156421	0.000358613
Bacteria/Chlorobi/Ignavibacteria/Ignavibacteriales/PHOS-HE36/OTU_002938	0	4.11133e-05	0	0	0	0	0	0	0	0	0	0	0	0	0	0	0	0	0	0	0	0	0	0	0	0	0	1.18419e-05	0	0	0	0	0	0	0	0	0	0	0	0	0	0.000247849	0.000329196	0.000308517	0.000140893	0.000210948	0.00018943	0.000195526	0.000171511
Bacteria/Chlorobi/Ignavibacteria/Ignavibacteriales/PHOS-HE36/OTU_003947	0	0	0	0	0	0	0	0	0	0	0	0	0	0	0	0	0	0	0	0	0	0	0	0	0	0	0	0	0	0	0	0	0	0	0	0	0	0	0	0	0	8.85175e-05	3.29196e-05	5.78469e-05	0.000112714	0.000237317	0.000126287	0	0.000218286
Bacteria/Chlorobi/Ignavibacteria/Ignavibacteriales/PHOS-HE36/OTU_006644	0	0	0	0	0	0	0	0	0	0	0	0	0	0	0	0	0	0	0	0	0	0	0	0	0	0	0	0	0	0	0	0	0	0	0	0	0	0	0	0	0	5.31105e-05	3.29196e-05	9.64116e-05	5.63571e-05	0	6.31433e-05	0.000117316	1.55919e-05
Bacteria/Chlorobi/Ignavibacteria/Ignavibacteriales/SM1H02/OTU_001494	0	0	0	0	0	0	0	8.18672e-06	9.60971e-05	0.000201075	0.000105285	0	0	0	0	0	0.000105111	4.37165e-05	0	0	0	0	0	0	0	0.000100669	0.000427949	0	1.0985e-05	0.0045045	0	0	0	0	0	0	0	0	0.000166462	8.99661e-06	0	0	0	0	0	0	0	0	0
Bacteria/Chloroflexi/Anaerolineae/Anaerolineales/Anaerolineaceae/Leptolinea/OTU_000417	2.78408e-05	0	0	0	0	0	0	0	1.37282e-05	0	0	0	1.63838e-05	0	0	0	0	0	0	0	0	0	0	0	0	0	0	0	0	0	0	0	0	0	0	0	9.22858e-06	0	0	2.69898e-05	0	0.000902879	0.000691313	0.000713446	0.000817178	0.000685582	0.000820863	0.000782105	0.00110702
Bacteria/Chloroflexi/Anaerolineae/Anaerolineales/Anaerolineaceae/Leptolinea/OTU_001233	1.39204e-05	0	1.85777e-05	0	0	0	0	0	0	0	0	0	0	0	0	0	0	0	0	0	0	0	0	0	0	0	0	0	0	0	0	0	0	0	0	0	0	0	0	0	0	0.000247849	3.29196e-05	0.000173541	8.45356e-05	0.000131843	0.000315716	0.000156421	0.000109143
Bacteria/Chloroflexi/Anaerolineae/Anaerolineales/Anaerolineaceae/OTU_001346	0	0	0	0	0	0	0	0	0.000109825	0.00016086	0.000105285	0.000314103	0	0	0	0	0.000501298	2.91443e-05	0	0.000696379	0	0	0	0	0	0.000117448	0.000821198	1.18419e-05	1.0985e-05	0.0018018	0	0	0	0	0	0	0	0	0.000156058	0	7.67672e-06	0	0	0	0	0	0	0	0
Bacteria/Chloroflexi/Anaerolineae/Anaerolineales/Anaerolineaceae/OTU_003174	4.17612e-05	0	0	0	0	0	0	0	0	0	0	0	0	0	0	0	0	0	0	0	0	0	0	0	0	0	0	1.18419e-05	0	0	0	0	0	0	0	9.10913e-06	0	0	0	0	0	0.000123925	9.87589e-05	9.64116e-05	8.45356e-05	7.91056e-05	3.15716e-05	3.91053e-05	0.000155919
Bacteria/Chloroflexi/Anaerolineae/Anaerolineales/Anaerolineaceae/OTU_004492	0	0	0	0	0	0	0	0	0	0	0	0	0	0	0	0	0	0	0	0	0	0	0	0	0	0	0	0	0	0	0	0	0	0	0	0	0	0	0	0	0	1.77035e-05	0	7.71292e-05	2.81785e-05	2.63685e-05	0	3.91053e-05	1.55919e-05
Bacteria/Chloroflexi/Anaerolineae/Anaerolineales/Anaerolineaceae/OTU_005643	0	0	0	0	0	0	0	0	0	0	0	0	0	0	0	0	0	0	0	0	0	0	0	0	0	0	0	0	0	0	0	0	0	0	0	0	0	0	0	0	0	5.31105e-05	3.29196e-05	0	0	0	0	3.91053e-05	0
Bacteria/Chloroflexi/Anaerolineae/Anaerolineales/Anaerolineaceae/OTU_005673	0	0	0	0	0	0	0	0	0	0	0	0	0	0	0	0	0	0	0	0	0	0	0	0	0	0	0	0	0	0	0	0	0	0	0	0	0	0	0	0	7.67672e-06	1.77035e-05	0	7.71292e-05	5.63571e-05	0	0	3.91053e-05	3.11837e-05
Bacteria/Chloroflexi/Anaerolineae/Anaerolineales/Anaerolineaceae/OTU_005948	0	0	0	0	0	0	0	0	0	0	0	0	0	0	0	0	0	0	0	0	0	0	0	0	0	0	0	0	0	0	0	0	0	0	0	0	0	0	0	0	0	3.5407e-05	9.87589e-05	0	0	0	0	0	0
Bacteria/Chloroflexi/Anaerolineae/Anaerolineales/Anaerolineaceae/OTU_006854	0	0	0	0	0	0	0	0	0	0	0	0	0	0	0	0	0	0	0	0	0	2.08642e-05	0	0	0	0	0	0	0	0	0	0	0	0	0	0	0	0	0	0	0	3.5407e-05	3.29196e-05	9.64116e-05	0	5.27371e-05	3.15716e-05	0	0
Bacteria/Chloroflexi/Anaerolineae/Anaerolineales/Anaerolineaceae/OTU_007106	0	0	0	1.49833e-05	0	0	0	0	0	0	0	0	0	0	0	0	0	0	0	0	0	0	0	0	0	0	0	0	0	0	0	0	0	0	0	0	0	0	0	0	0	5.31105e-05	3.29196e-05	7.71292e-05	5.63571e-05	0	0	3.91053e-05	0
Bacteria/Chloroflexi/Anaerolineae/Anaerolineales/Anaerolineaceae/uncultured/OTU_000042	0.000487214	4.11133e-05	0.000204355	0.000314649	5.43272e-05	0.000117404	2.0803e-05	8.18672e-06	0	1.3405e-05	0	0	0	4.10442e-05	0	0	5.65981e-05	0	0	0	0.00142248	0	2.07301e-05	1.79363e-05	8.49654e-05	1.67782e-05	0.000104096	0.000331573	2.19701e-05	0	0	8.65443e-05	3.6737e-05	0	1.49111e-05	9.10913e-06	0	2.67691e-05	0	1.79932e-05	7.67672e-05	0.00844457	0.00839451	0.00827211	0.0126803	0.00582744	0.00653533	0.00696074	0.0104466
Bacteria/Chloroflexi/Anaerolineae/Anaerolineales/Anaerolineaceae/uncultured/OTU_000196	2.78408e-05	0	0	0	0	1.46755e-05	2.0803e-05	0	0	0	0	0	0	0	0	0	1.61709e-05	0	0	0	0	0	0	0	1.41609e-05	0	0	0	0	0	0	9.61603e-06	0	0	0	0	0	4.01537e-05	0	0	7.67672e-06	0.0015048	0.00111927	0.00127263	0.00171889	0.00116022	0.00126287	0.00101674	0.00171511
Bacteria/Chloroflexi/Anaerolineae/Anaerolineales/Anaerolineaceae/uncultured/OTU_000197	0	0	0	0	0	0	4.1606e-05	0	0	0	0	0	0	0	0	0	8.08545e-06	0	0	0	0	0	0	0	1.41609e-05	0	0	0	0	0	0	0	0	0	0	0	0	0	0	0	0	0.000531105	0.000460875	0.000636316	0.000535392	0.000606476	0.000505146	0.000586579	0.000810777
Bacteria/Chloroflexi/Anaerolineae/Anaerolineales/Anaerolineaceae/uncultured/OTU_000207	0.000111363	1.37044e-05	0	1.49833e-05	0	0	2.0803e-05	0	0	0	0	0	0	0	0	0	4.85127e-05	0	0	0	0	0	0	0	2.83218e-05	0	0	3.55257e-05	0	0	0	0	1.83685e-05	0	0	0	0	0	0	2.69898e-05	3.07069e-05	0.00159332	0.00115219	0.0015233	0.00154982	0.00113385	0.00116815	0.00117316	0.002292
Bacteria/Chloroflexi/Anaerolineae/Anaerolineales/Anaerolineaceae/uncultured/OTU_000364	1.39204e-05	0	0	0	0	0	0	0	0	0	0	0	0	0	0	0	0	0	0	0	0	0	0	1.79363e-05	0	0	0	0	0	0	0	0	1.83685e-05	0	0	0	0	0	0	0	7.67672e-06	0.000460291	0.000395036	0.000520622	0.000676285	0.000685582	0.000663004	0.000821211	0.000592491
Bacteria/Chloroflexi/Anaerolineae/Anaerolineales/Anaerolineaceae/uncultured/OTU_000381	4.17612e-05	0	0	0	0	0	0	0	0	0	0	0	0	0	0	0	0	0	0	0	0	0	0	0	0	0	0	0	0	0	0	0	0	0	1.49111e-05	9.10913e-06	0	0	0	0	0	0.00143398	0.000460875	0.000809857	0.00101443	0.000659213	0.000442003	0.00121226	0.000982288
Bacteria/Chloroflexi/Anaerolineae/Anaerolineales/Anaerolineaceae/uncultured/OTU_000449	0.000167045	0	0	1.49833e-05	1.81091e-05	0	2.0803e-05	0	0	0	0	0	0	4.10442e-05	0	0	1.61709e-05	0	0	0	0	4.17284e-05	0	0	2.83218e-05	0	4.62647e-05	0.000118419	0	0	0	0	0	0	0	0	0	1.33846e-05	0	0	6.90905e-05	0.00191198	0.00154722	0.00190895	0.00202885	0.00134479	0.0014523	0.00183795	0.00265062
Bacteria/Chloroflexi/Anaerolineae/Anaerolineales/Anaerolineaceae/uncultured/OTU_000513	0	0	0	1.49833e-05	0	0	0	0	0	0	0	0	0	0	0	0	0	0	0	0	0	0	0	0	0	0	0	0	0	0	0	9.61603e-06	0	0	0	0	0	0	0	0	0	0.000495698	0.000263357	0.000443493	0.000338142	0.000448265	0.000536718	0.000547474	0.000374205
Bacteria/Chloroflexi/Anaerolineae/Anaerolineales/Anaerolineaceae/uncultured/OTU_000539	6.9602e-05	1.37044e-05	0	0	0	0	0	0	0	0	0	0	0	0	0	0	8.08545e-06	0	0	0	0	2.08642e-05	0	0	0	0	2.31324e-05	0	0	0	0	0	0	0	0	0	0	0	0	0	0	0.0010268	0.000460875	0.000867704	0.000845356	0.000843793	0.000820863	0.000703895	0.0011538
Bacteria/Chloroflexi/Anaerolineae/Anaerolineales/Anaerolineaceae/uncultured/OTU_000614	0	0	0	0	0	0	0	0	0	0	0	0	0	0	0	0	0	0	0	0	0	0	0	0	0	0	0	0	0	0	0	0	0	0	0	0	0	0	0	0	0	0.000247849	9.87589e-05	0.000231388	0.000225428	0.000131843	0.000252573	0.000312842	0.000405389
Bacteria/Chloroflexi/Anaerolineae/Anaerolineales/Anaerolineaceae/uncultured/OTU_000641	1.39204e-05	0	0	0	0	0	0	0	0	0	0	0	0	0	0	0	1.61709e-05	0	0	0	0	0	0	0	0	0	0	0	0	0	0	0	0	0	0	0	0	0	0	0	0	0.000336367	0.000197518	0.000443493	0.000225428	0.000342791	0.000442003	0.000234632	0.00042098
Bacteria/Chloroflexi/Anaerolineae/Anaerolineales/Anaerolineaceae/uncultured/OTU_000643	0	0	0	1.49833e-05	0	0	0	0	0	0	0	0	0	0	0	0	0	0	0	0	0	0	0	0	0	8.38912e-06	0	0	0	0	0	0	0	0	0	0	0	0	0	0	0	0.00035407	0.000263357	0.000289235	0.000366321	0.000421896	0.00018943	0.000234632	0.000343021
Bacteria/Chloroflexi/Anaerolineae/Anaerolineales/Anaerolineaceae/uncultured/OTU_000650	4.17612e-05	0	1.85777e-05	1.49833e-05	0	0	0	0	0	2.681e-05	0	0	0	0	0	0	2.42563e-05	0	0	0	0	0	0	1.79363e-05	2.83218e-05	8.38912e-06	0	2.36838e-05	0	0	0	0	0	4.5335e-05	0	0	0	0	0	0	1.53534e-05	0.000371774	0.000329196	0.000231388	0.000591749	0.000395528	0.000157858	0.000195526	0.000405389
Bacteria/Chloroflexi/Anaerolineae/Anaerolineales/Anaerolineaceae/uncultured/OTU_000686	1.39204e-05	0	0	0	0	0	2.0803e-05	0	0	0	0	0	0	0	0	0	0	0	0	0	0	0	0	0	1.41609e-05	0	0	0	3.29551e-05	0	0	0	0	0	1.49111e-05	0	0	0	0	0	0	0.000442588	0.000526714	0.000269952	0.000563571	0.000685582	0.000442003	0.000430158	0.000592491
Bacteria/Chloroflexi/Anaerolineae/Anaerolineales/Anaerolineaceae/uncultured/OTU_000712	1.39204e-05	1.37044e-05	0	0	0	0	0	0	0	0	0	0	0	0	0	0	0	0	0	0	0	0	0	1.79363e-05	0	0	0	1.18419e-05	0	0	0	2.88481e-05	0	2.26675e-05	0	0	0	0	0	0	0	0.000902879	0.000395036	0.000482058	0.000648106	0.00108111	0.000726148	0.000782105	0.000982288
Bacteria/Chloroflexi/Anaerolineae/Anaerolineales/Anaerolineaceae/uncultured/OTU_000736	1.39204e-05	0	0	0	0	0	0	0	0	0	0	0	0	0	0	0	0	0	0	0	0	0	0	0	0	0	0	0	0	0	0	0	0	0	0	0	0	0	0	0	0	0.000477995	0.000230438	0.000424211	0.0003945	0.000553739	0.00037886	0.000195526	0.000483348
Bacteria/Chloroflexi/Anaerolineae/Anaerolineales/Anaerolineaceae/uncultured/OTU_000748	1.39204e-05	0	0	0	0	0	0	0	0	0	0	0	0	0	0	0	0	0	0	0	0	0	0	0	0	0	0	0	0	0	0	0	0	0	0	0	0	0	0	0	0	0.000371774	0.000197518	0.000154258	0.000507214	0.000158211	0.000315716	0.000195526	0.000654858
Bacteria/Chloroflexi/Anaerolineae/Anaerolineales/Anaerolineaceae/uncultured/OTU_000751	0	0	0	0	0	0	0	0	0	0	0	0	1.63838e-05	0	0	0	0	0	0	0	0	0	0	0	0	0	1.15662e-05	0	0	0	0	0	0	0	0	0	0	0	0	0	0	0.000194739	0.000197518	0.000424211	0.000225428	0.000369159	0.00018943	0.000469263	0.000732818
Bacteria/Chloroflexi/Anaerolineae/Anaerolineales/Anaerolineaceae/uncultured/OTU_000807	0	0	0	0	0	0	0	0	0	0	0	0	0	0	0	0	8.08545e-06	0	0	0	0	0	0	0	0	0	0	0	0	0	0	0	0	0	0	0	0	0	0	0	0	0.000283256	0.000164598	0.000462775	0.000253607	0.00018458	9.47149e-05	0.000195526	0.00024947
Bacteria/Chloroflexi/Anaerolineae/Anaerolineales/Anaerolineaceae/uncultured/OTU_000812	0	0	0	0	0	0	0	0	0	0	0	0	0	0	0	0	0	0	0	0	0	0	0	0	0	0	0	0	0	0	0	0	0	0	0	0	0	0	0	0	7.67672e-06	0.000283256	0.000131679	0.000154258	0.000281785	0.000290054	0.00018943	3.91053e-05	0.000109143
Bacteria/Chloroflexi/Anaerolineae/Anaerolineales/Anaerolineaceae/uncultured/OTU_000834	0	0	0	0	0	0	0	0	0	0	0	0	0	0	0	0	0	0	0	0	0	0	0	0	0	0	0	1.18419e-05	0	0	0	0	0	0	0	0	0	0	0	0	0	0.000177035	0.000197518	0.000212105	0.000225428	5.27371e-05	0.000221001	0.000234632	0.000467756
Bacteria/Chloroflexi/Anaerolineae/Anaerolineales/Anaerolineaceae/uncultured/OTU_000909	5.56816e-05	0	3.71554e-05	0	0	0	0	0	0	0	0	0	0	0	0	0	2.42563e-05	0	0	0	0	0	0	0	0	0	1.15662e-05	0	0	0	0	0	0	0	0	0	9.22858e-06	0	0	0	7.67672e-06	0.000177035	9.87589e-05	0.000115694	0.000225428	0.000263685	0.000284145	7.82105e-05	0.000374205
Bacteria/Chloroflexi/Anaerolineae/Anaerolineales/Anaerolineaceae/uncultured/OTU_000918	0	0	0	0	0	0	0	0	0	0	0	0	0	0	0	0	0	0	0	0	0	0	0	0	0	0	0	0	0	0	0	0	0	0	0	0	0	0	0	0	0	8.85175e-05	9.87589e-05	0.000134976	5.63571e-05	0.000131843	3.15716e-05	0	6.23675e-05
Bacteria/Chloroflexi/Anaerolineae/Anaerolineales/Anaerolineaceae/uncultured/OTU_000948	0	0	0	0	0	0	0	0	0	0	0	0	0	0	0	0	0	0	0	0	0	0	0	0	0	0	0	0	0	0	0	0	0	0	0	0	0	0	0	0	0	0.000194739	0.000427955	0.00050134	0.000281785	0.000105474	0.00018943	0.000195526	0.000296245
Bacteria/Chloroflexi/Anaerolineae/Anaerolineales/Anaerolineaceae/uncultured/OTU_000953	0	0	0	0	0	0	0	0	0	0	0	0	0	0	0	0	0	0	0	0	0	0	0	0	0	0	0	0	0	0	0	0	0	2.26675e-05	0	0	0	0	0	0	7.67672e-06	0.000265553	9.87589e-05	0.000231388	0.000253607	0.000158211	0.000126287	0.000430158	0.00049894
Bacteria/Chloroflexi/Anaerolineae/Anaerolineales/Anaerolineaceae/uncultured/OTU_000955	0	0	0	0	0	0	0	0	0	0	0	0	0	0	0	0	0	0	0	0	0	0	0	0	0	0	0	0	0	0	1.19394e-05	0	0	0	0	0	9.22858e-06	0	0	0	0	0.00035407	0.000329196	0.000231388	0.000309964	0.000580108	0.000157858	0.000312842	0.000436572
Bacteria/Chloroflexi/Anaerolineae/Anaerolineales/Anaerolineaceae/uncultured/OTU_001000	0	0	1.85777e-05	0	0	0	0	0	0	0	0	0	0	0	0	0	0	0	0	0	0	0	0	0	0	0	0	1.18419e-05	0	0	0	0	0	0	0	0	0	0	0	0	0	0.000141628	0.000164598	0.000192823	0.000140893	0.000131843	9.47149e-05	3.91053e-05	0.000140327
Bacteria/Chloroflexi/Anaerolineae/Anaerolineales/Anaerolineaceae/uncultured/OTU_001032	0	0	0	0	0	0	0	0	0	0	0	0	0	0	0	0	8.08545e-06	0	0	0	0	0	0	0	0	0	0	1.18419e-05	0	0	0	0	0	0	0	9.10913e-06	0	0	0	0	0	0.000194739	0.000197518	0.000154258	0.00019725	0.000105474	0.000252573	0.000156421	0.000233878
Bacteria/Chloroflexi/Anaerolineae/Anaerolineales/Anaerolineaceae/uncultured/OTU_001071	0	0	0	0	0	0	0	0	0	0	0	0	0	0	0	0	0	0	0	0	0	0	0	0	0	0	0	0	0	0	0	0	0	0	0	0	0	0	0	0	7.67672e-06	0.000106221	0.000131679	0.000173541	8.45356e-05	0	0	7.82105e-05	6.23675e-05
Bacteria/Chloroflexi/Anaerolineae/Anaerolineales/Anaerolineaceae/uncultured/OTU_001156	0	0	0	1.49833e-05	1.81091e-05	0	0	0	0	0	0	0	0	0	1.47501e-05	0	1.61709e-05	0	0	0	0	0	0	0	0	0	0	0	0	0	0	0	0	0	0	0	0	0	0	0	7.67672e-06	0.000672733	0.000460875	0.000385646	0.000366321	0.000395528	0.000505146	0.000547474	0.000545715
Bacteria/Chloroflexi/Anaerolineae/Anaerolineales/Anaerolineaceae/uncultured/OTU_001260	0	0	0	0	0	0	0	8.18672e-06	4.11845e-05	6.7025e-05	0	0	0	0	0	0	4.04272e-05	4.37165e-05	0.0010917	0	0	0	0	0	0	0.000276841	0.000266022	1.18419e-05	0	0.00234234	0	0	0	0	0	0	0	0	0.000114443	8.99661e-06	1.53534e-05	0	0	0	0	0	0	0	0
Bacteria/Chloroflexi/Anaerolineae/Anaerolineales/Anaerolineaceae/uncultured/OTU_001273	4.17612e-05	0	1.85777e-05	0	0	0	2.0803e-05	0	0	1.3405e-05	0	0	0	0	0	2.23404e-05	8.08545e-06	0	0	0	0	0	0	0	0	0	3.46985e-05	3.55257e-05	0	0	0	9.61603e-06	0	0	0	0	0	0	0	0	7.67672e-06	0.000177035	0.000131679	0.000269952	0.000309964	0.000105474	0.000315716	0.000234632	0.000280654
Bacteria/Chloroflexi/Anaerolineae/Anaerolineales/Anaerolineaceae/uncultured/OTU_001304	1.39204e-05	0	0	0	0	0	0	0	0	0	0	0	0	0	0	0	0	0	0	0	0	0	0	0	0	0	0	0	0	0	0	0	0	0	0	0	0	0	0	0	0	7.0814e-05	6.58393e-05	9.64116e-05	0.000169071	7.91056e-05	9.47149e-05	0.000117316	1.55919e-05
Bacteria/Chloroflexi/Anaerolineae/Anaerolineales/Anaerolineaceae/uncultured/OTU_001323	1.39204e-05	0	0	0	0	0	0	0	0	0	0	0	0	0	0	0	0	0	0	0	0	0	0	0	0	0	0	0	0	0	0	0	0	0	0	0	0	0	0	0	0	0.000212442	0.000263357	0.000154258	0.000366321	0.000105474	0.000252573	0.000156421	0.000296245
Bacteria/Chloroflexi/Anaerolineae/Anaerolineales/Anaerolineaceae/uncultured/OTU_001332	1.39204e-05	0	0	0	0	0	0	0	0	0	0	0	0	0	0	0	0	0	0	0	0	0	0	0	0	0	0	0	0	0	0	0	0	0	0	0	0	0	0	0	0	0.000247849	9.87589e-05	0.000327799	0.000169071	0.000263685	0.000252573	0.000273737	0.000218286
Bacteria/Chloroflexi/Anaerolineae/Anaerolineales/Anaerolineaceae/uncultured/OTU_001375	0	0	0	0	0	0	0	0	0	0	0	0	0	0	0	0	0	0	0	0	0	0	0	0	0	0	0	0	0	0	0	0	0	0	0	0	0	0	0	0	0	1.77035e-05	9.87589e-05	0.000154258	0.000140893	0.00018458	6.31433e-05	7.82105e-05	1.55919e-05
Bacteria/Chloroflexi/Anaerolineae/Anaerolineales/Anaerolineaceae/uncultured/OTU_001380	0	0	0	0	0	0	0	0	0	0	0	0	0	0	0	0	0	0	0	0	0	0	0	0	0	0	0	0	0	0	0	0	0	0	0	0	0	0	0	0	0	0.000159332	6.58393e-05	0.000134976	0.000112714	0.00018458	0.000157858	3.91053e-05	0.000218286
Bacteria/Chloroflexi/Anaerolineae/Anaerolineales/Anaerolineaceae/uncultured/OTU_001386	0	0	0	0	0	0	0	0	0	0	0	0	0	0	0	0	0	0	0	0	0	0	0	0	0	0	0	0	0	0	0	0	0	0	0	0	0	0	0	0	0	8.85175e-05	6.58393e-05	0.000154258	8.45356e-05	0	6.31433e-05	3.91053e-05	0
Bacteria/Chloroflexi/Anaerolineae/Anaerolineales/Anaerolineaceae/uncultured/OTU_001425	0	0	0	0	0	0	0	0	0	0	0	0	0	0	0	0	0	0	0	0	0	0	0	0	0	0	0	0	0	0	0	0	0	0	1.49111e-05	0	0	0	0	0	0	0.000177035	6.58393e-05	7.71292e-05	0.000140893	0.00018458	0.000157858	3.91053e-05	0.000140327
Bacteria/Chloroflexi/Anaerolineae/Anaerolineales/Anaerolineaceae/uncultured/OTU_001503	0	1.37044e-05	0	0	0	0	2.0803e-05	0	0	0	0	0	0	4.10442e-05	0	0	8.08545e-06	0	0	0	0	0	2.07301e-05	0	0	0	0	0	0	0	0	0	0	0	0	9.10913e-06	0	0	0	0	7.67672e-06	0.00030096	0.000197518	0.000327799	0.000338142	0.000210948	0.000157858	0.000234632	0.000514532
Bacteria/Chloroflexi/Anaerolineae/Anaerolineales/Anaerolineaceae/uncultured/OTU_001550	0	0	0	0	0	0	0	0	0	0	0	0	0	0	0	0	0	0	0	0	0	0	0	1.79363e-05	1.41609e-05	0	0	0	0	0	0	0	0	0	1.49111e-05	0	0	0	0	0	0	0.000159332	0.000197518	5.78469e-05	0.000112714	0.00018458	0.000252573	0.000117316	0.000124735
Bacteria/Chloroflexi/Anaerolineae/Anaerolineales/Anaerolineaceae/uncultured/OTU_001564	0	0	0	1.49833e-05	0	0	0	0	0	0	0	0	0	0	0	0	0	0	0	0	0	0	0	0	0	0	0	0	0	0	0	9.61603e-06	0	0	0	0	0	0	0	0	0	0.000247849	9.87589e-05	0.000212105	0.000140893	7.91056e-05	0.000284145	0.000156421	0.000218286
Bacteria/Chloroflexi/Anaerolineae/Anaerolineales/Anaerolineaceae/uncultured/OTU_001566	2.78408e-05	0	0	0	0	0	0	0	0	0	0	0	0	0	0	0	0	0	0	0	0	0	0	0	0	0	1.15662e-05	0	0	0	0	0	0	0	0	0	1.84572e-05	0	0	0	0	1.77035e-05	0	5.78469e-05	0	7.91056e-05	6.31433e-05	0.000117316	7.79593e-05
Bacteria/Chloroflexi/Anaerolineae/Anaerolineales/Anaerolineaceae/uncultured/OTU_001590	1.39204e-05	0	0	0	0	0	0	0	0	0	0	0	0	0	0	0	0	0	0	0	0	0	0	0	0	0	0	1.18419e-05	0	0	0	0	0	0	0	9.10913e-06	0	0	0	0	0	0	6.58393e-05	1.92823e-05	2.81785e-05	0.000105474	9.47149e-05	3.91053e-05	0.000109143
Bacteria/Chloroflexi/Anaerolineae/Anaerolineales/Anaerolineaceae/uncultured/OTU_001591	0	0	0	0	0	0	0	0	0	0	0	0	0	0	0	0	0	0	0	0	0	0	0	0	0	0	0	0	0	0	0	0	0	0	0	0	0	0	0	0	0	5.31105e-05	3.29196e-05	9.64116e-05	0	5.27371e-05	3.15716e-05	0.000156421	6.23675e-05
Bacteria/Chloroflexi/Anaerolineae/Anaerolineales/Anaerolineaceae/uncultured/OTU_001620	0	0	0	0	0	0	0	0	0	0	0	0	0	0	0	0	0	0	0	0	0	0	0	0	0	0	0	0	0	0	0	0	0	0	0	0	0	0	0	0	0	0.000106221	9.87589e-05	9.64116e-05	0.000253607	0.00018458	9.47149e-05	0.000117316	0.000109143
Bacteria/Chloroflexi/Anaerolineae/Anaerolineales/Anaerolineaceae/uncultured/OTU_001655	0	0	1.85777e-05	0	0	0	0	0	0	0	0	0	0	0	0	0	8.08545e-06	0	0	0	0	0	0	0	0	0	0	4.73675e-05	0	0	0	0	0	0	1.49111e-05	0	0	0	0	1.79932e-05	0	5.31105e-05	0	1.92823e-05	5.63571e-05	0	3.15716e-05	7.82105e-05	9.35512e-05
Bacteria/Chloroflexi/Anaerolineae/Anaerolineales/Anaerolineaceae/uncultured/OTU_001661	0	0	0	0	0	0	0	0	0	0	0	0	0	0	0	0	0	0	0	0	0	0	0	0	0	0	0	0	0	0	0	0	0	0	1.49111e-05	0	0	0	0	0	0	5.31105e-05	3.29196e-05	0.000212105	5.63571e-05	7.91056e-05	0.000126287	3.91053e-05	6.23675e-05
Bacteria/Chloroflexi/Anaerolineae/Anaerolineales/Anaerolineaceae/uncultured/OTU_001712	0	0	0	0	0	0	0	0	0	0	0	0	0	0	0	0	0	0	0	0	0	0	0	0	0	0	0	0	0	0	0	0	0	0	0	0	0	1.33846e-05	0	0	0	0	3.29196e-05	0.000173541	0.000169071	7.91056e-05	0	3.91053e-05	0
Bacteria/Chloroflexi/Anaerolineae/Anaerolineales/Anaerolineaceae/uncultured/OTU_001760	1.39204e-05	0	1.85777e-05	1.49833e-05	0	0	0	0	0	0	0	0	0	0	0	0	8.08545e-06	0	0	0	0.00142248	0	0	0	1.41609e-05	0	0	2.36838e-05	0	0	0	0	0	0	0	0	0	0	0	0	0	0.000106221	0.000131679	5.78469e-05	0.000140893	0.000158211	0.000126287	7.82105e-05	0.000140327
Bacteria/Chloroflexi/Anaerolineae/Anaerolineales/Anaerolineaceae/uncultured/OTU_001763	0	0	0	0	0	0	0	0	0	0	0	0	0	0	0	0	0	0	0	0	0	0	0	0	0	0	0	0	0	0	0	0	0	0	0	0	0	0	0	0	0	0	3.29196e-05	3.85646e-05	5.63571e-05	0	0	0	0
Bacteria/Chloroflexi/Anaerolineae/Anaerolineales/Anaerolineaceae/uncultured/OTU_001811	0	0	0	0	0	0	0	0	0	0	0	0	0	0	0	0	0	0	0	0	0	0	0	0	0	0	0	0	0	0	0	0	0	0	0	0	0	0	0	0	0	7.0814e-05	0	9.64116e-05	8.45356e-05	7.91056e-05	3.15716e-05	7.82105e-05	9.35512e-05
Bacteria/Chloroflexi/Anaerolineae/Anaerolineales/Anaerolineaceae/uncultured/OTU_001816	0	0	0	0	0	0	0	0	0	0	0	0	0	0	0	0	8.08545e-06	0	0	0	0	0	0	0	0	0	0	2.36838e-05	0	0	0	0	0	0	0	0	0	0	0	0	0	0.000123925	0.000131679	0	0.00019725	7.91056e-05	6.31433e-05	7.82105e-05	9.35512e-05
[truncated: 6,306 more rows]
[truncated: 13 more columns]
