# Supplementary material for: Spring and Late Summer Phytoplankton Biomass Impact on the Coastal Sediment Microbial Community Structure
Source: Microb Ecol. 2018 Jul 17;77(2):288–303. doi: 10.1007/s00248-018-1229-6 (PMC6394492; doi:10.1007/s00248-018-1229-6)
Supplement: Supplementary file 3 — The table shows the results as relative abundance from the annotation of clustered OTUs from the spring diatom experiment. A separate Excel file has been uploaded. (XLSX 4804 kb) [file 248_2018_1229_MOESM3_ESM.xlsx]

## Sheet: Diatom experiment
Spring diatom experiment	Replicate groups
	Water samples																																				Sediment samples
OTU	Field	Field	Field	zero	zero	zero	Bubbling day 0	Bubbling day 0	Bubbling day 0	Bubbling day 0	Bubbling day 12	Bubbling day 12	Bubbling day 20	Bubbling day 20	bubbling + Diatoms day 0	bubbling + Diatoms day 0	bubbling + Diatoms day 0	bubbling + Diatoms day 12	bubbling + Diatoms day 12	bubbling + Diatoms day 20	bubbling + Diatoms day 20	No bubbling day 0	No bubbling day 0	No bubbling day 0	No bubbling day 12	No bubbling day 12	No bubbling day 20	No bubbling day 20	No bubbling + Diatoms day 0	No bubbling + Diatoms day 0	No bubbling + Diatoms day 0	No bubbling + Diatoms day 0	No bubbling + Diatoms day 12	No bubbling + Diatoms day 12	No bubbling + Diatoms day 20	No bubbling + Diatoms day 20	Field	Field	Field	zero	zero	zero	Bubbling day 9	Bubbling day 9	Bubbling day 21	Bubbling day 21	Bubbling day 21 1-2 cm	Bubbling day 21 1-2cm	bubbling + Diatoms day 9
Archaea/Euryarchaeota/Halobacteria/Halobacteriales/Deep_Sea_Euryarchaeotic_Group(DSEG)/Candidatus_Aenigmarchaeum/OTU_005972	0	0	1.09884e-05	0	0	0	0	0	0	0	0	0	0	0	1.15912e-05	0	0	0	0	2.02519e-05	1.12871e-05	0	0	0	0	0	0	0	0	0	0	1.06478e-05	0	0	1.0735e-05	1.90494e-05	1.18579e-05	0	0	1.27649e-05	0	0	0	0	0	0	0	0	0
Archaea/Euryarchaeota/Halobacteria/Halobacteriales/Deep_Sea_Hydrothermal_Vent_Gp_6(DHVEG-6)/OTU_002136	0	0	0	3.75626e-05	1.87762e-05	7.43832e-05	2.39436e-05	1.97894e-05	2.06592e-05	0	1.70404e-05	1.98942e-05	4.77687e-05	0	2.31825e-05	2.4396e-05	3.51556e-05	6.85483e-05	0	6.07558e-05	1.12871e-05	0	2.23384e-05	0	6.07214e-05	0	4.44662e-05	3.57747e-05	0	2.25016e-05	1.58744e-05	1.06478e-05	0.000121455	3.13903e-05	4.29401e-05	1.90494e-05	5.92895e-05	0.000148038	3.36221e-05	8.93541e-05	4.05603e-05	0.000128467	4.65037e-05	9.55292e-05	8.28295e-05	0.000102133	0	5.12199e-05	0.000113146
Archaea/Euryarchaeota/Halobacteria/Halobacteriales/Deep_Sea_Hydrothermal_Vent_Gp_6(DHVEG-6)/OTU_002790	0	1.08778e-05	0	1.87813e-05	1.87762e-05	6.61184e-05	2.39436e-05	0	1.03296e-05	3.06621e-05	0	0	9.55374e-06	1.90009e-05	3.47737e-05	2.4396e-05	1.17185e-05	0	2.17453e-05	2.02519e-05	1.12871e-05	2.17996e-05	6.70151e-05	0	4.04809e-05	0	4.44662e-05	1.78873e-05	3.42953e-05	7.50053e-06	3.17488e-05	4.25913e-05	0	3.13903e-05	3.22051e-05	2.85741e-05	3.55737e-05	0	4.48295e-05	3.82946e-05	1.35201e-05	2.56934e-05	1.55012e-05	2.38823e-05	8.28295e-05	0	0	0.000136586	8.48596e-05
Archaea/Euryarchaeota/Halobacteria/Halobacteriales/Deep_Sea_Hydrothermal_Vent_Gp_6(DHVEG-6)/OTU_003713	0	1.08778e-05	0	0	0	2.47944e-05	3.9906e-06	9.89472e-06	0	0	3.40808e-05	0	2.86612e-05	1.90009e-05	0	0	1.17185e-05	1.71371e-05	2.17453e-05	1.0126e-05	0	0	1.11692e-05	0	2.02405e-05	0	1.77865e-05	3.57747e-05	0	7.50053e-06	1.58744e-05	1.06478e-05	0	0	3.22051e-05	9.52472e-06	1.18579e-05	2.46731e-05	4.48295e-05	2.55297e-05	2.70402e-05	5.13868e-05	4.65037e-05	4.77646e-05	0	3.83e-05	0	3.41466e-05	1.41433e-05
Archaea/Euryarchaeota/Halobacteria/Halobacteriales/Deep_Sea_Hydrothermal_Vent_Gp_6(DHVEG-6)/OTU_004452	0	1.08778e-05	0	0	9.38808e-06	3.30592e-05	7.9812e-06	0	1.03296e-05	0	0	9.94708e-06	0	0	0	1.6264e-05	0	0	0	0	0	0	0	1.64206e-05	2.02405e-05	0	8.89324e-06	1.78873e-05	1.71477e-05	0	0	0	0	0	1.0735e-05	0	0	2.46731e-05	1.12074e-05	0	0	1.28467e-05	3.10025e-05	0	3.31318e-05	0	0	3.41466e-05	0
Archaea/Euryarchaeota/Halobacteria/Halobacteriales/Deep_Sea_Hydrothermal_Vent_Gp_6(DHVEG-6)/OTU_005026	0	0	0	0	9.38808e-06	3.30592e-05	2.79342e-05	1.97894e-05	1.03296e-05	0	1.70404e-05	0	1.91075e-05	1.90009e-05	0	1.6264e-05	2.3437e-05	1.71371e-05	2.17453e-05	1.0126e-05	0	1.08998e-05	2.23384e-05	0	4.04809e-05	3.68033e-05	2.66797e-05	3.57747e-05	0	7.50053e-06	0	0	6.07275e-05	6.27806e-05	4.29401e-05	2.85741e-05	1.18579e-05	0	0	2.55297e-05	0	0	1.55012e-05	2.38823e-05	0	0	0	1.70733e-05	1.41433e-05
Archaea/Euryarchaeota/Halobacteria/Halobacteriales/Deep_Sea_Hydrothermal_Vent_Gp_6(DHVEG-6)/OTU_005257	0	0	0	0	0	8.2648e-06	3.9906e-06	0	2.06592e-05	1.53311e-05	0	0	0	1.90009e-05	0	8.132e-06	0	1.71371e-05	0	0	0	0	0	1.64206e-05	2.02405e-05	1.84016e-05	1.77865e-05	2.6831e-05	0	0	0	0	0	3.13903e-05	0	9.52472e-06	0	0	0	0	1.35201e-05	2.56934e-05	0	0	1.65659e-05	0	0	1.70733e-05	0
Archaea/Euryarchaeota/Halobacteria/Halobacteriales/Deep_Sea_Hydrothermal_Vent_Gp_6(DHVEG-6)/OTU_005650	0	1.08778e-05	0	9.39064e-06	0	1.65296e-05	7.9812e-06	3.95789e-05	0	6.13243e-05	0	9.94708e-06	1.91075e-05	1.90009e-05	1.15912e-05	8.132e-06	0	0	0	0	4.51483e-05	1.08998e-05	3.35076e-05	0	4.04809e-05	0	1.77865e-05	8.94366e-06	0	3.00021e-05	7.9372e-06	0	6.07275e-05	3.13903e-05	1.0735e-05	9.52472e-06	0	2.46731e-05	0	7.65892e-05	2.70402e-05	0	0	0	4.96977e-05	1.27667e-05	0	5.12199e-05	4.24298e-05
Archaea/Euryarchaeota/Halobacteria/Halobacteriales/Deep_Sea_Hydrothermal_Vent_Gp_6(DHVEG-6)/OTU_005833	8.04408e-06	0	0	0	9.38808e-06	8.2648e-06	3.9906e-06	0	0	0	0	0	0	0	1.15912e-05	0	0	0	0	0	0	0	1.11692e-05	0	0	0	0	0	0	0	0	0	0	0	0	0	0	0	0	0	1.35201e-05	0	0	0	0	5.10667e-05	0	0	2.82865e-05
Archaea/Euryarchaeota/Halobacteria/Halobacteriales/Deep_Sea_Hydrothermal_Vent_Gp_6(DHVEG-6)/OTU_005939	0	0	1.09884e-05	1.87813e-05	0	0	3.9906e-06	9.89472e-06	1.03296e-05	0	0	0	9.55374e-06	1.90009e-05	1.15912e-05	8.132e-06	0	0	0	1.0126e-05	0	0	1.11692e-05	0	0	0	0	0	0	2.25016e-05	7.9372e-06	0	0	0	2.14701e-05	9.52472e-06	1.18579e-05	0	0	2.55297e-05	1.35201e-05	0	0	2.38823e-05	0	0	0	3.41466e-05	0
Archaea/Euryarchaeota/Halobacteria/Halobacteriales/Deep_Sea_Hydrothermal_Vent_Gp_6(DHVEG-6)/OTU_006085	0	0	0	0	0	1.65296e-05	7.9812e-06	1.97894e-05	0	0	0	2.98412e-05	1.91075e-05	0	2.31825e-05	0	0	0	0	2.02519e-05	1.12871e-05	0	1.11692e-05	0	0.000101202	0	2.66797e-05	8.94366e-06	0	0	7.9372e-06	0	6.07275e-05	0	1.0735e-05	1.90494e-05	0	0	1.12074e-05	0	0	1.28467e-05	0	0	0	0	0	1.70733e-05	0
Archaea/Euryarchaeota/Halobacteria/Halobacteriales/Deep_Sea_Hydrothermal_Vent_Gp_6(DHVEG-6)/OTU_007210	0	0	0	0	0	0	0	0	0	0	0	0	0	1.90009e-05	0	0	0	0	2.17453e-05	0	0	0	0	0	2.02405e-05	0	0	0	0	0	0	0	0	0	0	0	0	0	1.12074e-05	0	0	0	0	0	0	0	0	0	0
Archaea/Euryarchaeota/Halobacteria/Halobacteriales/Deep_Sea_Hydrothermal_Vent_Gp_6(DHVEG-6)/OTU_008353	0	0	0	0	9.38808e-06	0	1.59624e-05	0	0	0	0	0	0	0	2.31825e-05	8.132e-06	0	0	0	0	0	0	1.11692e-05	0	0	0	8.89324e-06	1.78873e-05	0	0	0	0	0	3.13903e-05	0	1.90494e-05	0	0	1.12074e-05	0	2.70402e-05	0	0	0	1.65659e-05	0	0	1.70733e-05	0
Archaea/Euryarchaeota/Halobacteria/Halobacteriales/Deep_Sea_Hydrothermal_Vent_Gp_6(DHVEG-6)/OTU_008889	0	0	0	0	0	8.2648e-06	1.19718e-05	0	0	0	0	0	0	0	0	0	0	0	0	0	0	0	0	0	0	0	1.77865e-05	0	0	0	0	0	0	0	0	0	0	0	0	0	0	0	0	0	0	0	0	0	0
Archaea/Euryarchaeota/Halobacteria/Halobacteriales/Deep_Sea_Hydrothermal_Vent_Gp_6(DHVEG-6)/OTU_008946	0	0	0	9.39064e-06	0	8.2648e-06	0	4.94736e-05	0	0	0	0	0	0	0	0	0	0	0	0	0	0	1.11692e-05	0	0	0	0	2.6831e-05	0	7.50053e-06	7.9372e-06	0	0	0	0	0	0	0	0	0	0	0	0	0	0	0	0	0	0
Archaea/Euryarchaeota/Halobacteria/Halobacteriales/Deep_Sea_Hydrothermal_Vent_Gp_6(DHVEG-6)/OTU_010670	0	0	0	1.87813e-05	0	2.47944e-05	0	0	0	0	1.70404e-05	1.98942e-05	0	0	0	0	0	0	0	0	0	0	0	0	0	0	0	0	0	0	0	0	0	0	2.14701e-05	3.80989e-05	0	0	0	0	0	1.28467e-05	0	0	1.65659e-05	1.27667e-05	0	1.70733e-05	0
Archaea/Euryarchaeota/Halobacteria/Halobacteriales/Deep_Sea_Hydrothermal_Vent_Gp_6(DHVEG-6)/OTU_010726	0	0	0	9.39064e-06	0	0	3.9906e-06	0	0	0	0	0	1.91075e-05	0	0	0	0	0	0	0	0	0	0	0	0	0	0	0	0	0	0	0	0	0	1.0735e-05	0	0	0	0	0	0	0	0	0	0	0	0	1.70733e-05	0
Archaea/Euryarchaeota/Halobacteria/Halobacteriales/Deep_Sea_Hydrothermal_Vent_Gp_6(DHVEG-6)/OTU_010789	0	0	0	0	0	0	7.9812e-06	0	0	0	0	0	0	0	0	0	1.17185e-05	0	2.17453e-05	0	0	1.08998e-05	0	0	0	0	0	0	0	0	0	0	0	0	0	0	0	0	0	2.55297e-05	0	0	0	0	1.65659e-05	0	0	1.70733e-05	1.41433e-05
Archaea/Euryarchaeota/Halobacteria/Halobacteriales/Deep_Sea_Hydrothermal_Vent_Gp_6(DHVEG-6)/OTU_011193	0	0	0	0	0	0	0	0	2.06592e-05	0	0	1.98942e-05	0	0	0	0	0	1.71371e-05	0	0	0	0	0	0	0	0	1.77865e-05	0	1.71477e-05	0	0	0	0	0	2.14701e-05	0	0	0	0	0	0	0	0	0	0	0	0	0	1.41433e-05
Archaea/Euryarchaeota/Halobacteria/Halobacteriales/Deep_Sea_Hydrothermal_Vent_Gp_6(DHVEG-6)/OTU_011879	0	0	0	0	0	8.2648e-06	7.9812e-06	0	0	0	0	0	9.55374e-06	0	0	0	1.17185e-05	0	0	3.03779e-05	0	0	0	0	0	0	0	0	0	0	0	0	0	0	0	9.52472e-06	0	0	2.24147e-05	1.27649e-05	0	0	0	0	0	0	0	3.41466e-05	1.41433e-05
Archaea/Euryarchaeota/Halobacteria/Halobacteriales/Deep_Sea_Hydrothermal_Vent_Gp_6(DHVEG-6)/OTU_011934	0	0	0	0	0	0	0	0	0	0	0	0	0	0	0	0	0	0	0	0	0	0	0	0	0	0	0	0	0	0	0	2.12956e-05	0	0	0	3.80989e-05	0	0	0	0	0	0	0	0	0	0	0	0	0
Archaea/Euryarchaeota/Halobacteria/Halobacteriales/Deep_Sea_Hydrothermal_Vent_Gp_6(DHVEG-6)/OTU_012149	0	0	0	0	0	0	0	0	0	0	0	9.94708e-06	0	0	0	0	0	0	0	0	1.12871e-05	0	0	0	0	1.84016e-05	8.89324e-06	0	0	7.50053e-06	0	1.06478e-05	0	0	0	9.52472e-06	0	0	0	1.27649e-05	0	0	0	0	1.65659e-05	1.27667e-05	0	0	0
Archaea/Euryarchaeota/Halobacteria/Halobacteriales/Deep_Sea_Hydrothermal_Vent_Gp_6(DHVEG-6)/OTU_012693	0	0	0	0	0	8.2648e-06	0	0	0	0	0	0	0	0	0	8.132e-06	0	0	0	0	0	0	1.11692e-05	0	0	0	0	0	0	0	0	0	0	0	0	0	0	0	0	0	0	1.28467e-05	0	0	0	0	0	0	0
Archaea/Euryarchaeota/Halobacteria/Halobacteriales/Deep_Sea_Hydrothermal_Vent_Gp_6(DHVEG-6)/OTU_013070	0	0	0	9.39064e-06	0	0	0	0	0	0	1.70404e-05	0	0	0	0	0	0	0	0	1.0126e-05	0	0	0	0	0	0	0	0	0	0	0	0	0	0	0	0	0	0	0	0	0	0	0	0	0	0	0	0	0
Archaea/Euryarchaeota/Halobacteria/Halobacteriales/Marine_Hydrothermal_Vent_Group(MHVG)/OTU_009214	0	0	0	0	9.38808e-06	0	3.9906e-06	9.89472e-06	1.03296e-05	0	1.70404e-05	0	0	0	0	0	0	0	0	1.0126e-05	0	0	0	0	4.04809e-05	0	0	0	0	7.50053e-06	0	0	0	0	0	0	0	0	1.12074e-05	0	0	0	0	0	0	0	0	0	1.41433e-05
Archaea/Euryarchaeota/Halobacteria/Halobacteriales/Miscellaneous_Euryarchaeotic_Group(MEG)/OTU_003922	0	0	0	0	0	8.2648e-06	0	0	0	0	0	0	0	0	0	0	0	0	0	0	0	0	0	0	0	0	0	0	0	0	0	0	0	0	1.0735e-05	0	2.37158e-05	4.93462e-05	1.12074e-05	6.38244e-05	2.70402e-05	1.28467e-05	6.20049e-05	4.77646e-05	1.65659e-05	1.27667e-05	0	8.53665e-05	1.41433e-05
Archaea/Euryarchaeota/Halobacteria/Halobacteriales/Miscellaneous_Euryarchaeotic_Group(MEG)/OTU_004078	8.04408e-06	0	0	9.39064e-06	0	8.2648e-06	3.9906e-06	9.89472e-06	1.03296e-05	0	0	0	9.55374e-06	3.80019e-05	0	1.6264e-05	1.17185e-05	0	0	1.0126e-05	0	0	1.11692e-05	0	2.02405e-05	1.84016e-05	0	3.57747e-05	0	4.50032e-05	7.9372e-06	0	6.07275e-05	6.27806e-05	1.0735e-05	9.52472e-06	0	0	0	0	0	0	0	0	0	0	0	0	0
Archaea/Euryarchaeota/Halobacteria/Halobacteriales/Miscellaneous_Euryarchaeotic_Group(MEG)/OTU_007749	0	1.08778e-05	0	0	0	0	0	0	0	0	0	0	0	0	0	0	0	0	0	0	0	0	0	0	0	0	0	0	0	0	0	0	0	0	0	0	1.18579e-05	0	1.12074e-05	2.55297e-05	0	1.28467e-05	0	2.38823e-05	3.31318e-05	5.10667e-05	0	1.70733e-05	0
Archaea/Euryarchaeota/Halobacteria/Halobacteriales/Miscellaneous_Euryarchaeotic_Group(MEG)/OTU_009649	0	1.08778e-05	0	0	0	0	0	0	0	0	0	0	0	0	0	0	0	0	0	0	0	0	0	0	0	0	0	0	1.71477e-05	0	0	0	0	0	0	0	0	0	1.12074e-05	1.27649e-05	0	0	0	0	0	0	0	1.70733e-05	0
Archaea/Euryarchaeota/Thermoplasmata/Thermoplasmatales/AMOS1A-4113-D04/OTU_002143	0	3.26335e-05	1.09884e-05	0	0	0	0	0	0	0	0	0	0	0	0	0	0	0	0	0	0	0	0	0	0	0	0	8.94366e-06	0	0	0	0	0	0	0	0	2.37158e-05	0	1.12074e-05	0.000153178	2.70402e-05	3.85401e-05	6.20049e-05	7.16469e-05	4.96977e-05	5.10667e-05	3.262e-05	0.00015366	5.65731e-05
Archaea/Euryarchaeota/Thermoplasmata/Thermoplasmatales/AMOS1A-4113-D04/OTU_009628	0	0	0	0	0	0	0	0	0	0	0	0	0	0	0	0	0	0	0	0	0	0	0	0	0	0	0	0	0	0	0	0	0	0	0	0	0	0	0	0	0	1.28467e-05	0	0	1.65659e-05	0	0	1.70733e-05	1.41433e-05
Archaea/Euryarchaeota/Thermoplasmata/Thermoplasmatales/ANT06-05/OTU_001744	0	2.17557e-05	1.09884e-05	0	0	0	0	0	0	0	0	0	0	0	0	0	0	0	0	0	0	0	0	0	0	0	0	0	0	0	0	0	0	0	0	0	3.55737e-05	4.93462e-05	4.48295e-05	6.38244e-05	4.05603e-05	3.85401e-05	3.10025e-05	4.77646e-05	6.62636e-05	1.27667e-05	0	0.000119513	5.65731e-05
Archaea/Euryarchaeota/Thermoplasmata/Thermoplasmatales/ANT06-05/OTU_002169	0	0	0	0	0	0	0	0	0	0	0	0	0	0	0	0	0	0	0	1.0126e-05	0	0	0	0	0	0	0	0	0	0	0	0	0	0	0	0	5.92895e-05	4.93462e-05	1.12074e-05	2.55297e-05	0	2.56934e-05	4.65037e-05	7.16469e-05	4.96977e-05	3.83e-05	0	0.00010244	1.41433e-05
Archaea/Euryarchaeota/Thermoplasmata/Thermoplasmatales/ANT06-05/OTU_004077	0	0	0	0	0	0	0	0	0	0	0	0	0	0	0	0	0	0	0	0	0	0	0	0	0	0	0	0	0	0	0	0	0	0	0	0	0	0	1.12074e-05	0	1.35201e-05	0	1.55012e-05	0	0	5.10667e-05	0	3.41466e-05	2.82865e-05
Archaea/Euryarchaeota/Thermoplasmata/Thermoplasmatales/ANT06-05/OTU_005885	0	0	0	0	0	0	0	0	0	0	0	0	9.55374e-06	0	0	0	0	0	0	0	0	0	0	0	0	0	0	0	0	0	0	0	0	0	0	0	0	0	1.12074e-05	1.27649e-05	0	1.28467e-05	0	0	0	0	0	3.41466e-05	2.82865e-05
Archaea/Euryarchaeota/Thermoplasmata/Thermoplasmatales/ASC21/OTU_005862	0	0	2.19768e-05	0	0	0	0	0	0	0	0	0	0	0	0	0	0	0	0	0	0	0	0	0	0	0	0	0	0	0	0	0	0	0	0	0	0	0	0	6.38244e-05	0	0	0	0	1.65659e-05	1.27667e-05	0	5.12199e-05	0
Archaea/Euryarchaeota/Thermoplasmata/Thermoplasmatales/CCAir 47/OTU_003768	0	2.17557e-05	1.09884e-05	0	0	0	0	0	0	0	0	0	0	0	0	0	0	0	0	0	0	0	0	0	0	0	0	0	0	0	0	0	0	0	0	0	0	7.40192e-05	2.24147e-05	0.000102119	4.05603e-05	2.56934e-05	1.55012e-05	9.55292e-05	3.31318e-05	3.83e-05	0	0.000119513	1.41433e-05
Archaea/Euryarchaeota/Thermoplasmata/Thermoplasmatales/CCAir 47/OTU_003930	0	0	1.09884e-05	0	0	0	0	0	0	0	0	0	0	0	0	0	0	0	0	0	0	0	0	0	0	0	0	0	0	7.50053e-06	0	0	0	0	0	0	1.18579e-05	0	1.12074e-05	8.93541e-05	0	0	1.55012e-05	0	3.31318e-05	0	0	5.12199e-05	1.41433e-05
Archaea/Euryarchaeota/Thermoplasmata/Thermoplasmatales/CCAir 47/OTU_012502	0	1.08778e-05	0	0	0	0	0	0	0	0	0	0	0	0	0	0	0	0	0	0	0	0	0	0	0	0	0	0	0	0	0	0	0	0	0	0	0	0	0	0	0	0	0	0	0	0	0	5.12199e-05	0
Archaea/Euryarchaeota/Thermoplasmata/Thermoplasmatales/Marine_Benthic_Group_D_and_DHVEG-1/OTU_001698	0	1.08778e-05	0	0	0	0	3.9906e-06	0	0	0	0	0	9.55374e-06	0	0	0	0	0	0	1.0126e-05	0	0	0	0	0	0	0	0	0	0	0	0	0	0	0	9.52472e-06	3.55737e-05	4.93462e-05	5.60368e-05	7.65892e-05	4.05603e-05	6.42335e-05	6.20049e-05	0	6.62636e-05	2.55333e-05	8.15501e-05	0.000187806	7.07164e-05
Archaea/Euryarchaeota/Thermoplasmata/Thermoplasmatales/Marine_Benthic_Group_D_and_DHVEG-1/OTU_004207	0	0	0	0	0	0	0	0	0	0	0	0	0	0	0	0	0	0	0	0	0	0	0	0	0	0	8.89324e-06	0	0	0	0	0	0	0	0	0	7.11474e-05	4.93462e-05	4.48295e-05	0.000127649	2.70402e-05	0	1.55012e-05	4.77646e-05	1.65659e-05	1.27667e-05	0.0001631	0.000136586	7.07164e-05
Archaea/Euryarchaeota/Thermoplasmata/Thermoplasmatales/Marine_Benthic_Group_D_and_DHVEG-1/OTU_004241	0	2.17557e-05	1.09884e-05	0	0	0	0	0	0	0	0	0	0	1.90009e-05	0	0	0	0	0	0	0	0	0	0	0	0	0	0	0	0	0	0	0	0	0	0	3.55737e-05	2.46731e-05	0	7.65892e-05	2.70402e-05	5.13868e-05	0	0	4.96977e-05	1.27667e-05	6.52401e-05	5.12199e-05	4.24298e-05
Archaea/Euryarchaeota/Thermoplasmata/Thermoplasmatales/Marine_Benthic_Group_D_and_DHVEG-1/OTU_007300	0	0	0	0	0	0	0	0	0	0	0	0	0	0	0	0	0	0	0	0	0	0	0	0	0	0	0	0	0	0	0	0	0	0	0	0	1.18579e-05	2.46731e-05	3.36221e-05	3.82946e-05	0	0	0	0	1.65659e-05	1.27667e-05	0	5.12199e-05	1.41433e-05
Archaea/Euryarchaeota/Thermoplasmata/Thermoplasmatales/Marine_Benthic_Group_D_and_DHVEG-1/OTU_007452	0	0	0	0	0	0	0	0	0	0	0	0	0	0	0	0	0	0	0	0	0	0	0	0	0	0	0	8.94366e-06	0	0	0	0	0	0	0	0	2.37158e-05	0	0	1.27649e-05	0	0	0	0	1.65659e-05	1.27667e-05	1.631e-05	1.70733e-05	0
Archaea/Euryarchaeota/Thermoplasmata/Thermoplasmatales/Terrestrial_Miscellaneous_Gp(TMEG)/OTU_006173	8.04408e-06	0	0	0	0	0	0	0	0	0	0	0	0	0	0	0	0	0	0	0	0	0	0	0	0	0	0	0	0	0	0	0	0	0	0	0	0	2.46731e-05	0	0	0	0	3.10025e-05	0	4.96977e-05	1.27667e-05	1.631e-05	6.82932e-05	1.41433e-05
Archaea/Euryarchaeota/Thermoplasmata/Thermoplasmatales/VC2.1_Arc6/OTU_005072	0	0	0	0	0	0	0	0	0	0	0	0	0	0	0	0	0	0	0	0	0	0	0	0	0	0	0	0	0	0	0	0	0	0	0	0	1.18579e-05	0	0	0	0	1.28467e-05	0	0	1.65659e-05	0	0	0	4.24298e-05
Archaea/Euryarchaeota/Thermoplasmata/Thermoplasmatales/VC2.1_Arc6/OTU_005822	0	0	0	0	0	0	0	0	0	0	0	0	0	0	0	0	0	0	0	0	0	0	0	0	0	0	8.89324e-06	0	0	0	0	0	0	0	0	0	2.37158e-05	0	4.48295e-05	1.27649e-05	2.70402e-05	1.28467e-05	1.55012e-05	2.38823e-05	4.96977e-05	1.27667e-05	0	8.53665e-05	1.41433e-05
Archaea/Euryarchaeota/Thermoplasmata/Thermoplasmatales/VC2.1_Arc6/OTU_012831	0	0	0	0	0	0	0	0	0	0	0	0	0	0	0	0	0	0	0	1.0126e-05	0	0	0	0	0	0	0	0	0	0	0	0	0	0	0	0	0	0	1.12074e-05	0	0	0	0	0	0	0	0	0.00010244	0
Archaea/OTU_005921	0.000185014	0.000195801	0.000285699	9.39064e-06	9.38808e-06	4.1324e-05	7.9812e-06	9.89472e-06	3.09889e-05	0	1.70404e-05	1.98942e-05	0	1.90009e-05	1.15912e-05	4.066e-05	3.51556e-05	0	2.17453e-05	0	0	0	3.35076e-05	1.64206e-05	0	0	0	1.78873e-05	5.1443e-05	2.25016e-05	2.38116e-05	1.06478e-05	0.000121455	0.000188342	0	5.71483e-05	0	0	0	1.27649e-05	0	0	0	0	0	0	0	0	0
Archaea/Thaumarchaeota/Group_C3/OTU_001933	8.04408e-06	1.08778e-05	2.19768e-05	0	0	8.2648e-06	3.9906e-06	0	0	0	1.70404e-05	0	0	0	0	0	0	0	0	0	0	0	0	0	0	0	0	0	0	0	0	0	0	0	0	2.85741e-05	5.92895e-05	2.46731e-05	2.24147e-05	5.10595e-05	4.05603e-05	5.13868e-05	4.65037e-05	2.38823e-05	4.96977e-05	5.10667e-05	0.00014679	0.00010244	7.07164e-05
Archaea/Thaumarchaeota/Group_C3/OTU_002398	2.41322e-05	0	5.4942e-05	0	0	0	0	0	0	0	0	0	0	0	0	0	0	0	0	0	0	0	0	0	0	1.84016e-05	0	0	0	0	0	0	6.07275e-05	0	0	0	0.000142295	4.93462e-05	5.60368e-05	8.93541e-05	2.70402e-05	5.13868e-05	7.75062e-05	0.000119412	4.96977e-05	5.10667e-05	0.0001631	0.000290246	0.000198006
Archaea/Thaumarchaeota/Group_C3/OTU_006693	0	0	0	0	9.38808e-06	0	0	0	0	0	0	0	0	0	0	0	0	0	0	0	0	0	0	0	0	0	0	0	0	0	0	0	0	0	0	0	3.55737e-05	0	2.24147e-05	1.27649e-05	1.35201e-05	0	0	2.38823e-05	1.65659e-05	0	6.52401e-05	5.12199e-05	1.41433e-05
Archaea/Thaumarchaeota/Group_C3/OTU_008809	0	0	0	0	0	0	0	0	0	0	0	0	0	0	0	0	0	0	0	0	0	0	0	0	0	0	0	0	0	0	0	0	0	0	0	0	1.18579e-05	2.46731e-05	0	0	0	1.28467e-05	1.55012e-05	2.38823e-05	1.65659e-05	1.27667e-05	3.262e-05	5.12199e-05	1.41433e-05
Archaea/Thaumarchaeota/Group_C3/OTU_011016	0	0	0	0	0	0	0	0	0	0	0	0	0	0	0	0	0	0	0	0	0	0	0	0	0	0	0	0	0	0	0	0	0	0	0	0	0	2.46731e-05	2.24147e-05	5.10595e-05	0	2.56934e-05	0	2.38823e-05	0	1.27667e-05	3.262e-05	3.41466e-05	1.41433e-05
Archaea/Thaumarchaeota/Marine_Benthic_Group_B/OTU_004659	0	1.08778e-05	0	0	0	8.2648e-06	0	0	0	0	0	0	0	0	0	0	0	0	0	0	0	1.08998e-05	0	0	0	0	0	0	0	0	0	0	0	0	0	0	2.37158e-05	0	1.12074e-05	8.93541e-05	0	1.28467e-05	1.55012e-05	0	0	0	3.262e-05	3.41466e-05	2.82865e-05
Archaea/Thaumarchaeota/Marine_Benthic_Group_B/OTU_012274	0	0	0	0	0	0	0	0	0	0	0	0	0	0	0	0	0	0	0	0	0	0	0	0	0	0	0	0	0	0	0	0	0	0	0	0	0	0	1.12074e-05	0	0	2.56934e-05	0	0	0	0	0	0	0
Archaea/Thaumarchaeota/Marine_Benthic_Group_B/OTU_013229	0	0	0	0	0	0	0	0	0	0	0	0	0	0	0	0	0	0	0	0	0	0	0	0	0	0	0	0	0	0	0	0	0	0	0	0	0	2.46731e-05	0	0	0	0	0	0	0	1.27667e-05	0	1.70733e-05	1.41433e-05
Archaea/Thaumarchaeota/Marine_Group_I/OTU_000307	0	5.43892e-05	1.09884e-05	5.63438e-05	2.81643e-05	0.000148766	1.59624e-05	2.96842e-05	3.09889e-05	1.53311e-05	6.81617e-05	6.96296e-05	5.73225e-05	5.70028e-05	3.47737e-05	8.132e-05	3.51556e-05	0	2.17453e-05	5.06298e-05	5.64353e-05	1.08998e-05	6.70151e-05	0	6.07214e-05	3.68033e-05	0.000151185	9.83803e-05	6.85906e-05	1.50011e-05	4.76232e-05	2.12956e-05	0	6.27806e-05	0.00010735	0.000114297	0.000284589	0.000370096	0.00021294	0.000255297	0.000175761	0.000128467	0.000310025	0.000358235	0.000314752	0.000280867	3.262e-05	0.000221953	0.000198006
Archaea/Thaumarchaeota/Marine_Group_I/OTU_000697	0	7.61449e-05	7.69189e-05	0	0	1.65296e-05	3.9906e-06	0	0	0	3.40808e-05	1.98942e-05	9.55374e-06	1.90009e-05	0	8.132e-06	0	0	0	1.0126e-05	2.25741e-05	0	0	0	0	5.52049e-05	2.66797e-05	3.57747e-05	0	1.50011e-05	0	0	0	0	3.22051e-05	1.90494e-05	0.000379453	0.000468789	0.000481917	0.000268062	0.000338002	0.000359708	0.00024802	0.000238823	0.000215357	0.000319167	0.00019572	0.000256099	0.000155576
Archaea/Thaumarchaeota/Marine_Group_I/OTU_001141	1.60882e-05	3.26335e-05	2.19768e-05	2.81719e-05	5.63285e-05	9.91777e-05	5.9859e-05	5.93683e-05	6.19777e-05	4.59932e-05	5.11213e-05	8.95237e-05	9.55374e-05	0.000114006	5.79562e-05	4.066e-05	3.51556e-05	3.42742e-05	4.34906e-05	0.000121512	0.000146732	3.26993e-05	8.93535e-05	1.64206e-05	6.07214e-05	1.84016e-05	0.000186758	0.000152042	1.71477e-05	4.50032e-05	3.9686e-05	2.12956e-05	0	6.27806e-05	0.00015029	6.6673e-05	0.000296447	0.000172712	0.00021294	0.000229768	0.000243362	0.000218394	0.000201516	7.16469e-05	0.000314752	0.000395767	1.631e-05	0.000409759	0.000198006
Archaea/Thaumarchaeota/Marine_Group_I/OTU_001800	0	4.35114e-05	2.19768e-05	9.39064e-06	0	8.2648e-06	3.9906e-06	0	0	0	1.70404e-05	0	3.8215e-05	0	1.15912e-05	8.132e-06	0	1.71371e-05	0	1.0126e-05	1.12871e-05	0	0	0	0	0	1.77865e-05	1.78873e-05	0	1.50011e-05	7.9372e-06	0	0	0	1.0735e-05	1.90494e-05	0.000201584	0.000271404	0.000179318	0.000140414	0.000216321	0.00015416	0.000217017	0.000262705	0.000314752	0.000293633	6.52401e-05	0.000256099	0.000226292
Archaea/Thaumarchaeota/Marine_Group_I/OTU_006917	0	3.26335e-05	1.09884e-05	6.57345e-05	3.75523e-05	0.000157031	5.18778e-05	5.93683e-05	3.09889e-05	3.06621e-05	0.000102243	2.98412e-05	9.55374e-05	3.80019e-05	0.000127504	6.5056e-05	2.3437e-05	0.000102822	8.69811e-05	7.08818e-05	1.12871e-05	1.08998e-05	8.93535e-05	3.28413e-05	8.09618e-05	9.20082e-05	0.000222331	0.000143099	5.1443e-05	3.75026e-05	3.9686e-05	4.25913e-05	0	3.13903e-05	0.00012882	0.000123821	0.000296447	0.000370096	0.000291392	0.000382946	0.000202801	0.000308321	0.000325526	0.000143294	0.000231922	0.000485133	3.262e-05	0.000239026	0.000268722
Archaea/Thaumarchaeota/Marine_Group_I/OTU_010750	0	0	0	0	0	0	0	0	0	0	0	0	0	0	0	0	0	0	0	0	0	0	0	0	0	0	8.89324e-06	0	0	0	0	0	0	0	0	0	0	4.93462e-05	3.36221e-05	1.27649e-05	2.70402e-05	1.28467e-05	0	2.38823e-05	3.31318e-05	3.83e-05	3.262e-05	1.70733e-05	0
Archaea/Thaumarchaeota/Marine_Group_I/Unknown_Order/Unknown_Family/Candidatus_Nitrosoarchaeum/OTU_007541	0	0	0	0	0	0	0	0	0	0	0	0	0	0	0	0	0	0	0	0	0	0	0	0	0	0	0	0	0	0	0	0	0	0	0	0	0	2.46731e-05	1.12074e-05	0	1.35201e-05	1.28467e-05	1.55012e-05	0	0	2.55333e-05	0	3.41466e-05	1.41433e-05
Archaea/Thaumarchaeota/Marine_Group_I/Unknown_Order/Unknown_Family/Candidatus_Nitrosopumilus/OTU_002240	0	1.08778e-05	1.09884e-05	0	0	8.2648e-06	7.9812e-06	0	0	0	1.70404e-05	0	1.91075e-05	0	2.31825e-05	8.132e-06	0	0	2.17453e-05	0	0	0	0	0	0	0	0	8.94366e-06	0	7.50053e-06	2.38116e-05	0	0	0	2.14701e-05	0	0.000142295	0.000222058	0.000168111	0.000178708	0.000135201	0.000102774	0.000108509	0.000119412	0.000215357	0.0002681	8.15501e-05	0.000119513	9.90029e-05
Archaea/Thaumarchaeota/Miscellaneous_Crenarchaeotic_Group/OTU_001640	8.04408e-06	1.08778e-05	2.19768e-05	0	0	0	0	0	0	0	0	9.94708e-06	0	0	0	0	0	0	0	0	0	0	0	0	0	1.84016e-05	0	0	0	0	7.9372e-06	0	0	0	1.0735e-05	0	8.30053e-05	7.40192e-05	0.000201733	0.000114884	4.05603e-05	0.000179854	0.00012401	0.000167176	0.000182225	0.000102133	0.00021203	0.000221953	0.000113146
Archaea/Thaumarchaeota/Miscellaneous_Crenarchaeotic_Group/OTU_002541	0	1.08778e-05	4.39536e-05	0	0	0	0	0	0	0	1.70404e-05	0	0	0	1.15912e-05	0	0	0	0	1.0126e-05	0	0	0	0	0	1.84016e-05	0	8.94366e-06	0	0	0	0	0	0	0	0	2.37158e-05	7.40192e-05	2.24147e-05	0.000127649	4.05603e-05	8.99269e-05	6.20049e-05	0	6.62636e-05	3.83e-05	0.00017941	6.82932e-05	8.48596e-05
Archaea/Thaumarchaeota/Miscellaneous_Crenarchaeotic_Group/OTU_002705	0	2.17557e-05	0	0	0	0	0	0	0	0	0	0	0	0	0	0	0	0	0	0	0	0	0	0	0	0	0	0	0	0	0	0	0	0	0	0	5.92895e-05	9.86923e-05	4.48295e-05	8.93541e-05	1.35201e-05	0.000192701	0.000108509	7.16469e-05	9.93953e-05	6.38333e-05	0.00017941	0.00015366	7.07164e-05
Archaea/Thaumarchaeota/Miscellaneous_Crenarchaeotic_Group/OTU_004318	0	1.08778e-05	0	0	0	0	0	0	0	0	0	0	0	0	0	0	0	0	0	0	0	0	0	0	0	0	0	0	0	0	0	0	0	0	0	0	1.18579e-05	0	1.12074e-05	2.55297e-05	0	1.28467e-05	0	0	1.65659e-05	0	3.262e-05	6.82932e-05	1.41433e-05
Archaea/Thaumarchaeota/Miscellaneous_Crenarchaeotic_Group/OTU_004639	0	0	1.09884e-05	0	0	0	0	0	0	0	0	0	0	0	0	0	0	0	0	0	0	0	0	0	0	0	0	0	0	0	0	0	0	0	0	0	0	0	2.24147e-05	3.82946e-05	2.70402e-05	0	3.10025e-05	4.77646e-05	1.65659e-05	0	6.52401e-05	5.12199e-05	7.07164e-05
Archaea/Thaumarchaeota/Miscellaneous_Crenarchaeotic_Group/OTU_004660	0	1.08778e-05	0	0	0	0	0	0	0	0	0	0	0	0	0	0	0	0	0	0	0	0	0	0	0	0	0	0	0	0	0	0	0	0	0	0	1.18579e-05	0	1.12074e-05	0	0	0	1.55012e-05	0	0	0	1.631e-05	1.70733e-05	0
Archaea/Thaumarchaeota/Miscellaneous_Crenarchaeotic_Group/OTU_004965	0	1.08778e-05	1.09884e-05	0	0	0	0	0	0	0	0	0	9.55374e-06	0	0	0	0	0	0	0	0	0	0	0	0	0	0	0	0	0	0	0	0	0	0	0	2.37158e-05	0	2.24147e-05	6.38244e-05	2.70402e-05	6.42335e-05	4.65037e-05	2.38823e-05	4.96977e-05	1.27667e-05	6.52401e-05	3.41466e-05	1.41433e-05
Archaea/Thaumarchaeota/Miscellaneous_Crenarchaeotic_Group/OTU_005542	0	2.17557e-05	0	0	0	0	0	0	0	0	0	0	0	0	0	0	0	0	0	0	0	0	0	0	0	0	0	0	0	0	0	0	0	0	0	0	0	0	2.24147e-05	3.82946e-05	2.70402e-05	5.13868e-05	1.55012e-05	7.16469e-05	0	1.27667e-05	3.262e-05	3.41466e-05	0
Archaea/Thaumarchaeota/Miscellaneous_Crenarchaeotic_Group/OTU_005877	0	8.70227e-05	2.19768e-05	0	0	0	0	0	0	0	0	0	0	0	1.15912e-05	0	0	0	0	0	0	0	0	0	0	5.52049e-05	0	0	0	0	0	1.06478e-05	0	0	0	0	2.37158e-05	9.86923e-05	6.72442e-05	0.000178708	5.40804e-05	5.13868e-05	3.10025e-05	0	1.65659e-05	5.10667e-05	0.0001631	8.53665e-05	8.48596e-05
Archaea/Thaumarchaeota/Miscellaneous_Crenarchaeotic_Group/OTU_006289	0	0	0	0	0	0	0	0	0	0	0	0	0	0	0	0	0	0	0	0	0	0	0	0	0	0	0	0	0	0	0	0	0	0	0	0	0	4.93462e-05	0	3.82946e-05	1.35201e-05	1.28467e-05	1.55012e-05	0	3.31318e-05	1.27667e-05	1.631e-05	5.12199e-05	1.41433e-05
Archaea/Thaumarchaeota/Miscellaneous_Crenarchaeotic_Group/OTU_006531	0	0	0	0	0	0	0	0	0	0	0	0	0	0	0	0	0	0	0	0	0	0	0	0	0	0	0	0	0	0	0	0	0	0	0	0	0	4.93462e-05	1.12074e-05	0	5.40804e-05	1.28467e-05	1.55012e-05	0	0	0	0	1.70733e-05	0
Archaea/Thaumarchaeota/Miscellaneous_Crenarchaeotic_Group/OTU_007793	0	0	1.09884e-05	0	0	0	0	0	0	0	0	0	0	0	0	0	0	0	0	0	0	0	0	0	0	0	0	0	0	0	0	0	0	0	0	0	0	0	2.24147e-05	0	1.35201e-05	0	1.55012e-05	0	0	0	0	0	1.41433e-05
Archaea/Thaumarchaeota/Miscellaneous_Crenarchaeotic_Group/OTU_008518	0	0	0	0	0	0	0	0	0	0	0	0	0	0	0	0	0	0	0	0	0	0	0	0	0	0	0	0	0	0	0	0	0	0	0	0	0	0	0	2.55297e-05	1.35201e-05	0	1.55012e-05	2.38823e-05	0	0	0	3.41466e-05	0
Archaea/Thaumarchaeota/Miscellaneous_Crenarchaeotic_Group/OTU_011803	0	0	0	0	0	0	0	0	0	0	0	0	0	0	0	0	0	0	0	0	0	0	0	0	0	0	0	0	0	0	0	0	0	0	0	0	0	2.46731e-05	0	1.27649e-05	0	0	0	0	0	0	0	0	0
Archaea/Thaumarchaeota/Miscellaneous_Crenarchaeotic_Group/OTU_011908	0	0	0	0	0	0	0	0	0	0	0	0	0	0	0	0	0	0	0	0	0	0	0	0	0	0	0	0	0	0	0	0	0	0	0	0	0	0	0	0	0	0	0	0	0	0	0	1.70733e-05	0
Archaea/Thaumarchaeota/Miscellaneous_Crenarchaeotic_Group/OTU_013148	0	0	0	0	0	0	0	0	0	0	0	0	0	0	0	0	0	0	0	0	0	0	0	0	0	0	0	0	0	0	0	0	0	0	0	0	0	0	4.48295e-05	0	0	0	1.55012e-05	0	0	0	0	3.41466e-05	0
Bacteria/Acidobacteria/Acidobacteria/AT-s3-28/OTU_009942	0	0	0	0	0	0	0	0	0	0	0	0	0	0	0	0	0	0	0	0	0	0	0	0	0	0	0	0	0	0	0	0	0	0	0	0	0	2.46731e-05	0	0	0	0	6.20049e-05	0	0	2.55333e-05	0	3.41466e-05	2.82865e-05
Bacteria/Acidobacteria/Acidobacteria/d142/OTU_007429	0	1.08778e-05	0	0	0	0	0	0	0	0	0	0	0	0	0	0	0	0	0	0	0	0	0	0	0	0	0	0	0	0	0	0	0	0	0	0	2.37158e-05	2.46731e-05	1.12074e-05	0	1.35201e-05	0	0	0	0	0	0	1.70733e-05	0
Bacteria/Acidobacteria/Acidobacteria/Subgroup_11/OTU_002506	0	2.17557e-05	1.09884e-05	0	0	0	0	0	0	0	0	0	0	0	0	0	0	0	0	0	0	0	0	0	0	0	0	0	0	0	0	0	0	0	0	0	5.92895e-05	9.86923e-05	0.000100866	1.27649e-05	0.000121681	0.00011562	4.65037e-05	4.77646e-05	3.31318e-05	0.0001149	8.15501e-05	0.000119513	0.000113146
Bacteria/Acidobacteria/Acidobacteria/Subgroup_15/OTU_002968	0	0	0	0	0	0	0	0	0	0	0	0	0	0	0	0	0	0	0	0	0	1.08998e-05	0	0	0	0	0	0	0	0	1.58744e-05	0	0	0	0	0	4.74316e-05	9.86923e-05	4.48295e-05	0	6.76005e-05	1.28467e-05	1.55012e-05	2.38823e-05	3.31318e-05	2.55333e-05	3.262e-05	3.41466e-05	2.82865e-05
Bacteria/Acidobacteria/Acidobacteria/Subgroup_15/OTU_009472	0	2.17557e-05	0	0	0	0	0	0	0	0	0	0	0	0	0	8.132e-06	0	0	0	0	0	1.08998e-05	0	0	0	0	0	0	0	0	0	0	0	0	0	0	4.74316e-05	9.86923e-05	1.12074e-05	0	2.70402e-05	1.28467e-05	6.20049e-05	0	0	1.27667e-05	0	0	0
Bacteria/Acidobacteria/Acidobacteria/Subgroup_17/OTU_000420	0	0.000195801	5.4942e-05	9.39064e-06	0	0	3.9906e-06	1.97894e-05	1.03296e-05	1.53311e-05	6.81617e-05	0	2.86612e-05	1.90009e-05	0	0	0	1.71371e-05	0	1.0126e-05	1.12871e-05	0	3.35076e-05	1.64206e-05	0	0	0	0	0	0	0	0	0	6.27806e-05	2.14701e-05	9.52472e-06	0.00149409	0.00120898	0.00119919	0.00097013	0.00117625	0.00151591	0.00173614	0.00124188	0.00134184	0.0014937	0.000929671	0.00117806	0.00135775
Bacteria/Acidobacteria/Acidobacteria/Subgroup_17/OTU_002111	0	3.26335e-05	5.4942e-05	9.39064e-06	0	0	0	0	0	0	0	0	1.91075e-05	0	0	0	0	1.71371e-05	0	1.0126e-05	0	0	1.11692e-05	0	0	0	0	0	0	0	0	0	0	0	0	0	0.000391311	0.000148038	0.00042588	0.000268062	0.000378563	0.000334014	0.000356528	0.000238823	0.00036445	0.0002298	0.00019572	0.00020488	0.000297009
Bacteria/Acidobacteria/Acidobacteria/Subgroup_17/OTU_002717	0	3.26335e-05	1.09884e-05	3.75626e-05	0	0	3.9906e-06	0	0	0	1.70404e-05	0	0	0	1.15912e-05	0	0	0	0	0	0	0	0	0	0	0	0	0	0	0	0	0	0	0	0	0	0.000284589	4.93462e-05	0.00021294	0.000114884	0.000121681	0.000218394	0.000155012	0.000191058	0.000165659	0.000242567	9.78601e-05	0.000136586	0.000113146
Bacteria/Acidobacteria/Acidobacteria/Subgroup_17/OTU_003838	0	4.35114e-05	6.59304e-05	0	0	0	0	0	0	0	0	0	9.55374e-06	0	0	8.132e-06	0	0	0	0	0	0	0	0	0	0	0	0	0	0	0	0	0	0	0	0	1.18579e-05	0	5.60368e-05	2.55297e-05	1.35201e-05	3.85401e-05	0	0	6.62636e-05	6.38333e-05	9.78601e-05	0	2.82865e-05
Bacteria/Acidobacteria/Acidobacteria/Subgroup_17/OTU_005276	0	2.17557e-05	0	0	0	0	0	0	0	0	0	0	0	0	0	0	0	0	0	0	0	0	0	0	0	0	0	0	0	0	0	0	0	0	0	0	2.37158e-05	0	0	1.27649e-05	0	0	1.55012e-05	0	3.31318e-05	1.27667e-05	3.262e-05	3.41466e-05	2.82865e-05
Bacteria/Acidobacteria/Acidobacteria/Subgroup_17/OTU_005611	0	1.08778e-05	1.09884e-05	0	0	0	0	0	0	0	0	0	0	0	0	0	0	0	0	0	0	0	0	0	0	0	0	0	0	0	0	0	0	0	0	0	4.74316e-05	2.46731e-05	1.12074e-05	5.10595e-05	0	5.13868e-05	3.10025e-05	0	1.65659e-05	1.27667e-05	9.78601e-05	3.41466e-05	7.07164e-05
Bacteria/Acidobacteria/Acidobacteria/Subgroup_17/OTU_006150	0	0	0	0	0	0	0	0	0	0	0	0	0	0	0	0	0	0	0	0	0	0	0	0	0	0	0	0	0	0	0	0	0	0	0	0	1.18579e-05	0	0	2.55297e-05	0	1.28467e-05	1.55012e-05	4.77646e-05	1.65659e-05	2.55333e-05	3.262e-05	3.41466e-05	4.24298e-05
Bacteria/Acidobacteria/Acidobacteria/Subgroup_17/OTU_006312	0	6.52671e-05	1.09884e-05	9.39064e-06	0	0	1.19718e-05	0	0	0	1.70404e-05	0	0	0	0	0	0	1.71371e-05	2.17453e-05	0	0	1.08998e-05	0	0	0	0	0	0	0	0	0	0	0	0	0	0	4.74316e-05	7.40192e-05	5.60368e-05	1.27649e-05	5.40804e-05	3.85401e-05	0.000108509	9.55292e-05	0.000132527	0.000102133	8.15501e-05	5.12199e-05	7.07164e-05
Bacteria/Acidobacteria/Acidobacteria/Subgroup_17/OTU_006994	0	3.26335e-05	0	0	0	0	0	0	0	0	0	0	0	0	0	0	0	0	0	0	0	0	0	0	0	0	0	0	0	0	0	0	0	0	0	0	0	0	1.12074e-05	2.55297e-05	1.35201e-05	0	4.65037e-05	0	3.31318e-05	0	6.52401e-05	3.41466e-05	0
Bacteria/Acidobacteria/Acidobacteria/Subgroup_17/OTU_007033	0	0	0	0	0	0	0	0	0	0	0	0	0	0	0	0	0	0	0	0	0	0	0	0	0	0	0	0	0	0	0	0	0	0	0	0	0	4.93462e-05	3.36221e-05	1.27649e-05	1.35201e-05	2.56934e-05	4.65037e-05	4.77646e-05	0	2.55333e-05	1.631e-05	0	1.41433e-05
Bacteria/Acidobacteria/Acidobacteria/Subgroup_17/OTU_007879	0	1.08778e-05	1.09884e-05	0	0	0	0	0	0	0	0	0	0	0	0	0	0	0	0	0	0	0	0	0	0	0	0	0	0	0	0	0	0	0	0	0	5.92895e-05	4.93462e-05	2.24147e-05	2.55297e-05	2.70402e-05	2.56934e-05	7.75062e-05	0	0	2.55333e-05	0.00014679	6.82932e-05	2.82865e-05
Bacteria/Acidobacteria/Acidobacteria/Subgroup_17/OTU_008254	0	0	0	0	0	0	0	0	0	0	0	1.98942e-05	9.55374e-06	0	0	0	0	0	0	0	0	0	0	0	0	0	0	0	0	0	0	0	0	0	0	0	1.18579e-05	0	1.12074e-05	0	4.05603e-05	1.28467e-05	1.55012e-05	0	0	1.27667e-05	6.52401e-05	1.70733e-05	0
Bacteria/Acidobacteria/Acidobacteria/Subgroup_17/OTU_008747	0	0	1.09884e-05	0	0	0	0	9.89472e-06	0	0	0	0	9.55374e-06	0	0	0	0	0	0	1.0126e-05	0	0	0	0	0	0	0	0	0	0	0	0	0	0	0	0	0	0	0	0	0	0	0	0	0	1.27667e-05	6.52401e-05	1.70733e-05	0
Bacteria/Acidobacteria/Acidobacteria/Subgroup_17/OTU_009681	0	0	0	0	0	0	0	0	0	0	0	0	0	0	0	0	0	0	0	0	0	0	0	0	0	0	0	0	0	0	0	0	0	0	0	0	2.37158e-05	9.86923e-05	0	2.55297e-05	2.70402e-05	5.13868e-05	4.65037e-05	0.000119412	6.62636e-05	1.27667e-05	3.262e-05	0	2.82865e-05
Bacteria/Acidobacteria/Acidobacteria/Subgroup_17/OTU_009706	0	0	1.09884e-05	0	0	0	0	0	0	0	0	0	0	0	0	0	0	0	0	0	0	0	0	0	0	0	0	0	0	0	0	2.12956e-05	0	0	0	0	0	0	1.12074e-05	0	1.35201e-05	1.28467e-05	3.10025e-05	0	1.65659e-05	1.27667e-05	1.631e-05	3.41466e-05	1.41433e-05
Bacteria/Acidobacteria/Acidobacteria/Subgroup_17/OTU_010362	0	0	4.39536e-05	0	0	0	0	0	0	0	0	0	0	0	0	0	0	0	0	0	0	0	0	0	0	0	0	0	0	0	0	0	0	0	0	0	3.55737e-05	0	2.24147e-05	0	0	1.28467e-05	1.55012e-05	0	4.96977e-05	2.55333e-05	3.262e-05	3.41466e-05	1.41433e-05
Bacteria/Acidobacteria/Acidobacteria/Subgroup_17/OTU_012794	0	0	0	0	0	0	0	0	0	0	0	0	0	0	0	0	0	0	0	0	0	0	0	0	0	0	0	0	0	0	0	0	0	0	0	0	0	0	0	1.27649e-05	0	2.56934e-05	0	2.38823e-05	0	3.83e-05	1.631e-05	0	1.41433e-05
Bacteria/Acidobacteria/Acidobacteria/Subgroup_18/OTU_001219	0	3.26335e-05	3.29652e-05	0	0	0	0	0	0	0	3.40808e-05	9.94708e-06	0	0	1.15912e-05	0	0	1.71371e-05	0	0	0	0	0	0	0	0	0	0	1.71477e-05	0	0	0	0	0	0	0	0.000142295	0.000148038	0.000156903	0.000140414	8.11205e-05	0.000167007	0.000108509	0.000167176	4.96977e-05	0.0001149	0.00037513	0.00020488	0.000113146
Bacteria/Acidobacteria/Acidobacteria/Subgroup_18/OTU_001516	0	1.08778e-05	8.79073e-05	0	0	0	0	0	0	0	0	0	0	0	0	0	0	1.71371e-05	0	0	0	0	0	0	0	0	0	0	0	0	0	0	0	0	0	0	0.000130437	0.000172712	0.000100866	8.93541e-05	9.46406e-05	0.00011562	0.000155012	0.000167176	0.000182225	0.000178733	0.00027727	0.00020488	0.000169719
Bacteria/Acidobacteria/Acidobacteria/Subgroup_18/OTU_002860	0	0	0	0	0	0	0	0	0	0	0	0	0	0	0	0	0	0	0	0	0	0	0	0	0	0	0	0	0	0	0	0	0	0	0	0	4.74316e-05	4.93462e-05	1.12074e-05	1.27649e-05	4.05603e-05	3.85401e-05	4.65037e-05	9.55292e-05	4.96977e-05	3.83e-05	8.15501e-05	8.53665e-05	0.000113146
Bacteria/Acidobacteria/Acidobacteria/Subgroup_18/OTU_003030	0	1.08778e-05	2.19768e-05	0	0	0	0	0	0	0	0	0	0	0	0	0	0	0	0	0	0	0	0	0	0	0	0	0	0	0	0	0	0	0	0	0	3.55737e-05	4.93462e-05	1.12074e-05	0.000114884	1.35201e-05	5.13868e-05	4.65037e-05	4.77646e-05	6.62636e-05	8.93666e-05	0.00017941	8.53665e-05	4.24298e-05
Bacteria/Acidobacteria/Acidobacteria/Subgroup_18/OTU_003954	0	0	2.19768e-05	0	0	0	0	0	0	0	0	0	0	0	0	0	0	0	0	0	0	0	0	0	0	0	0	0	0	0	0	0	0	0	0	0	3.55737e-05	4.93462e-05	2.24147e-05	3.82946e-05	2.70402e-05	0.00011562	1.55012e-05	0.000119412	9.93953e-05	0.000102133	8.15501e-05	0.00010244	4.24298e-05
Bacteria/Acidobacteria/Acidobacteria/Subgroup_18/OTU_004021	0	0	1.09884e-05	0	0	0	0	0	0	0	1.70404e-05	0	1.91075e-05	0	0	0	0	0	0	0	0	0	0	0	0	0	0	0	0	1.50011e-05	0	0	0	0	0	0	3.55737e-05	4.93462e-05	0.000100866	7.65892e-05	8.11205e-05	8.99269e-05	0.000155012	0.000191058	6.62636e-05	8.93666e-05	0.00021203	0.000170733	0.000127289
Bacteria/Acidobacteria/Acidobacteria/Subgroup_18/OTU_004495	0	0	0	0	0	0	0	0	0	0	0	0	0	0	0	0	0	0	0	0	0	0	0	0	0	0	0	0	0	0	0	0	0	0	0	0	0	2.46731e-05	3.36221e-05	0	0	1.28467e-05	1.55012e-05	2.38823e-05	0	1.27667e-05	3.262e-05	1.70733e-05	2.82865e-05
Bacteria/Acidobacteria/Acidobacteria/Subgroup_18/OTU_004750	0	1.08778e-05	0	0	0	0	0	0	0	0	0	0	0	0	0	0	0	0	0	0	0	0	0	0	0	0	0	0	0	0	0	0	0	0	0	0	7.11474e-05	4.93462e-05	6.72442e-05	5.10595e-05	6.76005e-05	5.13868e-05	1.55012e-05	2.38823e-05	0	3.83e-05	6.52401e-05	5.12199e-05	0
Bacteria/Acidobacteria/Acidobacteria/Subgroup_18/OTU_005631	0	0	0	0	0	0	0	0	0	0	0	0	0	0	0	0	0	0	0	0	0	0	0	0	0	0	0	0	0	0	0	0	0	0	0	0	1.18579e-05	4.93462e-05	0	1.27649e-05	2.70402e-05	1.28467e-05	1.55012e-05	4.77646e-05	1.65659e-05	3.83e-05	6.52401e-05	3.41466e-05	0
Bacteria/Acidobacteria/Acidobacteria/Subgroup_18/OTU_006606	0	0	0	0	0	0	0	0	0	0	0	0	0	0	0	0	0	0	0	0	0	0	0	0	0	0	0	0	0	0	0	0	0	0	0	0	2.37158e-05	0	1.12074e-05	6.38244e-05	5.40804e-05	0	3.10025e-05	0	0	1.27667e-05	4.89301e-05	6.82932e-05	1.41433e-05
Bacteria/Acidobacteria/Acidobacteria/Subgroup_18/OTU_007421	0	0	0	0	0	0	0	0	0	0	0	0	0	0	0	0	0	0	0	0	0	0	0	0	0	0	0	0	0	0	0	0	0	0	0	0	0	4.93462e-05	0	0	0	0	0	0	0	0	4.89301e-05	1.70733e-05	0
Bacteria/Acidobacteria/Acidobacteria/Subgroup_18/OTU_007812	0	0	0	0	0	0	0	0	0	0	0	0	0	0	0	0	0	0	0	0	0	0	0	0	0	0	0	0	0	0	0	0	0	0	0	0	1.18579e-05	0	0	0	0	3.85401e-05	0	0	1.65659e-05	2.55333e-05	1.631e-05	0	2.82865e-05
Bacteria/Acidobacteria/Acidobacteria/Subgroup_18/OTU_008660	0	0	0	0	0	0	0	0	0	0	0	0	0	0	0	0	0	0	0	0	0	0	0	0	0	0	0	0	0	0	0	0	0	0	0	0	1.18579e-05	0	1.12074e-05	1.27649e-05	2.70402e-05	0	0	0	3.31318e-05	0	1.631e-05	3.41466e-05	0
Bacteria/Acidobacteria/Acidobacteria/Subgroup_18/OTU_008800	0	0	0	0	0	0	0	0	0	0	0	0	0	0	0	0	0	0	0	0	0	0	0	0	0	0	0	0	0	0	0	0	0	0	0	0	0	0	0	0	1.35201e-05	1.28467e-05	1.55012e-05	0	0	0	1.631e-05	0	0
Bacteria/Acidobacteria/Acidobacteria/Subgroup_18/OTU_009080	0	1.08778e-05	0	0	0	0	0	0	0	0	0	0	0	0	0	0	0	0	0	0	0	0	0	0	0	0	0	0	0	0	0	0	0	0	0	0	0	0	1.12074e-05	1.27649e-05	1.35201e-05	1.28467e-05	1.55012e-05	0	0	3.83e-05	3.262e-05	0	0
Bacteria/Acidobacteria/Acidobacteria/Subgroup_18/OTU_010158	0	0	0	0	0	0	0	0	0	0	0	0	0	0	0	0	0	0	0	0	0	0	0	0	0	0	0	0	0	0	0	0	0	0	0	0	0	0	0	0	0	0	1.55012e-05	0	1.65659e-05	0	0	0	1.41433e-05
Bacteria/Acidobacteria/Acidobacteria/Subgroup_18/OTU_010808	0	0	0	0	0	0	0	0	0	0	0	0	0	0	0	0	0	0	0	0	0	0	0	0	0	0	0	0	0	0	0	0	0	0	0	0	0	0	1.12074e-05	0	1.35201e-05	0	1.55012e-05	0	1.65659e-05	1.27667e-05	0	1.70733e-05	0
Bacteria/Acidobacteria/Acidobacteria/Subgroup_18/OTU_011112	0	0	0	0	0	0	0	0	0	0	0	0	0	0	0	0	0	0	0	0	0	0	0	0	0	0	0	0	0	0	0	0	0	0	0	0	0	0	0	0	0	0	0	0	0	0	0	1.70733e-05	1.41433e-05
Bacteria/Acidobacteria/Acidobacteria/Subgroup_18/OTU_011686	0	0	0	0	0	0	0	0	0	0	0	0	9.55374e-06	0	0	0	0	0	0	0	0	1.08998e-05	0	0	0	0	0	0	0	0	0	0	0	0	0	0	5.92895e-05	2.46731e-05	1.12074e-05	2.55297e-05	0	3.85401e-05	9.30074e-05	7.16469e-05	1.65659e-05	1.27667e-05	8.15501e-05	3.41466e-05	0
Bacteria/Acidobacteria/Acidobacteria/Subgroup_18/OTU_012330	0	0	0	0	0	0	0	0	0	0	0	0	0	0	0	0	0	0	0	0	0	0	0	0	0	0	0	0	0	0	0	0	0	0	0	0	0	2.46731e-05	0	0	0	1.28467e-05	0	0	0	1.27667e-05	0	0	0
Bacteria/Acidobacteria/Acidobacteria/Subgroup_21/OTU_000658	0	0.000130534	0.000120872	1.87813e-05	0	0	0	0	0	0	0	0	3.8215e-05	0	0	0	1.17185e-05	1.71371e-05	0	0	1.12871e-05	0	0	0	4.04809e-05	0	2.66797e-05	0	0	0	0	0	0	0	0	0	0.000533605	0.000542808	0.00089659	0.00111054	0.000689525	0.000835036	0.000775062	0.000692587	0.000728899	0.000331933	0.00122325	0.000785372	0.00073545
Bacteria/Acidobacteria/Acidobacteria/Subgroup_21/OTU_000703	0	0.00015229	2.19768e-05	0	0	0	0	0	0	0	0	0	1.91075e-05	0	0	0	0	0	0	0	0	0	0	0	0	0	0	0	0	0	0	0	0	0	0	0	0.000177868	0.000345423	0.000268977	0.000293592	0.000229842	0.000269781	0.000294523	0.000501528	0.000231922	0.0002298	0.000570851	0.000478052	0.000297009
Bacteria/Acidobacteria/Acidobacteria/Subgroup_21/OTU_001081	8.04408e-06	3.26335e-05	4.39536e-05	0	0	0	0	0	0	0	0	0	0	0	0	0	0	0	2.17453e-05	0	0	0	0	0	0	0	0	0	0	0	0	0	0	0	0	0	0.000177868	0.000271404	8.9659e-05	0.000191473	0.000121681	0.000141314	9.30074e-05	0.000167176	0.000331318	0.000140433	0.000407751	0.000273173	0.000268722
Bacteria/Acidobacteria/Acidobacteria/Subgroup_21/OTU_001723	0	2.17557e-05	4.39536e-05	0	0	0	0	0	0	0	0	0	1.91075e-05	0	0	0	1.17185e-05	0	0	1.0126e-05	0	0	0	0	0	0	0	0	0	2.25016e-05	0	0	0	0	0	0	7.11474e-05	7.40192e-05	0.000179318	0.000102119	0.000148721	8.99269e-05	9.30074e-05	0.000214941	9.93953e-05	0.000127667	0.0001631	0.000273173	4.24298e-05
Bacteria/Acidobacteria/Acidobacteria/Subgroup_21/OTU_002152	0	0	0	0	0	0	0	0	0	0	0	0	0	0	0	0	0	0	0	0	0	0	0	0	0	0	0	0	0	0	0	0	0	0	0	0	2.37158e-05	9.86923e-05	0	0.000114884	6.76005e-05	0.000102774	0.000217017	7.16469e-05	8.28295e-05	0.0001149	6.52401e-05	0.000119513	5.65731e-05
Bacteria/Acidobacteria/Acidobacteria/Subgroup_21/OTU_002289	8.04408e-06	0	1.09884e-05	0	0	0	0	0	0	0	0	0	0	0	0	0	0	0	0	0	0	0	0	0	0	0	0	0	0	0	0	0	0	0	0	0	8.30053e-05	7.40192e-05	6.72442e-05	0.000191473	9.46406e-05	0.00011562	0.000186015	4.77646e-05	9.93953e-05	0.0001532	0.00014679	8.53665e-05	9.90029e-05
Bacteria/Acidobacteria/Acidobacteria/Subgroup_21/OTU_002949	0	2.17557e-05	0	0	0	0	0	0	0	0	1.70404e-05	0	0	0	0	0	0	1.71371e-05	0	0	0	0	0	0	0	0	0	0	0	0	0	0	0	0	0	0	8.30053e-05	9.86923e-05	8.9659e-05	6.38244e-05	2.70402e-05	8.99269e-05	9.30074e-05	7.16469e-05	0.000182225	0.000102133	0.00037513	0.000170733	0.000141433
Bacteria/Acidobacteria/Acidobacteria/Subgroup_21/OTU_003041	0	2.17557e-05	4.39536e-05	0	0	0	0	0	0	0	0	0	0	0	0	0	0	0	0	0	0	0	0	0	0	0	0	0	0	0	7.9372e-06	0	0	0	0	0	4.74316e-05	0.000123365	7.84516e-05	0.000114884	6.76005e-05	6.42335e-05	3.10025e-05	0	6.62636e-05	2.55333e-05	0.00027727	8.53665e-05	5.65731e-05
Bacteria/Acidobacteria/Acidobacteria/Subgroup_21/OTU_006017	0	0	0	0	0	0	0	0	0	0	0	0	0	0	0	0	0	0	0	0	0	0	0	0	0	0	0	0	0	0	0	0	0	0	0	0	1.18579e-05	2.46731e-05	5.60368e-05	1.27649e-05	2.70402e-05	3.85401e-05	9.30074e-05	0.000119412	0	1.27667e-05	4.89301e-05	1.70733e-05	7.07164e-05
Bacteria/Acidobacteria/Acidobacteria/Subgroup_21/OTU_006524	0	0	0	0	0	0	0	0	0	0	0	9.94708e-06	9.55374e-06	1.90009e-05	0	0	0	1.71371e-05	0	0	0	0	0	0	0	0	0	0	0	0	0	0	0	0	0	0	3.55737e-05	4.93462e-05	7.84516e-05	2.55297e-05	2.70402e-05	3.85401e-05	3.10025e-05	4.77646e-05	3.31318e-05	8.93666e-05	1.631e-05	6.82932e-05	7.07164e-05
Bacteria/Acidobacteria/Acidobacteria/Subgroup_21/OTU_007457	0	0	0	0	0	0	0	0	0	0	0	0	0	0	0	0	0	0	0	0	0	0	0	0	0	0	0	0	0	0	0	0	0	0	0	0	0	0	0	1.27649e-05	0	0	3.10025e-05	2.38823e-05	0	1.27667e-05	1.631e-05	0	0
Bacteria/Acidobacteria/Acidobacteria/Subgroup_21/OTU_007512	0	0	0	0	0	0	0	0	0	0	0	0	0	0	0	0	0	0	0	0	0	0	0	1.64206e-05	0	0	0	0	0	0	0	0	0	0	0	0	1.18579e-05	4.93462e-05	0	2.55297e-05	1.35201e-05	2.56934e-05	1.55012e-05	0	0	0	3.262e-05	1.70733e-05	1.41433e-05
Bacteria/Acidobacteria/Acidobacteria/Subgroup_21/OTU_007534	0	4.35114e-05	0	0	0	0	0	0	0	0	1.70404e-05	0	2.86612e-05	0	0	0	0	0	0	0	0	0	0	0	0	0	0	0	0	0	0	0	0	0	0	0	0.000106721	0.000123365	8.9659e-05	0.000102119	0.000108161	0.000128467	6.20049e-05	9.55292e-05	0.000182225	5.10667e-05	0.00027727	0.000358539	9.90029e-05
Bacteria/Acidobacteria/Acidobacteria/Subgroup_21/OTU_008901	0	0	0	0	0	0	0	0	0	0	0	0	0	0	0	0	0	0	0	0	0	0	0	0	0	0	0	0	0	0	0	0	0	0	0	0	4.74316e-05	2.46731e-05	2.24147e-05	0	2.70402e-05	0	3.10025e-05	0	0	3.83e-05	3.262e-05	1.70733e-05	2.82865e-05
Bacteria/Acidobacteria/Acidobacteria/Subgroup_21/OTU_010451	0	0	0	0	0	0	0	0	0	0	0	0	0	0	0	0	0	0	0	0	0	0	0	0	0	0	0	0	0	0	0	0	0	0	0	0	1.18579e-05	4.93462e-05	1.12074e-05	1.27649e-05	1.35201e-05	0	4.65037e-05	2.38823e-05	1.65659e-05	0	3.262e-05	1.70733e-05	2.82865e-05
Bacteria/Acidobacteria/Acidobacteria/Subgroup_21/OTU_013238	0	0	0	0	0	0	0	0	0	0	0	0	0	0	0	0	0	0	0	0	0	0	0	0	0	0	0	0	0	0	0	0	0	0	0	0	1.18579e-05	0	1.12074e-05	0	2.70402e-05	0	0	0	0	1.27667e-05	0	0	0
Bacteria/Acidobacteria/Acidobacteria/Subgroup_3/OTU_000816	8.04408e-06	3.26335e-05	1.09884e-05	0	0	0	0	0	0	1.53311e-05	0	0	0	0	1.15912e-05	0	0	0	0	0	0	0	0	0	0	0	0	0	0	0	0	0	0	0	0	0	9.48632e-05	7.40192e-05	0.000145696	0.000229768	0.000162241	0.000231241	0.000155012	0.000167176	0.000248488	8.93666e-05	0.00027727	0.000290246	0.000141433
Bacteria/Acidobacteria/Acidobacteria/Subgroup_3/OTU_002200	0	1.08778e-05	2.19768e-05	0	0	0	0	0	0	0	0	9.94708e-06	0	3.80019e-05	0	0	0	0	0	0	0	0	0	0	0	0	0	0	0	0	0	2.12956e-05	0	0	0	9.52472e-06	1.18579e-05	0	1.12074e-05	2.55297e-05	4.05603e-05	7.70802e-05	0.000108509	7.16469e-05	8.28295e-05	1.27667e-05	0.00024465	5.12199e-05	2.82865e-05
Bacteria/Acidobacteria/Acidobacteria/Subgroup_3/OTU_002515	0	0	0	0	0	0	0	0	0	0	0	0	0	0	0	0	0	0	0	0	0	0	0	0	0	0	0	0	0	0	0	0	0	0	0	0	8.30053e-05	4.93462e-05	1.12074e-05	3.82946e-05	1.35201e-05	5.13868e-05	1.55012e-05	9.55292e-05	8.28295e-05	1.27667e-05	4.89301e-05	3.41466e-05	5.65731e-05
Bacteria/Acidobacteria/Acidobacteria/Subgroup_3/OTU_002596	0	3.26335e-05	0	0	0	0	0	0	0	0	0	0	0	0	0	0	0	0	0	0	0	0	0	0	0	0	0	0	0	0	0	0	0	0	0	0	0.000118579	0	0.000145696	7.65892e-05	1.35201e-05	0.000102774	6.20049e-05	2.38823e-05	4.96977e-05	7.66e-05	8.15501e-05	3.41466e-05	2.82865e-05
Bacteria/Acidobacteria/Acidobacteria/Subgroup_3/OTU_003184	0	0.00015229	1.09884e-05	0	0	0	0	0	0	0	0	9.94708e-06	0	0	0	8.132e-06	0	0	0	0	0	0	0	0	0	0	0	0	0	0	0	0	0	0	0	0	2.37158e-05	2.46731e-05	4.48295e-05	3.82946e-05	4.05603e-05	5.13868e-05	0	0	3.31318e-05	5.10667e-05	1.631e-05	3.41466e-05	4.24298e-05
Bacteria/Acidobacteria/Acidobacteria/Subgroup_3/OTU_003245	0	0	0	0	0	0	0	0	0	0	0	0	0	0	0	0	0	0	0	0	0	0	0	0	0	0	0	0	0	0	0	0	0	0	0	0	7.11474e-05	2.46731e-05	1.12074e-05	5.10595e-05	0.000135201	3.85401e-05	7.75062e-05	9.55292e-05	6.62636e-05	6.38333e-05	8.15501e-05	0.000119513	4.24298e-05
Bacteria/Acidobacteria/Acidobacteria/Subgroup_3/OTU_003823	1.60882e-05	2.17557e-05	0	0	0	0	0	0	0	0	3.40808e-05	0	2.86612e-05	0	0	0	0	0	0	0	0	0	0	0	0	0	0	8.94366e-06	0	0	0	1.06478e-05	0	0	0	0	2.37158e-05	2.46731e-05	4.48295e-05	2.55297e-05	0	5.13868e-05	6.20049e-05	0	3.31318e-05	1.27667e-05	4.89301e-05	1.70733e-05	1.41433e-05
Bacteria/Acidobacteria/Acidobacteria/Subgroup_3/OTU_003832	0	0	0	0	0	0	0	0	0	0	1.70404e-05	0	0	0	0	0	0	0	0	0	0	0	0	0	0	0	0	0	0	0	0	0	0	0	0	0	0	2.46731e-05	3.36221e-05	1.27649e-05	4.05603e-05	1.28467e-05	0	0.000119412	1.65659e-05	3.83e-05	4.89301e-05	8.53665e-05	0
Bacteria/Acidobacteria/Acidobacteria/Subgroup_3/OTU_003841	0	1.08778e-05	2.19768e-05	0	0	0	0	0	0	0	0	0	0	0	0	0	0	0	0	0	0	0	0	0	0	0	0	0	0	0	0	0	0	0	0	0	4.74316e-05	2.46731e-05	3.36221e-05	1.27649e-05	4.05603e-05	0	4.65037e-05	0.000143294	1.65659e-05	0	0.00011417	0.000119513	0
Bacteria/Acidobacteria/Acidobacteria/Subgroup_3/OTU_008134	0	0	0	0	0	0	0	0	0	0	0	0	0	0	0	0	0	0	0	0	0	0	0	0	0	0	0	0	0	0	0	0	0	0	0	0	0	0	0	0	2.70402e-05	0	1.55012e-05	0	0	0	0	1.70733e-05	1.41433e-05
Bacteria/Acidobacteria/Acidobacteria/Subgroup_3/OTU_008546	0	1.08778e-05	2.19768e-05	0	0	0	0	0	0	0	0	0	0	0	0	0	0	0	0	0	0	0	0	0	0	0	0	0	0	7.50053e-06	0	0	0	0	0	0	0	0	0	2.55297e-05	4.05603e-05	1.28467e-05	3.10025e-05	2.38823e-05	1.65659e-05	0	3.262e-05	0	2.82865e-05
Bacteria/Acidobacteria/Acidobacteria/Subgroup_3/OTU_009124	0	0	1.09884e-05	0	0	0	0	0	0	0	0	0	0	0	0	0	1.17185e-05	0	0	0	0	0	0	0	0	0	0	0	0	0	0	0	0	0	0	0	1.18579e-05	0	0	2.55297e-05	2.70402e-05	0	0	2.38823e-05	0	0	3.262e-05	1.70733e-05	0
Bacteria/Acidobacteria/Acidobacteria/Subgroup_3/OTU_010353	0	0	0	0	0	0	0	9.89472e-06	0	0	0	0	9.55374e-06	0	0	0	0	0	0	2.02519e-05	0	0	0	0	0	0	0	0	0	0	0	0	0	0	0	0	0	0	4.48295e-05	1.27649e-05	0	1.28467e-05	4.65037e-05	0	3.31318e-05	0	3.262e-05	3.41466e-05	2.82865e-05
Bacteria/Acidobacteria/Acidobacteria/Subgroup_3/OTU_011566	0	1.08778e-05	0	0	0	0	0	0	0	0	0	0	9.55374e-06	0	0	0	0	0	0	0	0	0	0	0	0	0	0	0	0	0	0	0	0	0	0	0	0	0	0	5.10595e-05	0	0	0	0	0	1.27667e-05	0	5.12199e-05	0
Bacteria/Acidobacteria/Acidobacteria/Subgroup_3/OTU_011950	0	0	0	0	0	0	0	0	0	0	0	0	0	0	0	0	0	0	0	1.0126e-05	0	0	0	0	0	0	0	0	0	0	0	0	0	0	0	0	1.18579e-05	0	0	2.55297e-05	0	0	0	0	1.65659e-05	2.55333e-05	4.89301e-05	3.41466e-05	1.41433e-05
Bacteria/Acidobacteria/Acidobacteria/Subgroup_3/OTU_012433	0	0	0	0	0	0	0	0	0	0	0	0	0	0	0	0	0	0	0	0	0	0	0	0	0	0	0	0	0	0	0	0	0	0	0	0	1.18579e-05	0	0	1.27649e-05	1.35201e-05	0	0	0	0	1.27667e-05	0	1.70733e-05	0
Bacteria/Acidobacteria/Acidobacteria/Subgroup_3/OTU_013121	0	0	0	0	0	0	0	0	0	0	0	0	0	0	0	0	0	0	0	0	0	0	0	0	0	0	0	0	0	0	0	0	0	0	0	0	0	0	1.12074e-05	0	0	0	0	0	3.31318e-05	0	0	0	1.41433e-05
Bacteria/Acidobacteria/Acidobacteria/Subgroup_3/PAUC26f/OTU_000271	2.41322e-05	0.00015229	0.000109884	0	9.38808e-06	0	3.9906e-06	0	0	4.59932e-05	6.81617e-05	9.94708e-06	8.59837e-05	1.90009e-05	2.31825e-05	3.2528e-05	0	6.85483e-05	0	1.0126e-05	0	2.17996e-05	1.11692e-05	0	2.02405e-05	1.84016e-05	8.89324e-06	0	3.42953e-05	0	0	2.12956e-05	0	0	1.0735e-05	1.90494e-05	0.00154153	0.001283	0.00133368	0.000714833	0.00174409	0.000963503	0.00148812	0.00128964	0.000712333	0.0012256	0.000619781	0.000597565	0.00108903
Bacteria/Acidobacteria/Acidobacteria/Subgroup_3/PAUC26f/OTU_000519	8.04408e-06	6.52671e-05	1.09884e-05	0	0	0	0	0	0	0	3.40808e-05	0	5.73225e-05	0	1.15912e-05	0	0	0	0	0	0	0	0	1.64206e-05	0	0	0	0	0	0	0	0	0	0	0	0	0.000604753	0.000592154	0.000358636	0.000140414	0.000500243	0.000552408	0.000620049	0.000668705	0.000248488	0.000523433	0.000456681	0.000375613	0.000438441
Bacteria/Acidobacteria/Acidobacteria/Subgroup_3/PAUC26f/OTU_000644	0	4.35114e-05	3.29652e-05	0	0	0	0	0	1.03296e-05	0	0	0	6.68762e-05	0	0	0	0	0	0	0	0	0	0	0	0	0	0	0	0	0	0	0	0	0	0	0	0.000521747	0.000542808	0.000627613	0.000638244	0.000513763	0.000732262	0.000837067	0.000573175	0.000546674	0.000446833	0.000815501	0.000836591	0.000608161
Bacteria/Acidobacteria/Acidobacteria/Subgroup_3/PAUC26f/OTU_001290	0	2.17557e-05	1.09884e-05	0	0	0	0	0	0	0	0	0	0	0	0	0	0	0	0	0	0	0	0	0	0	0	0	0	0	0	0	0	0	0	0	0	0.000154153	0.000123365	8.9659e-05	7.65892e-05	0.000202801	0.000141314	0.000186015	0.000119412	0.000132527	7.66e-05	9.78601e-05	0.00015366	7.07164e-05
Bacteria/Acidobacteria/Acidobacteria/Subgroup_3/PAUC26f/OTU_001319	0	1.08778e-05	0	0	0	0	0	0	0	0	0	0	9.55374e-06	0	0	0	0	0	0	0	0	0	0	0	0	0	0	0	0	0	0	0	0	0	0	0	0.000177868	0.00032075	0.000190525	0.000140414	0.000338002	0.000244087	0.000186015	0.000191058	0.000165659	0.000178733	0.00024465	0.000221953	9.90029e-05
Bacteria/Acidobacteria/Acidobacteria/Subgroup_3/PAUC26f/OTU_001922	0	0	0	0	0	0	0	0	0	0	1.70404e-05	0	0	0	0	0	0	0	0	0	0	0	0	0	0	0	0	0	0	0	0	0	0	0	0	0	5.92895e-05	2.46731e-05	4.48295e-05	5.10595e-05	8.11205e-05	5.13868e-05	9.30074e-05	2.38823e-05	6.62636e-05	7.66e-05	4.89301e-05	5.12199e-05	4.24298e-05
Bacteria/Acidobacteria/Acidobacteria/Subgroup_3/PAUC26f/OTU_002175	0	1.08778e-05	0	0	0	8.2648e-06	0	0	0	0	0	0	9.55374e-06	0	0	0	0	0	0	1.0126e-05	0	0	0	0	0	0	0	0	0	0	0	0	0	0	0	4.76236e-05	0.000154153	0.000123365	0.000179318	0.000178708	0.000148721	7.70802e-05	0.000170514	0.000262705	0.000115961	8.93666e-05	9.78601e-05	5.12199e-05	0.000141433
Bacteria/Acidobacteria/Acidobacteria/Subgroup_3/PAUC26f/OTU_002358	0	1.08778e-05	1.09884e-05	0	0	0	0	0	0	0	1.70404e-05	0	0	0	0	0	0	0	2.17453e-05	0	0	0	0	0	2.02405e-05	0	0	0	0	0	0	0	0	0	0	0	0.000201584	7.40192e-05	0.000201733	0.000191473	0.000148721	8.99269e-05	0.00012401	0.000167176	8.28295e-05	8.93666e-05	0.00011417	5.12199e-05	8.48596e-05
Bacteria/Acidobacteria/Acidobacteria/Subgroup_3/PAUC26f/OTU_002409	0	0	5.4942e-05	0	0	0	0	9.89472e-06	0	1.53311e-05	1.70404e-05	0	0	0	0	0	0	0	0	0	0	0	0	0	0	0	0	0	0	0	0	0	0	0	0	0	0.000166011	2.46731e-05	0.000179318	0.000293592	0.000175761	0.000269781	0.000201516	0.000238823	0.000198791	0.000102133	0.00034251	0.000324393	0.000226292
Bacteria/Acidobacteria/Acidobacteria/Subgroup_3/PAUC26f/OTU_002469	0	0	2.19768e-05	0	0	0	0	0	0	0	0	0	0	0	0	0	0	3.42742e-05	0	0	0	0	0	0	0	0	0	0	0	0	0	0	0	0	0	0	4.74316e-05	0.000172712	5.60368e-05	5.10595e-05	9.46406e-05	2.56934e-05	7.75062e-05	4.77646e-05	8.28295e-05	3.83e-05	0.0001631	0.000119513	9.90029e-05
Bacteria/Acidobacteria/Acidobacteria/Subgroup_3/PAUC26f/OTU_002768	0	0	1.09884e-05	0	0	0	0	0	0	0	0	0	0	0	0	0	0	0	0	0	0	0	0	0	0	0	0	0	0	0	0	0	0	0	0	9.52472e-06	1.18579e-05	7.40192e-05	4.48295e-05	7.65892e-05	9.46406e-05	7.70802e-05	0.000139511	0	3.31318e-05	5.10667e-05	0.00011417	8.53665e-05	0.000127289
Bacteria/Acidobacteria/Acidobacteria/Subgroup_3/PAUC26f/OTU_002893	0	1.08778e-05	0	0	0	0	0	0	0	0	0	0	0	0	0	0	0	0	2.17453e-05	0	0	0	0	0	0	0	0	0	0	0	0	0	0	0	0	0	5.92895e-05	7.40192e-05	6.72442e-05	8.93541e-05	4.05603e-05	1.28467e-05	6.20049e-05	4.77646e-05	3.31318e-05	1.27667e-05	3.262e-05	5.12199e-05	2.82865e-05
Bacteria/Acidobacteria/Acidobacteria/Subgroup_3/PAUC26f/OTU_003086	0	0	1.09884e-05	0	0	0	0	0	0	0	0	0	0	0	0	0	0	0	0	2.02519e-05	0	0	0	0	0	0	0	0	0	0	0	1.06478e-05	0	0	0	0	4.74316e-05	7.40192e-05	0.000112074	3.82946e-05	0.000108161	5.13868e-05	0.000170514	9.55292e-05	4.96977e-05	1.27667e-05	4.89301e-05	3.41466e-05	4.24298e-05
Bacteria/Acidobacteria/Acidobacteria/Subgroup_3/PAUC26f/OTU_003343	0	1.08778e-05	0	0	0	0	0	0	0	0	0	0	0	0	0	0	0	0	0	1.0126e-05	0	1.08998e-05	0	0	0	0	0	0	0	0	0	0	0	0	0	0	8.30053e-05	2.46731e-05	0	1.27649e-05	4.05603e-05	0	4.65037e-05	7.16469e-05	4.96977e-05	3.83e-05	3.262e-05	0.00010244	8.48596e-05
Bacteria/Acidobacteria/Acidobacteria/Subgroup_3/PAUC26f/OTU_003784	0	0	0	0	0	0	0	0	0	0	0	0	0	0	0	0	0	0	0	0	0	0	0	0	0	0	0	0	0	0	0	0	0	0	0	0	1.18579e-05	4.93462e-05	4.48295e-05	0.000114884	4.05603e-05	3.85401e-05	4.65037e-05	4.77646e-05	3.31318e-05	0	8.15501e-05	5.12199e-05	4.24298e-05
Bacteria/Acidobacteria/Acidobacteria/Subgroup_3/PAUC26f/OTU_003920	0	0	2.19768e-05	0	0	0	0	0	0	0	0	0	0	0	0	0	0	0	0	0	0	0	0	0	0	0	0	0	0	0	0	0	0	0	0	0	7.11474e-05	0	6.72442e-05	2.55297e-05	1.35201e-05	5.13868e-05	0.000201516	7.16469e-05	3.31318e-05	6.38333e-05	6.52401e-05	0	0
Bacteria/Acidobacteria/Acidobacteria/Subgroup_3/PAUC26f/OTU_004295	0	2.17557e-05	0	0	0	0	0	0	0	0	0	0	0	0	0	0	0	0	0	0	0	0	0	0	0	0	0	0	0	0	0	0	0	0	0	0	1.18579e-05	0	3.36221e-05	5.10595e-05	0	3.85401e-05	3.10025e-05	4.77646e-05	9.93953e-05	1.27667e-05	8.15501e-05	1.70733e-05	1.41433e-05
Bacteria/Acidobacteria/Acidobacteria/Subgroup_3/PAUC26f/OTU_004818	0	1.08778e-05	2.19768e-05	0	0	0	0	0	0	0	0	0	0	0	0	0	0	0	0	1.0126e-05	0	0	0	0	0	1.84016e-05	0	0	0	0	0	0	0	0	0	0	5.92895e-05	2.46731e-05	0.000201733	1.27649e-05	4.05603e-05	7.70802e-05	9.30074e-05	0.000119412	0.000182225	7.66e-05	6.52401e-05	3.41466e-05	2.82865e-05
Bacteria/Acidobacteria/Acidobacteria/Subgroup_3/PAUC26f/OTU_006155	0	0	2.19768e-05	0	0	1.65296e-05	0	0	0	0	0	0	0	0	0	0	1.17185e-05	0	0	0	0	0	0	0	0	0	0	0	0	0	0	0	0	0	0	0	3.55737e-05	0	3.36221e-05	3.82946e-05	5.40804e-05	0	3.10025e-05	2.38823e-05	1.65659e-05	1.27667e-05	3.262e-05	0	0
Bacteria/Acidobacteria/Acidobacteria/Subgroup_3/PAUC26f/OTU_008174	0	0	0	0	0	0	0	0	0	0	0	0	9.55374e-06	0	0	0	0	1.71371e-05	0	0	0	0	1.11692e-05	0	2.02405e-05	0	0	0	0	0	0	0	0	0	0	0	1.18579e-05	0	1.12074e-05	0	4.05603e-05	1.28467e-05	0	0	0	1.27667e-05	3.262e-05	0	2.82865e-05
Bacteria/Acidobacteria/Acidobacteria/Subgroup_3/PAUC26f/OTU_011022	0	0	0	0	0	0	0	0	0	0	0	0	0	0	0	0	0	0	0	0	0	0	0	0	0	0	0	0	0	0	0	0	0	0	0	0	3.55737e-05	2.46731e-05	5.60368e-05	1.27649e-05	1.35201e-05	6.42335e-05	1.55012e-05	4.77646e-05	1.65659e-05	2.55333e-05	3.262e-05	1.70733e-05	4.24298e-05
Bacteria/Acidobacteria/Acidobacteria/Subgroup_3/PAUC26f/OTU_011189	0	0	0	0	0	0	0	0	0	0	0	0	0	0	0	0	0	0	0	0	0	0	0	0	0	0	0	0	0	0	0	0	0	0	0	0	0	0	2.24147e-05	0	0	1.28467e-05	0	0	0	0	0	1.70733e-05	4.24298e-05
Bacteria/Acidobacteria/Acidobacteria/Subgroup_3/PAUC26f/OTU_011835	0	0	0	0	0	0	0	0	0	0	0	0	0	0	0	0	0	0	0	0	0	0	0	0	0	0	0	0	0	0	0	0	0	0	0	0	0	7.40192e-05	0	2.55297e-05	0	0	3.10025e-05	7.16469e-05	3.31318e-05	0	1.631e-05	0	4.24298e-05
Bacteria/Acidobacteria/Acidobacteria/Subgroup_3/PAUC26f/OTU_012232	0	0	0	0	0	0	0	0	0	0	0	0	0	0	0	0	0	0	0	0	0	0	0	0	0	0	0	0	0	0	0	0	0	0	0	0	1.18579e-05	2.46731e-05	3.36221e-05	3.82946e-05	0	2.56934e-05	0	0	4.96977e-05	0	0	3.41466e-05	2.82865e-05
Bacteria/Acidobacteria/Acidobacteria/Subgroup_3/PAUC26f/OTU_012443	0	1.08778e-05	0	0	9.38808e-06	0	0	0	0	0	0	0	0	0	0	0	0	0	0	0	0	0	0	0	0	0	0	0	0	0	0	0	0	0	0	0	7.11474e-05	0	1.12074e-05	1.27649e-05	4.05603e-05	3.85401e-05	0	2.38823e-05	4.96977e-05	2.55333e-05	0	0	1.41433e-05
Bacteria/Acidobacteria/Acidobacteria/Subgroup_3/SJA-149/OTU_003484	0	0	0	0	0	0	0	0	0	0	0	0	0	0	0	0	0	0	0	0	0	0	0	0	0	0	0	0	0	0	0	0	0	0	0	0	5.92895e-05	7.40192e-05	3.36221e-05	5.10595e-05	4.05603e-05	3.85401e-05	7.75062e-05	4.77646e-05	0.000115961	0.000140433	0.00014679	3.41466e-05	1.41433e-05
Bacteria/Acidobacteria/Acidobacteria/Subgroup_3/SJA-149/OTU_007470	0	0	0	0	0	0	0	0	0	0	0	0	0	0	0	0	0	0	0	0	0	0	0	0	0	0	0	0	0	0	0	0	0	0	0	0	2.37158e-05	7.40192e-05	2.24147e-05	0	0	2.56934e-05	0	0	0	1.27667e-05	0	1.70733e-05	0
Bacteria/Acidobacteria/Acidobacteria/Subgroup_3/Unknown_Family/Bryobacter/OTU_008010	0	0	0	0	0	0	0	0	0	0	0	0	0	1.90009e-05	0	0	0	0	0	0	0	0	0	0	0	0	0	0	0	0	0	0	0	0	0	0	9.48632e-05	2.46731e-05	6.72442e-05	6.38244e-05	8.11205e-05	6.42335e-05	1.55012e-05	2.38823e-05	1.65659e-05	7.66e-05	3.262e-05	3.41466e-05	8.48596e-05
Bacteria/Acidobacteria/Acidobacteria/Subgroup_3/Unknown_Family/Bryobacter/OTU_013030	0	0	0	0	0	0	0	0	0	0	0	0	0	0	0	0	0	0	0	0	0	0	0	0	0	0	0	0	0	0	0	0	0	0	0	0	1.18579e-05	0	2.24147e-05	0	0	0	0	0	0	0	0	1.70733e-05	0
Bacteria/Acidobacteria/Acidobacteria/Subgroup_3/Unknown_Family/Candidatus_Solibacter/OTU_012772	0	0	0	0	0	0	0	0	0	0	0	0	0	0	0	0	0	0	0	0	0	0	0	0	0	0	0	0	0	0	0	0	0	0	0	0	1.18579e-05	0	0	2.55297e-05	0	2.56934e-05	0	0	1.65659e-05	0	0	0	0
Bacteria/Acidobacteria/Acidobacteria/Subgroup_3/Unknown_Family/OTU_005828	0	0	0	0	0	0	0	0	0	0	0	0	0	0	0	0	0	0	0	0	0	0	0	0	0	0	0	0	0	0	0	0	0	0	0	0	5.92895e-05	7.40192e-05	8.9659e-05	3.82946e-05	2.70402e-05	2.56934e-05	1.55012e-05	4.77646e-05	0	1.27667e-05	1.631e-05	3.41466e-05	2.82865e-05
Bacteria/Acidobacteria/Acidobacteria/Subgroup_3/Unknown_Family/OTU_008587	0	1.08778e-05	1.09884e-05	0	0	0	0	0	0	0	0	0	0	0	0	0	0	0	0	0	0	0	0	0	0	0	0	8.94366e-06	0	0	0	0	0	0	0	0	0	2.46731e-05	3.36221e-05	2.55297e-05	1.35201e-05	0	0	2.38823e-05	4.96977e-05	1.27667e-05	0	1.70733e-05	0
Bacteria/Acidobacteria/Acidobacteria/Subgroup_4/11-24/OTU_000819	0	3.26335e-05	0	0	0	0	0	0	0	0	0	0	9.55374e-06	0	0	0	0	0	0	0	0	0	0	0	0	0	0	0	0	0	0	0	0	0	0	0	0.0004506	0.000444115	0.000381051	0.00049783	0.000351522	0.000385401	0.000387531	0.000358235	0.000447279	0.0004213	0.00037513	0.00020488	0.000339439
Bacteria/Acidobacteria/Acidobacteria/Subgroup_4/Unknown_Family/Blastocatella/OTU_000118	0	0.00030458	7.69189e-05	0	0	0	3.9906e-06	0	0	0	0.000102243	9.94708e-06	4.77687e-05	0	0	0	2.3437e-05	3.42742e-05	0	4.05039e-05	0	0	0	0	0	3.68033e-05	8.89324e-06	0	1.71477e-05	7.50053e-06	0	0	0	0	0	9.52472e-06	0.00252573	0.00231927	0.00281305	0.00237427	0.00347466	0.00314744	0.00237169	0.00234047	0.0022364	0.00270653	0.001631	0.00174148	0.00175377
Bacteria/Acidobacteria/Acidobacteria/Subgroup_4/Unknown_Family/Blastocatella/OTU_000485	0	4.35114e-05	2.19768e-05	9.39064e-06	9.38808e-06	0	0	0	0	0	3.40808e-05	0	6.68762e-05	1.90009e-05	0	0	0	0	2.17453e-05	1.0126e-05	0	0	0	0	0	0	0	0	0	0	0	1.06478e-05	0	0	2.14701e-05	0	0.00118579	0.00111029	0.00103108	0.00052336	0.000865286	0.000912116	0.000558044	0.000525411	0.000447279	0.000523433	0.0003262	0.000324393	0.000537444
Bacteria/Acidobacteria/Acidobacteria/Subgroup_4/Unknown_Family/Blastocatella/OTU_001298	5.63086e-05	2.17557e-05	3.29652e-05	0	0	3.30592e-05	0	0	0	0	0	9.94708e-06	0	0	0	0	0	1.71371e-05	0	0	0	0	0	0	0	0	0	0	0	0	0	0	0	0	0	0	0.000343879	0.000296077	0.000392258	0.000306357	0.000500243	0.000475328	0.000263521	0.000358235	0.000381015	0.0002298	8.15501e-05	0.00010244	0.000155576
Bacteria/Acidobacteria/Acidobacteria/Subgroup_4/Unknown_Family/Blastocatella/OTU_002188	0	1.08778e-05	0	0	0	0	0	0	0	0	0	0	3.8215e-05	0	0	0	0	0	0	1.0126e-05	0	0	1.11692e-05	0	0	0	0	0	0	7.50053e-06	0	0	0	0	0	0	9.48632e-05	7.40192e-05	6.72442e-05	6.38244e-05	0.000135201	0.00015416	7.75062e-05	7.16469e-05	0.000149093	0.000165967	3.262e-05	3.41466e-05	0.000141433
Bacteria/Acidobacteria/Acidobacteria/Subgroup_4/Unknown_Family/Blastocatella/OTU_002218	0	0	0	0	0	0	0	0	0	0	1.70404e-05	0	0	0	0	0	0	0	0	0	0	0	0	0	0	0	0	0	0	7.50053e-06	0	0	0	0	0	0	0.000106721	9.86923e-05	7.84516e-05	0.000114884	0.000229842	0.00015416	0.000108509	7.16469e-05	0.000149093	0.0001149	0.00013048	0.00015366	5.65731e-05
Bacteria/Acidobacteria/Acidobacteria/Subgroup_4/Unknown_Family/Blastocatella/OTU_002502	0	1.08778e-05	2.19768e-05	0	0	0	0	0	0	0	0	0	0	0	0	0	0	1.71371e-05	0	0	0	0	0	0	2.02405e-05	0	0	0	0	0	0	0	0	0	0	0	5.92895e-05	2.46731e-05	0.000112074	3.82946e-05	9.46406e-05	7.70802e-05	3.10025e-05	9.55292e-05	0	3.83e-05	0.00011417	3.41466e-05	4.24298e-05
Bacteria/Acidobacteria/Acidobacteria/Subgroup_4/Unknown_Family/Blastocatella/OTU_007986	0	0	0	0	0	0	0	0	0	0	0	0	0	0	0	0	0	0	0	0	0	0	0	0	0	0	0	0	0	0	0	0	0	0	0	0	1.18579e-05	0	0	0	1.35201e-05	1.28467e-05	1.55012e-05	2.38823e-05	0	1.27667e-05	0	0	1.41433e-05
Bacteria/Acidobacteria/Acidobacteria/Subgroup_4/Unknown_Family/Blastocatella/OTU_009491	0	0	0	0	0	0	0	0	0	0	0	0	0	0	0	0	0	0	0	0	0	0	0	0	0	0	0	0	0	0	0	0	0	0	0	0	0	0	0	1.27649e-05	0	0	1.55012e-05	0	0	0	0	0	0
Bacteria/Acidobacteria/Acidobacteria/Subgroup_4/Unknown_Family/Blastocatella/OTU_013096	0	0	0	0	0	0	0	0	0	0	0	0	0	0	0	0	0	0	0	0	0	0	0	0	0	0	0	0	0	0	0	0	0	0	0	0	3.55737e-05	0	1.12074e-05	1.27649e-05	1.35201e-05	1.28467e-05	4.65037e-05	2.38823e-05	1.65659e-05	1.27667e-05	0	0	1.41433e-05
Bacteria/Acidobacteria/Acidobacteria/Subgroup_5/OTU_004172	0	1.08778e-05	0	0	0	0	0	0	0	0	0	0	0	0	0	0	0	0	0	0	0	0	0	0	0	0	0	8.94366e-06	0	0	0	0	0	0	0	0	2.37158e-05	4.93462e-05	1.12074e-05	5.10595e-05	0	0	0	0	3.31318e-05	3.83e-05	1.631e-05	1.70733e-05	1.41433e-05
Bacteria/Acidobacteria/Acidobacteria/Subgroup_5/OTU_005043	0	2.17557e-05	0	0	0	0	0	0	0	0	0	0	0	0	0	0	0	0	0	0	0	0	0	0	0	0	0	0	0	0	0	0	0	0	0	0	2.37158e-05	4.93462e-05	4.48295e-05	1.27649e-05	0	1.28467e-05	0	0	0	3.83e-05	3.262e-05	5.12199e-05	2.82865e-05
Bacteria/Acidobacteria/Acidobacteria/Subgroup_5/OTU_005053	0	0	0	0	0	0	0	0	0	0	0	0	0	0	0	0	0	0	0	0	0	0	0	0	0	0	0	0	0	0	0	0	0	0	0	0	4.74316e-05	2.46731e-05	1.12074e-05	1.27649e-05	1.35201e-05	3.85401e-05	0	2.38823e-05	1.65659e-05	8.93666e-05	4.89301e-05	1.70733e-05	1.41433e-05
Bacteria/Acidobacteria/Acidobacteria/Subgroup_5/OTU_006604	0	0	0	0	9.38808e-06	0	0	0	0	0	0	0	0	0	0	0	0	0	0	0	0	0	0	0	0	0	0	0	0	0	0	0	0	0	0	0	2.37158e-05	4.93462e-05	0	5.10595e-05	0	3.85401e-05	0	4.77646e-05	1.65659e-05	0	1.631e-05	3.41466e-05	0
Bacteria/Acidobacteria/Acidobacteria/Subgroup_5/OTU_007328	0	0	1.09884e-05	0	0	0	0	0	0	0	0	0	9.55374e-06	0	0	0	0	0	0	0	0	0	0	0	0	0	0	0	0	0	0	0	0	0	0	1.90494e-05	0	0	0	1.27649e-05	5.40804e-05	0	0	0	1.65659e-05	1.27667e-05	0	0	1.41433e-05
Bacteria/Acidobacteria/Acidobacteria/Subgroup_5/OTU_010314	0	0	0	0	0	0	0	0	0	0	0	0	0	0	0	0	0	0	0	0	1.12871e-05	0	0	0	0	0	0	0	0	0	0	0	0	0	0	0	1.18579e-05	7.40192e-05	1.12074e-05	2.55297e-05	1.35201e-05	0	6.20049e-05	0	0	1.27667e-05	0	0	1.41433e-05
Bacteria/Acidobacteria/Acidobacteria/Subgroup_5/OTU_012446	0	0	0	0	0	0	0	0	0	0	0	0	0	0	0	0	0	0	0	0	0	0	0	0	0	0	0	0	0	0	0	0	0	0	0	0	0	0	0	0	0	1.28467e-05	0	0	0	0	0	0	1.41433e-05
Bacteria/Acidobacteria/Acidobacteria/Subgroup_6/OTU_001160	8.04408e-06	1.08778e-05	2.19768e-05	4.69532e-05	1.87762e-05	9.91777e-05	8.77932e-05	6.9263e-05	2.06592e-05	7.66554e-05	1.70404e-05	9.94708e-06	0.000114645	1.90009e-05	0.000127504	4.8792e-05	3.51556e-05	8.56854e-05	0	6.07558e-05	0	5.44989e-05	7.81843e-05	8.21032e-05	0.000141683	7.36065e-05	8.89324e-05	0.000107324	5.1443e-05	5.25037e-05	3.17488e-05	3.19434e-05	6.07275e-05	9.41708e-05	0.000139555	7.61977e-05	0.0002253	0.000271404	0.000201733	0.000229768	0.000189281	0.000179854	0.000232518	0.000119412	0.000298186	0.000357467	0.00019572	0.00010244	0.000212149
Bacteria/Acidobacteria/Acidobacteria/Subgroup_6/OTU_001161	2.41322e-05	2.17557e-05	1.09884e-05	0	0	0	1.19718e-05	0	0	1.53311e-05	3.40808e-05	9.94708e-06	0	0	0	8.132e-06	0	0	2.17453e-05	0	0	0	0	0	0	5.52049e-05	0	1.78873e-05	0	0	7.9372e-06	1.06478e-05	0	3.13903e-05	0	0	0.000154153	0.000172712	0.000201733	0.000114884	0.000175761	0.00015416	0.000186015	0.000191058	0.000215357	0.000242567	0.00013048	0.000290246	0.000240436
Bacteria/Acidobacteria/Acidobacteria/Subgroup_6/OTU_001236	0	3.26335e-05	1.09884e-05	0	9.38808e-06	0	7.9812e-06	1.97894e-05	0	0	0	0	6.68762e-05	0	0	0	1.17185e-05	1.71371e-05	0	1.0126e-05	0	0	0	0	4.04809e-05	0	2.66797e-05	4.47183e-05	1.71477e-05	7.50053e-06	0	0	0	3.13903e-05	0	0	0.000249016	0.000296077	0.000313806	0.000127649	0.000270402	0.000308321	7.75062e-05	0.000358235	0.000248488	0.000293633	0.00017941	0.000239026	0.000183863
Bacteria/Acidobacteria/Acidobacteria/Subgroup_6/OTU_001341	8.04408e-06	3.26335e-05	2.19768e-05	0	0	0	0	0	0	1.53311e-05	1.70404e-05	0	9.55374e-06	0	0	8.132e-06	0	0	0	1.0126e-05	0	0	0	0	0	0	0	1.78873e-05	0	0	0	0	0	0	0	0	0.000130437	7.40192e-05	8.9659e-05	5.10595e-05	0.000148721	0.000141314	0.000155012	0.000214941	0.000132527	0.000178733	0.00022834	0.000187806	0.000169719
Bacteria/Acidobacteria/Acidobacteria/Subgroup_6/OTU_001346	0	3.26335e-05	2.19768e-05	0	0	2.47944e-05	0	0	0	0	1.70404e-05	0	0	0	0	0	0	0	0	0	0	0	0	0	0	0	0	0	0	0	0	0	6.07275e-05	0	0	0	9.48632e-05	4.93462e-05	0.000134488	3.82946e-05	0.000216321	0.000128467	0.000139511	0.000119412	0.000182225	0.0001915	0.0001631	0.000119513	0.000198006
Bacteria/Acidobacteria/Acidobacteria/Subgroup_6/OTU_001677	0	8.70227e-05	1.09884e-05	0	0	0	7.9812e-06	1.97894e-05	0	0	1.70404e-05	0	1.91075e-05	0	0	0	0	0	0	3.03779e-05	0	1.08998e-05	0	1.64206e-05	0	0	8.89324e-06	0	0	0	7.9372e-06	0	0	0	0	9.52472e-06	0.000154153	4.93462e-05	4.48295e-05	0.000114884	8.11205e-05	7.70802e-05	0.000186015	7.16469e-05	0.000182225	0.000242567	0.00019572	8.53665e-05	9.90029e-05
Bacteria/Acidobacteria/Acidobacteria/Subgroup_6/OTU_001819	0	2.17557e-05	1.09884e-05	0	0	0	0	0	0	0	0	0	0	0	0	0	0	1.71371e-05	0	1.0126e-05	0	0	0	0	0	0	8.89324e-06	8.94366e-06	0	0	0	0	0	0	0	0	5.92895e-05	0.000197385	0.000100866	7.65892e-05	0.000175761	0.000128467	0.000108509	4.77646e-05	0.000314752	0.0001532	3.262e-05	0.00010244	0.000141433
Bacteria/Acidobacteria/Acidobacteria/Subgroup_6/OTU_001848	1.60882e-05	2.17557e-05	1.09884e-05	0	1.87762e-05	0	3.9906e-06	2.96842e-05	0	0	1.70404e-05	0	3.8215e-05	0	0	8.132e-06	0	5.14112e-05	6.52358e-05	0	1.12871e-05	0	0	0	0	0	0	0	0	0	0	0	0	0	2.14701e-05	0	0.000249016	0.000123365	0.000134488	5.10595e-05	0.000270402	0.000167007	0.000217017	0.00031047	0.000115961	0.000242567	0.00024465	0.000290246	0.000141433
Bacteria/Acidobacteria/Acidobacteria/Subgroup_6/OTU_001941	0	2.17557e-05	0	0	0	0	0	0	0	0	0	0	0	0	0	0	0	1.71371e-05	2.17453e-05	0	0	0	0	0	0	0	0	0	0	0	0	0	0	0	0	0	0.000154153	9.86923e-05	0.000123281	0.000127649	0.000121681	5.13868e-05	0.000155012	9.55292e-05	0.000215357	0.0002298	0.00013048	0.00010244	0.000155576
Bacteria/Acidobacteria/Acidobacteria/Subgroup_6/OTU_002060	0	2.17557e-05	6.59304e-05	0	0	0	0	0	0	0	0	0	1.91075e-05	0	0	0	0	0	0	0	0	0	0	0	0	0	0	0	0	0	0	0	0	0	0	0	0.000118579	0.000123365	4.48295e-05	0.000140414	9.46406e-05	0.00011562	0.000155012	0.000119412	0.00036445	0.0001532	0.000603471	0.00020488	0.000212149
Bacteria/Acidobacteria/Acidobacteria/Subgroup_6/OTU_002366	0	5.43892e-05	2.19768e-05	0	0	0	0	0	0	1.53311e-05	0	0	9.55374e-06	0	0	0	0	0	0	0	0	0	0	0	0	0	0	0	0	0	0	0	0	0	0	9.52472e-06	2.37158e-05	2.46731e-05	1.12074e-05	5.10595e-05	4.05603e-05	5.13868e-05	7.75062e-05	2.38823e-05	0.000132527	0.0001149	0.0003262	0.000119513	0.000169719
Bacteria/Acidobacteria/Acidobacteria/Subgroup_6/OTU_002527	4.82645e-05	2.17557e-05	4.39536e-05	0	9.38808e-06	2.47944e-05	0	9.89472e-06	0	0	0	0	1.91075e-05	0	0	1.6264e-05	0	0	2.17453e-05	0	1.12871e-05	0	1.11692e-05	0	0	0	0	0	0	0	0	0	0	0	0	9.52472e-06	8.30053e-05	4.93462e-05	0.000100866	2.55297e-05	0.000135201	0.00011562	0.000217017	4.77646e-05	3.31318e-05	7.66e-05	4.89301e-05	5.12199e-05	7.07164e-05
Bacteria/Acidobacteria/Acidobacteria/Subgroup_6/OTU_002540	2.41322e-05	1.08778e-05	3.29652e-05	0	0	0	0	0	0	0	0	0	0	0	0	0	0	0	0	0	0	0	0	0	4.04809e-05	0	1.77865e-05	0	0	0	0	0	0	0	1.0735e-05	0	3.55737e-05	2.46731e-05	2.24147e-05	2.55297e-05	5.40804e-05	8.99269e-05	6.20049e-05	4.77646e-05	0.000165659	0.000178733	0.00037513	0.000119513	0.000113146
Bacteria/Acidobacteria/Acidobacteria/Subgroup_6/OTU_002912	0	2.17557e-05	0	0	0	0	0	1.97894e-05	0	0	1.70404e-05	0	0	0	0	0	0	0	2.17453e-05	1.0126e-05	0	0	0	0	0	0	0	0	0	0	0	0	0	0	0	9.52472e-06	5.92895e-05	0.000172712	0.000100866	5.10595e-05	5.40804e-05	8.99269e-05	0.000139511	0.000143294	9.93953e-05	0.000217033	0.00019572	0.00015366	8.48596e-05
Bacteria/Acidobacteria/Acidobacteria/Subgroup_6/OTU_002917	0	3.26335e-05	2.19768e-05	0	0	0	0	0	0	0	0	0	9.55374e-06	0	0	0	0	0	0	0	0	0	0	0	0	0	0	0	0	0	0	0	0	0	0	0	4.74316e-05	0	0	0	0	0	1.55012e-05	2.38823e-05	0	6.38333e-05	0	0	2.82865e-05
Bacteria/Acidobacteria/Acidobacteria/Subgroup_6/OTU_003113	8.04408e-05	7.61449e-05	5.4942e-05	9.39064e-06	0	8.2648e-06	3.59154e-05	2.96842e-05	3.09889e-05	1.53311e-05	0	0	3.8215e-05	0	1.15912e-05	0	0	1.71371e-05	2.17453e-05	0	0	0	1.11692e-05	1.64206e-05	0	0	0	0	1.71477e-05	0	0	0	0	0	0	0	0	0	0	0	1.35201e-05	1.28467e-05	0	0	0	0	0	0	0
Bacteria/Acidobacteria/Acidobacteria/Subgroup_6/OTU_003163	0	3.26335e-05	0	0	0	0	0	0	0	0	0	0	0	0	0	0	0	1.71371e-05	0	0	0	0	0	0	0	0	0	0	1.71477e-05	0	0	0	0	0	0	0	3.55737e-05	4.93462e-05	3.36221e-05	2.55297e-05	2.70402e-05	2.56934e-05	7.75062e-05	4.77646e-05	3.31318e-05	5.10667e-05	0.00021203	1.70733e-05	7.07164e-05
Bacteria/Acidobacteria/Acidobacteria/Subgroup_6/OTU_003649	0	4.35114e-05	0	0	0	0	0	0	0	0	0	0	1.91075e-05	0	0	0	0	0	0	0	0	0	0	0	0	0	0	0	0	0	0	0	0	0	0	0	2.37158e-05	0	6.72442e-05	1.27649e-05	6.76005e-05	3.85401e-05	0	0	9.93953e-05	6.38333e-05	6.52401e-05	3.41466e-05	8.48596e-05
Bacteria/Acidobacteria/Acidobacteria/Subgroup_6/OTU_003771	8.04408e-06	2.17557e-05	1.09884e-05	0	0	0	0	0	0	0	1.70404e-05	0	0	0	0	0	0	0	0	0	0	0	0	0	0	0	0	0	0	0	0	0	0	3.13903e-05	0	0	5.92895e-05	2.46731e-05	2.24147e-05	5.10595e-05	2.70402e-05	5.13868e-05	6.20049e-05	2.38823e-05	4.96977e-05	6.38333e-05	0.00017941	3.41466e-05	8.48596e-05
Bacteria/Acidobacteria/Acidobacteria/Subgroup_6/OTU_004119	0	2.17557e-05	0	0	0	0	0	0	0	0	0	9.94708e-06	9.55374e-06	0	0	0	0	0	0	0	0	0	0	0	0	1.84016e-05	0	0	0	0	0	0	0	0	0	0	2.37158e-05	0	3.36221e-05	3.82946e-05	5.40804e-05	2.56934e-05	0.000139511	7.16469e-05	8.28295e-05	7.66e-05	9.78601e-05	0.000119513	0.000113146
Bacteria/Acidobacteria/Acidobacteria/Subgroup_6/OTU_004176	0	1.08778e-05	1.09884e-05	0	0	0	0	9.89472e-06	0	0	0	0	9.55374e-06	0	0	0	0	0	0	0	0	0	0	0	0	0	0	0	0	0	0	0	0	0	0	0	7.11474e-05	4.93462e-05	5.60368e-05	5.10595e-05	2.70402e-05	3.85401e-05	0.000108509	4.77646e-05	0.000115961	3.83e-05	8.15501e-05	8.53665e-05	1.41433e-05
Bacteria/Acidobacteria/Acidobacteria/Subgroup_6/OTU_004336	0	2.17557e-05	1.09884e-05	0	0	0	0	0	0	0	0	0	0	0	0	0	0	1.71371e-05	0	0	0	0	0	0	0	0	0	0	0	0	0	0	0	0	0	9.52472e-06	1.18579e-05	2.46731e-05	6.72442e-05	8.93541e-05	2.70402e-05	2.56934e-05	4.65037e-05	2.38823e-05	8.28295e-05	3.83e-05	0.00011417	8.53665e-05	4.24298e-05
Bacteria/Acidobacteria/Acidobacteria/Subgroup_6/OTU_004601	0	1.08778e-05	0	9.39064e-06	9.38808e-06	8.2648e-06	0	0	0	0	0	0	9.55374e-06	3.80019e-05	0	0	0	1.71371e-05	0	0	0	0	1.11692e-05	0	0	1.84016e-05	0	0	0	0	0	0	0	0	0	0	0.000237158	9.86923e-05	5.60368e-05	0.000114884	5.40804e-05	7.70802e-05	7.75062e-05	0.000167176	0.000215357	0.0002298	0.0001631	0.000136586	0.000113146
Bacteria/Acidobacteria/Acidobacteria/Subgroup_6/OTU_004612	0	1.08778e-05	0	0	0	8.2648e-06	7.9812e-06	0	0	0	0	0	0	0	0	0	0	0	0	0	0	0	0	0	0	0	0	0	0	0	0	0	0	0	1.0735e-05	0	0.000142295	2.46731e-05	5.60368e-05	5.10595e-05	5.40804e-05	5.13868e-05	4.65037e-05	0	8.28295e-05	5.10667e-05	8.15501e-05	0.000119513	2.82865e-05
Bacteria/Acidobacteria/Acidobacteria/Subgroup_6/OTU_005515	0	1.08778e-05	0	0	0	0	0	0	0	1.53311e-05	0	0	0	0	0	0	0	0	0	0	0	0	0	0	0	0	0	0	0	0	0	0	0	0	0	0	1.18579e-05	0	3.36221e-05	0	2.70402e-05	0	4.65037e-05	0	0	5.10667e-05	4.89301e-05	1.70733e-05	0
Bacteria/Acidobacteria/Acidobacteria/Subgroup_6/OTU_005769	0	1.08778e-05	0	0	0	0	0	0	0	0	0	9.94708e-06	0	0	0	8.132e-06	0	1.71371e-05	0	1.0126e-05	0	0	0	0	0	0	8.89324e-06	0	0	1.50011e-05	0	0	0	0	4.29401e-05	0	2.37158e-05	4.93462e-05	3.36221e-05	1.27649e-05	4.05603e-05	3.85401e-05	1.55012e-05	0.000119412	3.31318e-05	3.83e-05	0	5.12199e-05	2.82865e-05
Bacteria/Acidobacteria/Acidobacteria/Subgroup_6/OTU_005868	0	0	1.09884e-05	0	0	0	0	0	0	0	0	0	9.55374e-06	0	0	0	0	0	0	0	0	0	0	1.64206e-05	0	0	0	0	0	0	0	0	0	0	0	0	5.92895e-05	4.93462e-05	7.84516e-05	5.10595e-05	5.40804e-05	6.42335e-05	1.55012e-05	7.16469e-05	4.96977e-05	0.000127667	4.89301e-05	3.41466e-05	0.000141433
Bacteria/Acidobacteria/Acidobacteria/Subgroup_6/OTU_006142	0	0	0	0	0	0	0	0	0	0	0	0	0	0	0	0	0	0	0	0	0	0	0	0	0	0	0	0	0	0	0	0	0	0	0	0	1.18579e-05	0	1.12074e-05	1.27649e-05	1.35201e-05	0	0	0	1.65659e-05	0	6.52401e-05	1.70733e-05	1.41433e-05
Bacteria/Acidobacteria/Acidobacteria/Subgroup_6/OTU_006318	0	0	0	0	0	8.2648e-06	0	0	0	0	0	0	0	0	0	0	0	0	0	1.0126e-05	0	0	0	0	0	0	0	0	0	0	0	0	0	0	0	0	1.18579e-05	2.46731e-05	1.12074e-05	5.10595e-05	1.35201e-05	1.28467e-05	0	4.77646e-05	6.62636e-05	2.55333e-05	3.262e-05	0	1.41433e-05
Bacteria/Acidobacteria/Acidobacteria/Subgroup_6/OTU_006409	0	0	0	0	0	0	0	0	0	0	0	0	9.55374e-06	0	0	0	0	0	0	0	0	0	0	0	0	0	0	0	0	0	0	0	0	0	0	0	1.18579e-05	0	3.36221e-05	1.27649e-05	0	0	0	2.38823e-05	3.31318e-05	1.27667e-05	0	0	0
Bacteria/Acidobacteria/Acidobacteria/Subgroup_6/OTU_006511	8.04408e-06	0	0	0	0	0	0	0	0	0	0	0	0	0	0	0	0	0	0	0	0	0	0	0	0	0	0	0	0	0	0	0	0	0	0	0	1.18579e-05	0	0	0	1.35201e-05	0	3.10025e-05	2.38823e-05	3.31318e-05	1.27667e-05	0	0	1.41433e-05
Bacteria/Acidobacteria/Acidobacteria/Subgroup_6/OTU_006760	0	0	0	0	0	1.65296e-05	0	9.89472e-06	0	0	3.40808e-05	0	9.55374e-06	0	0	0	0	0	0	1.0126e-05	1.12871e-05	0	0	0	0	0	0	8.94366e-06	0	7.50053e-06	0	0	0	0	0	9.52472e-06	4.74316e-05	0	5.60368e-05	5.10595e-05	4.05603e-05	3.85401e-05	4.65037e-05	0	0.000115961	3.83e-05	3.262e-05	0	7.07164e-05
Bacteria/Acidobacteria/Acidobacteria/Subgroup_6/OTU_007032	0	2.17557e-05	0	0	0	0	0	0	0	0	0	0	0	0	0	0	0	0	0	0	0	0	0	0	0	0	0	0	0	0	0	0	0	0	0	0	5.92895e-05	4.93462e-05	1.12074e-05	0	0	3.85401e-05	0	0	1.65659e-05	3.83e-05	3.262e-05	3.41466e-05	2.82865e-05
Bacteria/Acidobacteria/Acidobacteria/Subgroup_6/OTU_007186	0	0	2.19768e-05	0	9.38808e-06	0	0	0	0	0	0	0	0	0	0	0	0	0	0	0	0	0	0	0	0	0	0	0	0	0	0	0	0	0	0	0	0	4.93462e-05	1.12074e-05	0	2.70402e-05	1.28467e-05	4.65037e-05	0	0	3.83e-05	0	0	2.82865e-05
Bacteria/Acidobacteria/Acidobacteria/Subgroup_6/OTU_007222	0	5.43892e-05	1.09884e-05	0	0	0	0	0	0	0	0	0	0	0	0	0	0	0	0	0	0	0	0	0	0	0	0	0	0	0	0	0	0	0	0	0	5.92895e-05	0	3.36221e-05	2.55297e-05	2.70402e-05	3.85401e-05	3.10025e-05	0	3.31318e-05	6.38333e-05	3.262e-05	0	1.41433e-05
Bacteria/Acidobacteria/Acidobacteria/Subgroup_6/OTU_007613	0	1.08778e-05	0	0	0	0	0	0	0	0	0	0	0	0	0	0	0	0	0	0	0	0	0	0	0	0	0	0	0	0	0	0	0	0	0	0	2.37158e-05	7.40192e-05	0	2.55297e-05	4.05603e-05	0	0	2.38823e-05	3.31318e-05	2.55333e-05	8.15501e-05	1.70733e-05	0
Bacteria/Acidobacteria/Acidobacteria/Subgroup_6/OTU_007691	0	0	0	0	0	0	0	0	0	0	0	0	0	0	0	0	0	0	0	0	0	0	0	0	0	0	0	0	0	0	0	0	0	0	0	0	0	0	0	0	0	0	1.55012e-05	4.77646e-05	0	1.27667e-05	0	0	0
Bacteria/Acidobacteria/Acidobacteria/Subgroup_6/OTU_008382	0	0	1.09884e-05	0	0	0	0	0	0	0	0	0	1.91075e-05	0	0	0	0	0	0	0	0	0	0	0	0	0	8.89324e-06	1.78873e-05	0	0	0	0	0	0	0	9.52472e-06	1.18579e-05	2.46731e-05	2.24147e-05	0	1.35201e-05	1.28467e-05	4.65037e-05	2.38823e-05	3.31318e-05	5.10667e-05	1.631e-05	1.70733e-05	1.41433e-05
Bacteria/Acidobacteria/Acidobacteria/Subgroup_6/OTU_008407	0	5.43892e-05	0	0	0	0	0	0	0	0	0	0	0	0	0	0	0	0	0	0	0	0	0	0	0	0	0	0	0	0	0	0	0	0	0	0	0	0	1.12074e-05	0	4.05603e-05	2.56934e-05	0	0	4.96977e-05	0	3.262e-05	1.70733e-05	0
Bacteria/Acidobacteria/Acidobacteria/Subgroup_6/OTU_008959	0	1.08778e-05	0	0	9.38808e-06	0	0	0	0	0	0	0	0	0	0	0	0	0	0	0	0	0	0	0	0	0	8.89324e-06	0	0	0	0	0	0	0	2.14701e-05	0	1.18579e-05	0	1.12074e-05	0	1.35201e-05	1.28467e-05	1.55012e-05	0	0	1.27667e-05	0	0	4.24298e-05
Bacteria/Acidobacteria/Acidobacteria/Subgroup_6/OTU_009084	0	3.26335e-05	0	0	0	8.2648e-06	0	0	0	0	1.70404e-05	9.94708e-06	0	0	0	0	0	0	0	0	0	1.08998e-05	0	0	0	1.84016e-05	0	0	0	0	0	0	0	0	0	0	0	2.46731e-05	0	0	0	1.28467e-05	0	4.77646e-05	1.65659e-05	1.27667e-05	3.262e-05	1.70733e-05	2.82865e-05
Bacteria/Acidobacteria/Acidobacteria/Subgroup_6/OTU_009717	0	2.17557e-05	0	0	0	0	0	0	0	0	0	0	0	0	0	0	0	0	0	0	0	0	0	0	0	0	0	0	0	0	0	0	0	0	0	0	0	2.46731e-05	1.12074e-05	0	4.05603e-05	0	0	0	0	0	0	0	5.65731e-05
Bacteria/Acidobacteria/Acidobacteria/Subgroup_6/OTU_009743	0	0	0	0	0	0	0	0	0	0	0	0	0	0	0	0	0	0	2.17453e-05	0	0	0	0	0	0	0	8.89324e-06	8.94366e-06	1.71477e-05	0	0	0	0	0	0	0	1.18579e-05	4.93462e-05	1.12074e-05	0	2.70402e-05	1.28467e-05	4.65037e-05	4.77646e-05	3.31318e-05	6.38333e-05	0	1.70733e-05	0
Bacteria/Acidobacteria/Acidobacteria/Subgroup_6/OTU_009920	0	1.08778e-05	0	0	0	0	0	0	0	0	0	0	0	0	0	0	0	0	0	0	0	0	0	0	0	0	0	0	0	0	0	0	0	0	0	0	1.18579e-05	4.93462e-05	1.12074e-05	0	0	0	0	2.38823e-05	0	2.55333e-05	0	1.70733e-05	0
Bacteria/Acidobacteria/Acidobacteria/Subgroup_6/OTU_010143	0	1.08778e-05	1.09884e-05	0	0	0	0	0	0	0	0	0	0	0	0	0	0	0	0	0	0	0	0	0	0	0	0	0	0	0	0	0	0	0	0	0	0	2.46731e-05	3.36221e-05	0	0	0	0	0	0	1.27667e-05	0	0	0
Bacteria/Acidobacteria/Acidobacteria/Subgroup_6/OTU_010569	0	0	0	0	0	0	0	0	0	0	0	0	0	0	0	0	0	0	0	0	0	0	0	0	0	0	0	0	0	0	0	0	0	0	0	0	3.55737e-05	2.46731e-05	3.36221e-05	2.55297e-05	0	1.28467e-05	3.10025e-05	4.77646e-05	1.65659e-05	1.27667e-05	8.15501e-05	1.70733e-05	2.82865e-05
Bacteria/Acidobacteria/Acidobacteria/Subgroup_6/OTU_010914	0	1.08778e-05	0	0	0	0	0	9.89472e-06	0	0	0	0	0	0	0	0	0	0	0	0	0	0	0	0	0	0	0	0	0	0	0	0	0	0	0	0	0	2.46731e-05	0	2.55297e-05	0	1.28467e-05	0	0	0	0	0	0	0
Bacteria/Acidobacteria/Acidobacteria/Subgroup_6/OTU_011437	0	0	1.09884e-05	0	0	0	0	0	0	0	0	0	0	0	0	0	0	0	0	0	0	0	0	0	0	0	0	0	0	0	0	0	0	0	0	0	0	0	0	1.27649e-05	0	0	0	0	0	0	0	0	0
Bacteria/Acidobacteria/Acidobacteria/Subgroup_6/OTU_011563	8.04408e-06	2.17557e-05	1.09884e-05	0	0	8.2648e-06	0	0	0	0	0	0	0	0	0	0	0	0	0	0	0	0	0	0	0	0	0	0	0	0	0	0	0	0	0	0	4.74316e-05	0	1.12074e-05	6.38244e-05	1.35201e-05	2.56934e-05	1.55012e-05	2.38823e-05	6.62636e-05	3.83e-05	0.00017941	0.000119513	2.82865e-05
Bacteria/Acidobacteria/Acidobacteria/Subgroup_6/OTU_011592	0	0	0	0	0	0	0	0	0	0	1.70404e-05	0	0	0	0	0	0	0	0	0	0	0	0	0	0	0	0	0	0	0	0	0	0	0	0	0	1.18579e-05	0	0	2.55297e-05	0	0	1.55012e-05	0	4.96977e-05	5.10667e-05	9.78601e-05	1.70733e-05	2.82865e-05
Bacteria/Acidobacteria/Acidobacteria/Subgroup_6/OTU_012418	0	0	0	0	0	0	0	0	0	0	1.70404e-05	0	0	0	0	0	0	0	0	1.0126e-05	2.25741e-05	0	1.11692e-05	0	0	0	0	0	0	0	0	0	0	0	0	0	4.74316e-05	0	0	0	1.35201e-05	0	0	0	0	1.27667e-05	3.262e-05	3.41466e-05	1.41433e-05
Bacteria/Acidobacteria/Acidobacteria/Subgroup_6/OTU_012438	0	1.08778e-05	0	0	0	0	0	0	0	0	3.40808e-05	0	0	0	0	0	0	0	0	0	0	0	0	0	0	0	0	0	0	0	0	0	0	0	0	0	0	2.46731e-05	1.12074e-05	0	2.70402e-05	0	0	0	3.31318e-05	3.83e-05	6.52401e-05	1.70733e-05	1.41433e-05
Bacteria/Acidobacteria/Acidobacteria/Subgroup_6/OTU_012548	0	0	0	0	0	0	0	0	0	0	0	0	0	0	0	0	0	0	0	0	0	0	0	0	0	0	0	0	0	0	0	0	0	0	0	0	0	0	0	1.27649e-05	2.70402e-05	0	1.55012e-05	0	0	2.55333e-05	3.262e-05	0	1.41433e-05
Bacteria/Acidobacteria/Acidobacteria/Subgroup_6/OTU_012851	0	0	0	0	0	0	0	0	0	0	0	0	0	0	0	0	0	0	0	0	0	0	0	0	0	0	0	0	0	0	0	0	0	0	0	0	0	2.46731e-05	1.12074e-05	0	1.35201e-05	0	1.55012e-05	0	0	0	0	0	0
Bacteria/Acidobacteria/Acidobacteria/Subgroup_6/OTU_013011	0	0	0	0	0	0	0	0	0	0	0	0	0	0	1.15912e-05	0	0	0	0	0	0	0	0	0	0	0	8.89324e-06	0	0	0	0	0	0	0	0	0	3.55737e-05	2.46731e-05	1.12074e-05	1.27649e-05	1.35201e-05	1.28467e-05	0	0	0	0	1.631e-05	0	1.41433e-05
Bacteria/Acidobacteria/Acidobacteria/Subgroup_6/OTU_013107	0	0	0	0	0	0	3.9906e-06	0	0	0	1.70404e-05	0	0	0	0	0	0	0	0	1.0126e-05	0	0	0	0	0	1.84016e-05	0	0	0	0	0	0	0	0	0	0	1.18579e-05	2.46731e-05	2.24147e-05	0	1.35201e-05	1.28467e-05	0	2.38823e-05	0	1.27667e-05	1.631e-05	3.41466e-05	4.24298e-05
Bacteria/Acidobacteria/Acidobacteria/Subgroup_9/OTU_000985	0	0.000130534	8.79073e-05	0	0	1.65296e-05	0	9.89472e-06	0	0	6.81617e-05	0	1.91075e-05	0	0	0	0	1.71371e-05	0	2.02519e-05	0	0	0	0	0	1.84016e-05	8.89324e-06	0	0	0	0	0	0	0	0	0	0.0002253	0.000246731	7.84516e-05	8.93541e-05	0.000135201	0.000244087	0.000325526	0.000191058	0.000298186	0.000370233	0.00013048	0.000187806	0.000226292
Bacteria/Acidobacteria/Acidobacteria/Subgroup_9/OTU_002617	0	3.26335e-05	2.19768e-05	0	9.38808e-06	0	0	0	0	0	1.70404e-05	0	0	0	1.15912e-05	0	0	0	0	1.0126e-05	0	0	0	0	0	0	0	0	0	0	0	0	0	0	0	0	4.74316e-05	0	1.12074e-05	2.55297e-05	2.70402e-05	2.56934e-05	7.75062e-05	4.77646e-05	6.62636e-05	6.38333e-05	8.15501e-05	5.12199e-05	9.90029e-05
Bacteria/Acidobacteria/Acidobacteria/Subgroup_9/OTU_004989	0	1.08778e-05	1.09884e-05	0	0	0	0	0	0	0	0	0	0	0	0	8.132e-06	0	0	0	0	0	0	0	0	0	0	0	0	0	0	0	0	0	0	0	0	2.37158e-05	2.46731e-05	2.24147e-05	0	0	6.42335e-05	7.75062e-05	0	8.28295e-05	5.10667e-05	4.89301e-05	8.53665e-05	1.41433e-05
Bacteria/Acidobacteria/Acidobacteria/Subgroup_9/OTU_005180	0	2.17557e-05	0	0	0	0	0	0	0	0	0	0	0	0	0	0	0	0	0	0	0	0	0	0	0	0	0	0	0	0	0	0	0	0	0	0	1.18579e-05	4.93462e-05	2.24147e-05	2.55297e-05	4.05603e-05	3.85401e-05	6.20049e-05	0	8.28295e-05	2.55333e-05	6.52401e-05	3.41466e-05	5.65731e-05
Bacteria/Acidobacteria/Acidobacteria/Subgroup_9/OTU_012899	0	1.08778e-05	1.09884e-05	0	0	0	0	0	0	0	0	0	0	0	0	0	0	0	0	0	0	0	0	0	0	1.84016e-05	0	0	0	0	0	0	0	0	0	0	0	0	0	1.27649e-05	0	0	4.65037e-05	0	3.31318e-05	0	1.631e-05	0	1.41433e-05
Bacteria/Acidobacteria/Holophagae/Holophagae_Incertae_Sedis/Unknown_Family/Thermoanaerobaculum/OTU_003907	8.04408e-06	0	0	0	0	0	0	0	0	0	0	0	0	0	0	0	0	0	0	0	0	0	0	0	0	0	0	0	0	0	0	0	0	0	0	0	0	0	0	3.82946e-05	0	1.28467e-05	6.20049e-05	4.77646e-05	9.93953e-05	1.27667e-05	0.00014679	8.53665e-05	1.41433e-05
Bacteria/Acidobacteria/Holophagae/Holophagales/Holophagaceae/Geothrix/OTU_008506	0	0	0	1.87813e-05	0	0	0	0	0	0	0	0	0	0	0	0	0	0	0	0	0	0	0	0	0	0	0	0	0	0	0	0	0	0	0	9.52472e-06	0	0	0	0	1.35201e-05	0	4.65037e-05	0	0	1.27667e-05	0	6.82932e-05	0
Bacteria/Acidobacteria/Holophagae/Holophagales/Holophagaceae/OTU_012493	0	0	0	0	0	0	0	0	0	0	0	0	0	0	0	0	0	0	0	0	0	0	0	0	0	0	0	0	0	0	0	0	0	0	0	0	1.18579e-05	0	0	0	0	0	1.55012e-05	0	0	0	0	0	1.41433e-05
Bacteria/Acidobacteria/Holophagae/Holophagales/Holophagaceae/OTU_013089	0	0	0	0	0	0	0	0	0	0	0	0	0	0	0	0	0	0	0	0	0	0	0	0	0	0	0	0	0	0	0	0	0	0	3.22051e-05	0	0	0	0	0	0	0	0	0	0	0	0	0	0
Bacteria/Acidobacteria/Holophagae/Subgroup_10/ABS-19/OTU_002426	0	3.26335e-05	1.09884e-05	0	0	0	0	9.89472e-06	0	0	1.70404e-05	0	0	0	0	0	1.17185e-05	0	0	1.0126e-05	0	0	0	0	0	0	0	0	0	0	0	0	0	0	0	0	0.000130437	0.000123365	4.48295e-05	5.10595e-05	9.46406e-05	0.000141314	0.000170514	0	0.000149093	8.93666e-05	8.15501e-05	3.41466e-05	4.24298e-05
Bacteria/Acidobacteria/Holophagae/Subgroup_10/ABS-19/OTU_002913	8.04408e-06	3.26335e-05	2.19768e-05	0	0	8.2648e-06	0	0	0	3.06621e-05	0	0	0	0	0	0	0	0	0	0	0	0	0	0	0	0	0	0	0	0	0	0	0	0	0	0	4.74316e-05	2.46731e-05	1.12074e-05	0.000127649	1.35201e-05	1.28467e-05	0.000108509	2.38823e-05	4.96977e-05	8.93666e-05	0.00014679	5.12199e-05	4.24298e-05
Bacteria/Acidobacteria/Holophagae/Subgroup_10/ABS-19/OTU_004917	0	2.17557e-05	0	0	0	0	0	0	0	0	0	0	9.55374e-06	0	0	0	0	0	0	0	1.12871e-05	0	0	0	0	0	0	0	0	0	0	0	0	0	0	0	3.55737e-05	0	3.36221e-05	1.27649e-05	2.70402e-05	1.28467e-05	6.20049e-05	7.16469e-05	4.96977e-05	3.83e-05	4.89301e-05	5.12199e-05	0
Bacteria/Acidobacteria/Holophagae/Subgroup_10/ABS-19/OTU_006027	0	0	0	0	0	0	0	0	0	0	0	0	0	0	0	0	0	0	0	0	0	0	0	0	0	0	0	0	0	0	0	0	0	0	0	0	1.18579e-05	0	0	1.27649e-05	1.35201e-05	0	1.55012e-05	0	0	1.27667e-05	1.631e-05	1.70733e-05	1.41433e-05
Bacteria/Acidobacteria/Holophagae/Subgroup_10/ABS-19/OTU_010405	0	0	0	0	0	0	0	0	0	0	0	0	0	0	0	0	0	0	0	0	0	0	0	0	0	0	0	0	0	0	0	0	0	0	0	0	0	0	0	2.55297e-05	0	1.28467e-05	0	0	3.31318e-05	0	0	3.41466e-05	1.41433e-05
Bacteria/Acidobacteria/Holophagae/Subgroup_10/ABS-19/OTU_011031	0	0	0	0	0	0	0	0	0	0	0	0	0	0	0	8.132e-06	0	0	0	0	0	0	0	0	0	0	0	0	0	0	0	0	0	0	0	0	0	2.46731e-05	1.12074e-05	0	1.35201e-05	1.28467e-05	3.10025e-05	0	0	3.83e-05	4.89301e-05	3.41466e-05	2.82865e-05
Bacteria/Acidobacteria/Holophagae/Subgroup_10/ABS-19/OTU_012398	0	0	0	0	0	0	0	0	0	0	0	0	0	0	0	0	0	0	0	0	0	0	0	0	0	0	0	0	0	0	0	0	0	0	0	0	0	2.46731e-05	0	1.27649e-05	0	2.56934e-05	3.10025e-05	0	4.96977e-05	0	3.262e-05	0	1.41433e-05
Bacteria/Acidobacteria/Holophagae/Subgroup_10/ABS-19/OTU_012929	0	0	0	0	0	0	0	0	0	0	0	0	0	0	0	0	0	0	0	0	0	0	0	0	0	0	0	0	0	0	0	0	0	0	0	0	1.18579e-05	0	1.12074e-05	0	0	1.28467e-05	4.65037e-05	2.38823e-05	4.96977e-05	0	0	0	1.41433e-05
Bacteria/Acidobacteria/Holophagae/Subgroup_10/CA002/OTU_001132	0	0	0	0	0	0	0	0	0	0	0	0	9.55374e-06	0	0	0	0	0	0	0	0	0	2.23384e-05	0	0	0	0	8.94366e-06	0	0	0	0	0	0	0	0	0.000391311	0.000271404	0.00025777	0.000204238	0.000338002	0.000256934	0.000310025	0.000262705	0.00028162	0.000331933	1.631e-05	0.000136586	0.000282865
Bacteria/Acidobacteria/Holophagae/Subgroup_10/CA002/OTU_001867	0	0	0	9.39064e-06	0	0	0	0	0	1.53311e-05	0	0	0	0	0	0	0	0	0	0	0	0	0	0	0	0	0	0	0	0	0	0	0	0	0	9.52472e-06	7.11474e-05	2.46731e-05	4.48295e-05	2.55297e-05	5.40804e-05	0	0.000155012	4.77646e-05	8.28295e-05	0.000255333	4.89301e-05	3.41466e-05	4.24298e-05
Bacteria/Acidobacteria/Holophagae/Subgroup_10/CA002/OTU_009485	0	0	0	0	0	0	0	0	0	0	0	0	0	0	0	8.132e-06	0	0	0	0	0	0	0	0	0	0	0	0	0	0	0	0	0	0	0	0	4.74316e-05	0	2.24147e-05	0	0	1.28467e-05	0	0	1.65659e-05	2.55333e-05	1.631e-05	0	0
Bacteria/Acidobacteria/Holophagae/Subgroup_10/CA002/OTU_010864	0	0	0	0	0	0	0	0	0	0	0	0	0	0	0	0	0	0	0	0	0	0	0	0	0	0	0	0	0	0	0	0	0	0	0	0	3.55737e-05	2.46731e-05	4.48295e-05	2.55297e-05	2.70402e-05	1.28467e-05	4.65037e-05	0	4.96977e-05	1.27667e-05	3.262e-05	1.70733e-05	1.41433e-05
Bacteria/Acidobacteria/Holophagae/Subgroup_10/OTU_009160	0	0	0	0	0	0	0	0	0	0	0	0	0	0	0	0	0	0	0	0	0	0	0	0	0	0	0	0	0	0	0	0	0	0	0	0	0	0	1.12074e-05	0	1.35201e-05	1.28467e-05	0	2.38823e-05	0	0	1.631e-05	0	1.41433e-05
Bacteria/Acidobacteria/Holophagae/Subgroup_10/Sva0725/OTU_000885	3.21763e-05	0.000163168	4.39536e-05	9.39064e-06	9.38808e-06	1.65296e-05	0	0	0	0	0	0	0	0	0	8.132e-06	0	1.71371e-05	0	0	0	0	1.11692e-05	0	0	1.84016e-05	0	0	0	0	0	0	6.07275e-05	0	0	0	0.000189726	0.000172712	0.00021294	0.000178708	0.000256882	0.00015416	0.00024802	0.00031047	0.000265054	0.000280867	0.00021203	0.000221953	0.000297009
Bacteria/Acidobacteria/Holophagae/Subgroup_10/Sva0725/OTU_002281	0	6.52671e-05	4.39536e-05	0	0	0	0	0	0	0	0	0	9.55374e-06	0	0	0	0	1.71371e-05	0	0	0	0	0	0	0	0	0	0	0	0	0	0	0	0	0	0	7.11474e-05	0.000197385	5.60368e-05	0.000127649	0.000108161	0.000244087	0.000108509	4.77646e-05	0.000198791	8.93666e-05	0.00017941	0.00010244	0.000141433
Bacteria/Acidobacteria/Holophagae/Subgroup_10/Sva0725/OTU_003605	0	3.26335e-05	2.19768e-05	0	0	0	0	0	0	0	0	0	0	0	0	0	0	0	2.17453e-05	0	0	0	0	0	0	0	0	0	0	0	0	0	0	3.13903e-05	0	0	4.74316e-05	4.93462e-05	5.60368e-05	0.000102119	1.35201e-05	3.85401e-05	9.30074e-05	4.77646e-05	0.000165659	0.000102133	4.89301e-05	0.00010244	4.24298e-05
Bacteria/Acidobacteria/Holophagae/Subgroup_10/Sva0725/OTU_004445	0	0	3.29652e-05	0	0	0	0	0	0	0	0	0	0	0	0	0	0	0	0	0	0	0	0	0	0	0	0	0	0	0	0	0	0	0	0	0	0	2.46731e-05	1.12074e-05	1.27649e-05	1.35201e-05	2.56934e-05	3.10025e-05	2.38823e-05	1.65659e-05	2.55333e-05	3.262e-05	3.41466e-05	2.82865e-05
Bacteria/Acidobacteria/Holophagae/Subgroup_10/Sva0725/OTU_005996	0	2.17557e-05	0	0	0	0	0	0	0	0	0	0	0	0	0	0	0	0	0	0	0	0	0	0	0	0	0	0	0	0	0	0	0	0	0	0	2.37158e-05	2.46731e-05	3.36221e-05	5.10595e-05	5.40804e-05	7.70802e-05	1.55012e-05	2.38823e-05	4.96977e-05	2.55333e-05	0	1.70733e-05	2.82865e-05
Bacteria/Acidobacteria/Holophagae/Subgroup_10/Sva0725/OTU_006229	0	0	0	0	0	0	0	0	0	0	0	0	0	0	0	0	0	1.71371e-05	0	0	0	0	0	0	0	0	0	0	0	0	0	0	0	0	0	0	1.18579e-05	2.46731e-05	0	7.65892e-05	0	0	0	0	0	1.27667e-05	3.262e-05	0	1.41433e-05
Bacteria/Acidobacteria/Holophagae/Subgroup_10/Sva0725/OTU_007674	0	0	0	0	0	0	0	9.89472e-06	0	0	0	0	0	0	0	0	0	0	0	1.0126e-05	0	0	0	0	0	0	0	0	0	0	0	0	0	0	0	0	0	0	1.12074e-05	0	0	1.28467e-05	0	0	3.31318e-05	0	0	0	1.41433e-05
Bacteria/Acidobacteria/Holophagae/Subgroup_10/Sva0725/OTU_007761	0	3.26335e-05	0	0	0	0	0	9.89472e-06	0	0	0	0	0	0	0	0	0	1.71371e-05	0	0	0	0	0	0	2.02405e-05	0	0	0	0	0	0	0	0	0	0	9.52472e-06	2.37158e-05	2.46731e-05	2.24147e-05	1.27649e-05	1.35201e-05	0	4.65037e-05	2.38823e-05	1.65659e-05	3.83e-05	1.631e-05	5.12199e-05	2.82865e-05
Bacteria/Acidobacteria/Holophagae/Subgroup_10/Sva0725/OTU_008097	0	1.08778e-05	0	0	0	0	0	0	0	0	0	0	0	0	0	0	0	0	0	0	0	0	0	0	0	0	0	0	0	0	0	0	0	0	0	0	3.55737e-05	7.40192e-05	2.24147e-05	2.55297e-05	1.35201e-05	3.85401e-05	0	0	1.65659e-05	1.27667e-05	1.631e-05	5.12199e-05	4.24298e-05
Bacteria/Acidobacteria/Holophagae/Subgroup_10/Sva0725/OTU_008566	0	2.17557e-05	0	0	0	0	0	0	0	0	0	0	0	0	0	0	0	0	0	0	0	0	0	0	0	0	0	0	0	0	0	0	0	0	0	0	3.55737e-05	2.46731e-05	0	0	1.35201e-05	2.56934e-05	3.10025e-05	0	6.62636e-05	2.55333e-05	0	3.41466e-05	1.41433e-05
Bacteria/Acidobacteria/Holophagae/Subgroup_10/Sva0725/OTU_012770	0	1.08778e-05	0	0	0	0	0	0	0	0	0	0	0	0	0	0	0	0	0	0	0	0	0	0	0	0	0	0	0	0	0	0	0	0	0	0	0	0	0	0	1.35201e-05	0	0	0	1.65659e-05	1.27667e-05	0	1.70733e-05	1.41433e-05
Bacteria/Acidobacteria/Holophagae/Subgroup_10/TK85/OTU_010179	0	0	0	0	0	0	0	0	0	0	0	0	0	0	0	0	0	0	0	0	0	0	0	0	0	0	0	0	0	7.50053e-06	0	0	0	0	0	0	2.37158e-05	0	0	0	0	1.28467e-05	0	2.38823e-05	0	2.55333e-05	0	0	1.41433e-05
Bacteria/Acidobacteria/Holophagae/Subgroup_23/OTU_000586	0	7.61449e-05	3.29652e-05	0	0	0	0	1.97894e-05	0	0	1.70404e-05	0	1.91075e-05	0	1.15912e-05	0	0	0	0	1.0126e-05	0	0	0	0	0	0	0	0	0	0	0	2.12956e-05	0	0	1.0735e-05	9.52472e-06	0.000154153	0.000246731	8.9659e-05	0.000242533	0.000135201	0.000167007	0.000217017	7.16469e-05	0.00028162	0.000370233	0.000424061	0.000358539	0.000212149
Bacteria/Acidobacteria/Holophagae/Subgroup_23/OTU_001163	0	7.61449e-05	6.59304e-05	0	0	0	0	9.89472e-06	0	0	0	0	0	0	0	0	0	1.71371e-05	0	0	0	0	0	0	0	0	0	0	0	0	0	0	0	0	0	1.90494e-05	5.92895e-05	4.93462e-05	8.9659e-05	0.000114884	0.000135201	0.00011562	0.000139511	0.000214941	0.000182225	0.000217033	0.000456681	0.000239026	0.000169719
Bacteria/Acidobacteria/Holophagae/Subgroup_23/OTU_001274	8.04408e-06	0.000108778	6.59304e-05	0	0	0	0	0	0	1.53311e-05	1.70404e-05	9.94708e-06	1.91075e-05	0	0	0	0	3.42742e-05	0	3.03779e-05	1.12871e-05	0	0	0	0	0	0	0	0	0	0	0	0	0	0	9.52472e-06	0.000272732	0.000296077	0.00025777	0.000268062	0.000256882	0.000282627	0.000403032	0.000429882	0.000447279	0.000395767	0.0011417	0.000580492	0.000268722
Bacteria/Acidobacteria/Holophagae/Subgroup_23/OTU_002027	0	4.35114e-05	3.29652e-05	0	0	0	0	0	0	1.53311e-05	0	0	0	1.90009e-05	1.15912e-05	0	0	0	0	0	0	0	0	0	0	0	0	0	0	7.50053e-06	0	0	0	0	0	0	5.92895e-05	9.86923e-05	2.24147e-05	0.000114884	0.000108161	7.70802e-05	0.000108509	7.16469e-05	0.000115961	7.66e-05	0.00034251	0.00020488	5.65731e-05
Bacteria/Acidobacteria/Holophagae/Subgroup_23/OTU_002425	2.41322e-05	2.17557e-05	4.39536e-05	0	0	0	0	0	0	0	0	0	9.55374e-06	0	0	0	0	0	0	1.0126e-05	0	0	0	0	0	0	0	0	0	7.50053e-06	0	0	0	0	0	9.52472e-06	5.92895e-05	2.46731e-05	7.84516e-05	6.38244e-05	8.11205e-05	6.42335e-05	0.000108509	0.000119412	0.000182225	5.10667e-05	0.000407751	0.000170733	0.000113146
Bacteria/Acidobacteria/Holophagae/Subgroup_23/OTU_003186	0	0	0	0	1.87762e-05	0	0	0	0	0	0	0	0	0	0	0	0	0	0	0	0	0	0	0	0	0	0	0	0	0	0	0	0	0	0	0	2.37158e-05	2.46731e-05	1.12074e-05	1.27649e-05	2.70402e-05	0	1.55012e-05	0	1.65659e-05	6.38333e-05	0.00014679	6.82932e-05	1.41433e-05
Bacteria/Acidobacteria/Holophagae/Subgroup_23/OTU_003421	0	1.08778e-05	0	0	0	0	0	0	0	0	0	0	0	0	0	0	0	0	0	0	0	0	0	0	0	0	0	0	0	0	0	0	0	0	0	0	3.55737e-05	0	3.36221e-05	1.27649e-05	1.35201e-05	3.85401e-05	1.55012e-05	0	0	3.83e-05	0.00011417	3.41466e-05	2.82865e-05
Bacteria/Acidobacteria/Holophagae/Subgroup_23/OTU_004171	0	2.17557e-05	3.29652e-05	0	0	0	0	9.89472e-06	0	0	1.70404e-05	0	9.55374e-06	0	0	0	0	0	0	0	0	0	0	0	0	0	0	0	0	0	0	0	6.07275e-05	0	0	0	1.18579e-05	2.46731e-05	3.36221e-05	2.55297e-05	2.70402e-05	5.13868e-05	6.20049e-05	0	1.65659e-05	0.000102133	0.00011417	5.12199e-05	4.24298e-05
Bacteria/Acidobacteria/Holophagae/Subgroup_23/OTU_005443	0	1.08778e-05	0	0	0	0	0	0	0	0	0	0	0	0	0	0	0	1.71371e-05	0	0	0	0	0	0	0	0	0	0	0	0	0	0	0	0	0	0	0	2.46731e-05	1.12074e-05	2.55297e-05	0	3.85401e-05	7.75062e-05	0	0	0	3.262e-05	3.41466e-05	0
Bacteria/Acidobacteria/Holophagae/Subgroup_23/OTU_006655	0	0	0	0	0	0	0	0	0	0	0	0	0	0	0	0	0	0	0	0	0	0	0	0	0	0	0	0	0	0	0	0	0	0	0	0	0	2.46731e-05	0	1.27649e-05	0	1.28467e-05	0	0	3.31318e-05	1.27667e-05	0	0	1.41433e-05
Bacteria/Acidobacteria/Holophagae/Subgroup_23/OTU_007312	0	0	0	0	0	0	0	0	0	0	0	0	0	0	0	0	0	0	0	0	0	0	0	0	0	0	0	0	0	0	0	0	0	0	0	0	1.18579e-05	2.46731e-05	0	0	0	1.28467e-05	3.10025e-05	0	0	2.55333e-05	1.631e-05	0	2.82865e-05
Bacteria/Acidobacteria/Holophagae/Subgroup_23/OTU_008020	0	1.08778e-05	0	0	0	0	0	0	0	0	0	0	0	0	0	0	0	0	0	0	0	0	0	0	0	0	0	0	0	0	0	0	0	0	0	0	1.18579e-05	0	0	0	2.70402e-05	0	1.55012e-05	7.16469e-05	4.96977e-05	2.55333e-05	9.78601e-05	5.12199e-05	2.82865e-05
Bacteria/Acidobacteria/Holophagae/Subgroup_23/OTU_009487	0	0	0	0	0	0	0	0	0	0	0	0	0	0	0	0	0	0	0	0	0	0	0	0	0	0	0	0	0	0	0	0	0	0	0	0	1.18579e-05	0	2.24147e-05	0	0	1.28467e-05	1.55012e-05	0	0	2.55333e-05	9.78601e-05	3.41466e-05	1.41433e-05
Bacteria/Acidobacteria/Holophagae/Subgroup_23/OTU_011633	0	6.52671e-05	3.29652e-05	0	0	0	0	0	0	1.53311e-05	0	1.98942e-05	1.91075e-05	0	1.15912e-05	0	2.3437e-05	0	0	1.0126e-05	0	0	0	0	2.02405e-05	0	0	0	0	0	0	0	0	3.13903e-05	0	9.52472e-06	0.000166011	0.000123365	0.000168111	0.000344652	0.000162241	0.000282627	0.000325526	0.000167176	0.000430713	0.0003064	0.000733951	0.000426832	0.000325295
Bacteria/Acidobacteria/Holophagae/Subgroup_23/OTU_011752	0	0	0	0	0	0	0	0	0	0	0	0	0	0	0	0	0	0	0	0	0	0	0	0	0	0	0	0	0	0	0	0	0	0	0	0	0	0	1.12074e-05	2.55297e-05	0	3.85401e-05	3.10025e-05	4.77646e-05	0	6.38333e-05	0	1.70733e-05	0
Bacteria/Acidobacteria/Holophagae/Subgroup_7/OTU_000853	0	2.17557e-05	2.19768e-05	0	0	0	0	0	0	0	3.40808e-05	0	1.91075e-05	0	0	0	0	0	0	0	0	0	0	0	0	0	0	0	0	0	0	0	0	0	0	0	0.000320163	7.40192e-05	0.000369843	0.000459535	0.000270402	0.000179854	0.000465037	0.000525411	0.000381015	0.000293633	0.000554541	0.000341466	0.000396012
Bacteria/Acidobacteria/Holophagae/Subgroup_7/OTU_000936	8.04408e-06	5.43892e-05	3.29652e-05	0	0	1.65296e-05	0	0	0	0	0	0	0	0	0	0	0	0	0	0	0	0	0	0	0	0	0	0	0	0	0	0	0	0	0	0	0.000106721	0.000123365	0.000134488	0.000165943	0.000175761	0.000128467	0.000217017	0.000238823	0.000132527	0.000255333	0.00034251	0.000375613	0.000282865
Bacteria/Acidobacteria/Holophagae/Subgroup_7/OTU_001115	0	4.35114e-05	0	0	9.38808e-06	0	0	9.89472e-06	0	0	0	0	3.8215e-05	0	0	0	0	0	0	0	0	0	0	0	0	0	0	0	0	0	0	0	0	0	0	9.52472e-06	0.000154153	0.000172712	0.000112074	0.000242533	8.11205e-05	0.000192701	0.00024802	0.000286588	0.000314752	0.000331933	0.000424061	0.000426832	0.000325295
Bacteria/Acidobacteria/Holophagae/Subgroup_7/OTU_001257	0	2.17557e-05	1.09884e-05	0	0	0	0	0	0	1.53311e-05	0	0	0	0	0	0	0	0	0	0	0	0	0	0	0	0	1.77865e-05	0	0	0	0	0	0	0	0	0	4.74316e-05	7.40192e-05	7.84516e-05	7.65892e-05	1.35201e-05	2.56934e-05	7.75062e-05	9.55292e-05	4.96977e-05	6.38333e-05	0.00014679	0.000187806	0.000127289
Bacteria/Acidobacteria/Holophagae/Subgroup_7/OTU_001522	0	0	0	0	0	0	0	0	0	0	0	0	0	0	0	0	0	0	0	0	0	0	0	0	0	0	0	0	0	0	0	0	0	0	0	0	8.30053e-05	9.86923e-05	6.72442e-05	3.82946e-05	2.70402e-05	0.00011562	6.20049e-05	4.77646e-05	4.96977e-05	0.0001149	0.00017941	0.000170733	0.000113146
Bacteria/Acidobacteria/Holophagae/Subgroup_7/OTU_002745	0	1.08778e-05	1.09884e-05	0	0	0	0	0	0	0	0	0	0	0	0	0	0	0	0	0	0	0	0	0	0	0	0	0	0	0	0	0	0	0	0	0	0	4.93462e-05	2.24147e-05	0.000102119	4.05603e-05	6.42335e-05	4.65037e-05	7.16469e-05	8.28295e-05	8.93666e-05	8.15501e-05	0.000119513	0.000141433
Bacteria/Acidobacteria/Holophagae/Subgroup_7/OTU_002964	0	3.26335e-05	1.09884e-05	0	0	0	0	0	0	0	0	0	0	0	0	0	0	0	0	0	0	0	0	0	0	0	0	0	0	0	0	0	0	0	0	0	0.000142295	9.86923e-05	6.72442e-05	8.93541e-05	9.46406e-05	6.42335e-05	0.000155012	0.000143294	6.62636e-05	7.66e-05	0.00026096	8.53665e-05	8.48596e-05
Bacteria/Acidobacteria/Holophagae/TPD-58/OTU_004099	0	0	1.09884e-05	0	0	0	0	0	0	0	0	0	0	0	0	0	0	0	0	0	0	0	0	0	0	0	0	0	0	0	0	0	0	0	0	0	0	0	0	1.27649e-05	0	1.28467e-05	6.20049e-05	0	1.65659e-05	1.27667e-05	0.00019572	8.53665e-05	5.65731e-05
Bacteria/Acidobacteria/Holophagae/TPD-58/OTU_008765	0	0	1.09884e-05	0	0	0	0	0	0	0	0	0	0	0	0	0	0	0	0	0	0	0	0	0	0	0	0	0	0	0	0	0	0	0	0	0	2.37158e-05	0	2.24147e-05	1.27649e-05	2.70402e-05	1.28467e-05	3.10025e-05	7.16469e-05	0	1.27667e-05	0.00014679	3.41466e-05	1.41433e-05
Bacteria/Acidobacteria/OTU_007645	0	0	0	0	0	0	0	0	0	0	0	0	0	0	0	0	0	0	0	0	0	0	0	0	0	0	0	0	0	0	0	0	0	0	0	0	4.74316e-05	2.46731e-05	5.60368e-05	0	1.35201e-05	0	1.55012e-05	0	0	1.27667e-05	0	3.41466e-05	0
Bacteria/Acidobacteria/OTU_009561	0	1.08778e-05	0	0	0	0	0	9.89472e-06	0	0	0	0	0	0	0	0	0	0	0	0	0	0	0	3.28413e-05	0	0	0	0	0	0	0	0	0	0	0	0	0	2.46731e-05	2.24147e-05	1.27649e-05	2.70402e-05	2.56934e-05	0	0	1.65659e-05	3.83e-05	1.631e-05	1.70733e-05	0
Bacteria/Acidobacteria/Subgroup_22/OTU_000101	2.41322e-05	0.000435114	0.000230757	9.39064e-06	0	2.47944e-05	0	1.97894e-05	0	0	0.000102243	3.97883e-05	0.000191075	0	0	2.4396e-05	0	3.42742e-05	2.17453e-05	3.03779e-05	1.12871e-05	0	0	0	0	1.84016e-05	2.66797e-05	8.94366e-06	1.71477e-05	7.50053e-06	1.58744e-05	0	6.07275e-05	0	1.0735e-05	0	0.00320163	0.00244264	0.0027346	0.00276998	0.0026229	0.00262073	0.0037823	0.00241211	0.00324691	0.0031789	0.00399596	0.00242441	0.00282865
Bacteria/Acidobacteria/Subgroup_22/OTU_000371	2.41322e-05	0.000119656	5.4942e-05	0	0	8.2648e-06	0	0	0	0	0	0	9.55374e-06	0	0	0	0	0	0	0	0	0	0	0	0	1.84016e-05	0	0	0	7.50053e-06	0	0	0	3.13903e-05	0	0	0.000640326	0.000863558	0.000582783	0.000612714	0.000770645	0.000719415	0.000930074	0.000477646	0.00110991	0.000829833	0.000505611	0.000751225	0.000452585
Bacteria/Acidobacteria/Subgroup_22/OTU_000574	1.60882e-05	7.61449e-05	3.29652e-05	0	0	0	0	0	0	0	0	0	0	0	0	8.132e-06	0	0	2.17453e-05	0	0	0	0	0	0	0	0	0	0	0	0	0	0	0	0	0	0.000284589	0.000172712	0.00021294	0.000268062	0.000310962	0.000372554	0.000387531	0.000214941	0.000596372	0.000331933	0.000603471	0.000341466	0.000495014
Bacteria/Acidobacteria/Subgroup_22/OTU_000777	0	4.35114e-05	5.4942e-05	0	0	0	0	0	1.03296e-05	0	0	0	0	0	0	0	0	0	0	1.0126e-05	0	0	0	0	0	0	0	0	0	0	0	0	0	0	0	0	0.000213442	0.000197385	0.00025777	0.000331887	0.000229842	0.000282627	0.000201516	7.16469e-05	0.000298186	0.0001915	0.000587161	0.000307319	0.000155576
Bacteria/Acidobacteria/Subgroup_22/OTU_000792	0	9.79006e-05	3.29652e-05	0	9.38808e-06	0	0	0	0	0	5.11213e-05	0	0	0	0	0	0	1.71371e-05	0	0	0	0	0	0	0	0	0	0	0	0	0	0	0	0	1.0735e-05	0	0.000320163	0.000222058	0.000347428	0.000370181	0.000365042	0.000244087	0.000279022	0.000334352	0.000480411	0.000357467	0.00026096	0.000409759	0.000353582
Bacteria/Acidobacteria/Subgroup_22/OTU_000934	8.04408e-06	9.79006e-05	3.29652e-05	0	0	8.2648e-06	3.9906e-06	0	0	0	0	0	0	0	0	1.6264e-05	0	0	0	1.0126e-05	0	0	0	0	0	0	0	0	1.71477e-05	0	0	1.06478e-05	0	0	0	0	0.0002253	0.000271404	0.000246562	0.000280827	0.000256882	0.000321168	0.000294523	4.77646e-05	0.000314752	0.000319167	0.000391441	0.000307319	0.000325295
Bacteria/Acidobacteria/Subgroup_22/OTU_001023	0	5.43892e-05	2.19768e-05	0	0	0	0	0	0	0	1.70404e-05	0	0	0	0	0	0	0	0	2.02519e-05	0	0	0	0	0	0	0	0	0	0	0	0	0	0	2.14701e-05	9.52472e-06	0.000272732	0.000296077	0.000145696	0.000319122	0.000216321	0.000449635	0.000341027	0.000167176	0.000215357	0.0003064	0.00034251	0.000273173	0.000297009
Bacteria/Acidobacteria/Subgroup_22/OTU_001134	0	6.52671e-05	5.4942e-05	0	9.38808e-06	0	0	0	0	0	1.70404e-05	0	0	0	0	0	0	0	0	0	0	0	0	1.64206e-05	0	0	0	0	0	0	0	0	0	0	1.0735e-05	0	0.000177868	0.000148038	0.000224147	0.000204238	0.000148721	0.000308321	0.00037203	0.000238823	0.000513543	0.000408533	0.000424061	0.000460979	0.000311152
Bacteria/Acidobacteria/Subgroup_22/OTU_001151	0	7.61449e-05	1.09884e-05	0	0	0	0	0	0	0	0	9.94708e-06	0	0	0	0	0	0	2.17453e-05	0	1.12871e-05	0	0	0	0	0	0	0	0	0	0	0	6.07275e-05	0	0	0	0.000201584	0.000123365	0.000201733	0.000178708	0.000189281	0.000205547	0.000170514	0.000143294	0.000182225	0.000165967	0.0003262	0.000307319	0.000198006
Bacteria/Acidobacteria/Subgroup_22/OTU_001176	0	2.17557e-05	2.19768e-05	0	0	0	0	0	0	0	1.70404e-05	9.94708e-06	9.55374e-06	0	0	8.132e-06	0	1.71371e-05	0	0	0	0	0	0	0	0	0	0	0	0	0	0	0	0	0	0	0.000166011	9.86923e-05	0.000145696	0.000191473	0.000135201	0.000141314	0.000186015	0.000214941	0.000231922	0.000204267	0.00011417	0.000221953	0.000141433
Bacteria/Acidobacteria/Subgroup_22/OTU_001302	0	6.52671e-05	2.19768e-05	9.39064e-06	0	0	0	9.89472e-06	0	0	0	0	0	0	0	0	0	1.71371e-05	0	0	0	1.08998e-05	0	0	0	0	0	0	0	0	0	0	0	0	1.0735e-05	0	0.000142295	0.000172712	0.00025777	0.000280827	0.000324482	0.000205547	0.000232518	0.000119412	0.000231922	0.000217033	0.00035882	0.000256099	0.000183863
Bacteria/Acidobacteria/Subgroup_22/OTU_001306	0	5.43892e-05	2.19768e-05	0	0	0	0	0	0	0	1.70404e-05	0	0	0	0	0	0	0	0	0	0	0	0	0	0	0	0	0	0	0	0	0	0	0	0	0	0.000296447	0.000172712	0.000268977	0.000178708	0.000405603	0.000179854	0.000403032	0.000286588	0.00028162	0.000319167	0.00027727	0.000307319	0.000198006
Bacteria/Acidobacteria/Subgroup_22/OTU_001547	0	1.08778e-05	3.29652e-05	0	0	0	0	0	0	0	1.70404e-05	0	0	0	0	0	0	0	0	0	0	0	0	0	0	0	0	0	0	0	0	0	0	0	0	9.52472e-06	0.000154153	9.86923e-05	0.000268977	8.93541e-05	0.000202801	0.000167007	0.000186015	0.000119412	0.000231922	0.000204267	0.00014679	0.000239026	0.000155576
Bacteria/Acidobacteria/Subgroup_22/OTU_001665	0	2.17557e-05	2.19768e-05	0	0	0	0	0	0	0	0	0	1.91075e-05	0	0	0	0	0	0	0	1.12871e-05	1.08998e-05	0	0	0	0	0	0	0	0	0	0	0	0	0	0	9.48632e-05	4.93462e-05	3.36221e-05	1.27649e-05	0.000135201	2.56934e-05	0.000108509	0.000143294	0.000182225	0.000102133	9.78601e-05	0.000136586	0.000113146
Bacteria/Acidobacteria/Subgroup_22/OTU_001955	0	0	0	0	0	0	0	9.89472e-06	0	0	0	0	0	0	0	0	0	0	0	1.0126e-05	0	0	0	0	0	0	0	0	0	0	0	0	0	0	0	0	0.000166011	2.46731e-05	0.000123281	0.000178708	0.000162241	8.99269e-05	7.75062e-05	7.16469e-05	0.000149093	0.000127667	0.00013048	8.53665e-05	0.000198006
Bacteria/Acidobacteria/Subgroup_22/OTU_002028	0	4.35114e-05	3.29652e-05	0	0	0	0	0	0	0	0	0	1.91075e-05	0	0	0	0	0	0	0	0	0	0	0	0	0	1.77865e-05	0	0	0	0	0	0	0	0	0	0.000154153	0.000222058	8.9659e-05	8.93541e-05	0.000148721	0.000141314	0.000217017	0.000143294	0.000182225	0.0001149	0.00014679	0.000170733	7.07164e-05
Bacteria/Acidobacteria/Subgroup_22/OTU_002041	0	1.08778e-05	0	0	9.38808e-06	0	0	0	0	0	0	0	0	0	0	0	0	0	0	0	0	0	0	0	0	0	0	0	0	0	0	0	0	0	0	0	7.11474e-05	4.93462e-05	3.36221e-05	0.000102119	5.40804e-05	7.70802e-05	1.55012e-05	9.55292e-05	8.28295e-05	6.38333e-05	0.00021203	0.00010244	8.48596e-05
Bacteria/Acidobacteria/Subgroup_22/OTU_002283	0	1.08778e-05	1.09884e-05	0	0	0	0	0	0	0	0	0	0	0	0	0	0	0	0	0	0	0	0	0	0	0	0	0	0	0	0	0	0	0	0	0	5.92895e-05	4.93462e-05	4.48295e-05	1.27649e-05	8.11205e-05	2.56934e-05	6.20049e-05	0.000119412	1.65659e-05	1.27667e-05	4.89301e-05	0	2.82865e-05
Bacteria/Acidobacteria/Subgroup_22/OTU_002452	0	0	1.09884e-05	0	0	0	0	0	0	0	1.70404e-05	0	0	0	0	0	0	0	0	2.02519e-05	0	0	0	0	0	0	0	0	0	0	0	0	0	0	0	0	0.000130437	9.86923e-05	0.000123281	0.000140414	0.000202801	7.70802e-05	0.000170514	7.16469e-05	0.000215357	0.0001149	0.00019572	0.000119513	0.000212149
Bacteria/Acidobacteria/Subgroup_22/OTU_002663	8.04408e-06	3.26335e-05	0	0	0	0	0	0	0	1.53311e-05	0	0	0	0	0	0	0	0	0	0	0	0	0	0	0	0	0	0	0	0	0	0	0	0	0	0	0.000130437	4.93462e-05	8.9659e-05	7.65892e-05	8.11205e-05	2.56934e-05	7.75062e-05	7.16469e-05	4.96977e-05	0.0001149	0.00029358	0.000170733	9.90029e-05
Bacteria/Acidobacteria/Subgroup_22/OTU_002740	0	2.17557e-05	0	0	0	0	0	0	0	0	0	0	0	0	1.15912e-05	0	0	0	0	0	0	0	0	0	0	0	0	0	0	0	0	0	0	0	0	0	1.18579e-05	0	3.36221e-05	1.27649e-05	1.35201e-05	5.13868e-05	7.75062e-05	7.16469e-05	0.000149093	0.0001149	8.15501e-05	0.00010244	7.07164e-05
Bacteria/Acidobacteria/Subgroup_22/OTU_003007	0	1.08778e-05	2.19768e-05	0	0	0	0	9.89472e-06	1.03296e-05	0	3.40808e-05	9.94708e-06	9.55374e-06	0	0	0	0	0	0	1.0126e-05	0	0	0	0	0	0	0	0	0	0	0	0	0	0	0	0	5.92895e-05	0	7.84516e-05	0.000153178	4.05603e-05	3.85401e-05	0.00012401	7.16469e-05	0.000132527	0.0001532	3.262e-05	6.82932e-05	0.000113146
Bacteria/Acidobacteria/Subgroup_22/OTU_003085	0	1.08778e-05	1.09884e-05	0	0	0	0	0	0	0	0	0	0	0	0	0	0	0	0	0	0	0	0	0	0	0	0	0	0	0	0	0	0	0	0	0	7.11474e-05	7.40192e-05	6.72442e-05	6.38244e-05	6.76005e-05	6.42335e-05	0.000108509	0	0.000115961	6.38333e-05	8.15501e-05	0.00010244	7.07164e-05
Bacteria/Acidobacteria/Subgroup_22/OTU_003238	0	1.08778e-05	1.09884e-05	0	0	0	0	0	0	0	0	0	0	0	0	0	0	0	0	1.0126e-05	0	0	0	0	0	1.84016e-05	0	0	0	0	0	0	0	0	0	0	5.92895e-05	0	2.24147e-05	5.10595e-05	4.05603e-05	2.56934e-05	7.75062e-05	2.38823e-05	8.28295e-05	2.55333e-05	0.0001631	5.12199e-05	1.41433e-05
Bacteria/Acidobacteria/Subgroup_22/OTU_003320	8.04408e-06	1.08778e-05	0	0	0	0	0	0	0	0	0	0	9.55374e-06	0	0	0	0	0	0	0	0	0	0	0	0	0	0	0	0	0	0	0	0	0	0	0	5.92895e-05	4.93462e-05	0	2.55297e-05	8.11205e-05	8.99269e-05	3.10025e-05	2.38823e-05	8.28295e-05	6.38333e-05	8.15501e-05	5.12199e-05	4.24298e-05
Bacteria/Acidobacteria/Subgroup_22/OTU_003364	8.04408e-06	0	0	0	0	0	0	0	0	0	0	0	9.55374e-06	0	0	0	0	0	0	0	0	0	0	0	0	0	0	0	0	0	0	0	0	0	0	0	4.74316e-05	7.40192e-05	6.72442e-05	0.000178708	6.76005e-05	3.85401e-05	4.65037e-05	2.38823e-05	0.000149093	0.000102133	0.00011417	5.12199e-05	5.65731e-05
Bacteria/Acidobacteria/Subgroup_22/OTU_003401	0	0	0	0	0	0	0	0	0	0	0	0	0	0	0	8.132e-06	0	0	0	0	0	0	0	0	0	0	0	0	0	0	0	0	0	0	0	0	1.18579e-05	0	0	1.27649e-05	0	0	4.65037e-05	0	0	1.27667e-05	1.631e-05	0	0
Bacteria/Acidobacteria/Subgroup_22/OTU_003606	0	2.17557e-05	0	0	0	0	0	0	0	0	0	0	0	0	0	0	0	0	0	0	0	0	0	0	0	0	0	0	0	0	0	0	0	0	0	0	2.37158e-05	9.86923e-05	5.60368e-05	0.000127649	4.05603e-05	8.99269e-05	7.75062e-05	7.16469e-05	0.000182225	5.10667e-05	0.00021203	0.000187806	4.24298e-05
Bacteria/Acidobacteria/Subgroup_22/OTU_003669	0	0	2.19768e-05	0	0	0	0	0	0	0	0	0	0	0	0	0	0	0	0	0	0	0	0	0	0	0	0	0	0	0	0	0	0	0	0	0	8.30053e-05	4.93462e-05	4.48295e-05	5.10595e-05	5.40804e-05	0.00011562	7.75062e-05	7.16469e-05	9.93953e-05	5.10667e-05	8.15501e-05	0.00010244	5.65731e-05
Bacteria/Acidobacteria/Subgroup_22/OTU_003690	0	2.17557e-05	4.39536e-05	0	0	0	0	0	0	0	0	9.94708e-06	0	0	0	0	0	0	0	0	0	0	0	0	0	0	0	0	0	0	0	0	0	0	0	0	5.92895e-05	7.40192e-05	6.72442e-05	0.000114884	2.70402e-05	6.42335e-05	6.20049e-05	9.55292e-05	4.96977e-05	5.10667e-05	0	5.12199e-05	4.24298e-05
Bacteria/Acidobacteria/Subgroup_22/OTU_003757	0	0	0	0	0	0	0	0	0	0	1.70404e-05	0	9.55374e-06	0	0	0	0	0	0	0	0	0	0	0	0	0	1.77865e-05	0	0	0	0	0	0	0	0	0	5.92895e-05	4.93462e-05	5.60368e-05	3.82946e-05	1.35201e-05	2.56934e-05	3.10025e-05	0	6.62636e-05	1.27667e-05	0	1.70733e-05	9.90029e-05
Bacteria/Acidobacteria/Subgroup_22/OTU_003801	0	1.08778e-05	0	0	0	0	0	0	0	0	0	0	2.86612e-05	0	0	0	0	1.71371e-05	0	0	0	0	0	0	0	0	0	0	0	0	0	0	0	0	0	0	4.74316e-05	2.46731e-05	0	8.93541e-05	5.40804e-05	1.28467e-05	4.65037e-05	0.000119412	4.96977e-05	6.38333e-05	4.89301e-05	0.000119513	0.000141433
Bacteria/Acidobacteria/Subgroup_22/OTU_003818	0	1.08778e-05	1.09884e-05	0	0	0	0	0	0	0	0	9.94708e-06	0	0	0	0	0	0	0	0	0	0	0	0	0	3.68033e-05	0	0	0	0	0	0	0	0	0	0	8.30053e-05	4.93462e-05	4.48295e-05	3.82946e-05	6.76005e-05	2.56934e-05	7.75062e-05	9.55292e-05	3.31318e-05	6.38333e-05	8.15501e-05	3.41466e-05	2.82865e-05
Bacteria/Acidobacteria/Subgroup_22/OTU_003945	0	0	2.19768e-05	0	0	0	0	0	0	0	0	0	0	0	0	0	0	0	0	0	0	0	0	0	0	0	0	0	1.71477e-05	0	0	0	0	0	0	0	2.37158e-05	4.93462e-05	2.24147e-05	5.10595e-05	4.05603e-05	5.13868e-05	0.00012401	0	1.65659e-05	1.27667e-05	6.52401e-05	3.41466e-05	2.82865e-05
Bacteria/Acidobacteria/Subgroup_22/OTU_004029	0	0	0	0	9.38808e-06	0	0	0	0	0	0	0	0	0	0	0	0	0	0	1.0126e-05	0	0	0	0	0	0	0	0	0	0	0	0	0	0	0	0	5.92895e-05	2.46731e-05	5.60368e-05	7.65892e-05	2.70402e-05	7.70802e-05	4.65037e-05	2.38823e-05	6.62636e-05	3.83e-05	6.52401e-05	5.12199e-05	7.07164e-05
Bacteria/Acidobacteria/Subgroup_22/OTU_004156	0	2.17557e-05	1.09884e-05	0	0	0	0	0	0	0	0	0	2.86612e-05	0	0	0	0	0	0	0	0	0	0	0	0	0	0	0	0	0	0	0	0	0	0	0	0.000118579	4.93462e-05	6.72442e-05	0.000102119	9.46406e-05	0.000141314	7.75062e-05	9.55292e-05	0.000198791	0.000178733	1.631e-05	0.000136586	9.90029e-05
Bacteria/Acidobacteria/Subgroup_22/OTU_004407	0	0	3.29652e-05	0	0	8.2648e-06	0	0	0	0	0	9.94708e-06	0	0	0	0	0	0	0	0	0	0	0	0	0	1.84016e-05	0	0	0	0	0	0	0	0	0	0	5.92895e-05	4.93462e-05	4.48295e-05	6.38244e-05	6.76005e-05	5.13868e-05	7.75062e-05	0.000143294	9.93953e-05	3.83e-05	3.262e-05	0.00010244	0.000113146
Bacteria/Acidobacteria/Subgroup_22/OTU_004615	8.04408e-06	0	1.09884e-05	0	0	0	0	0	0	0	0	0	0	0	0	0	0	0	0	0	0	0	0	0	0	0	0	0	0	0	0	0	0	0	0	0	8.30053e-05	2.46731e-05	5.60368e-05	2.55297e-05	5.40804e-05	2.56934e-05	4.65037e-05	0	0	5.10667e-05	9.78601e-05	8.53665e-05	1.41433e-05
Bacteria/Acidobacteria/Subgroup_22/OTU_005419	0	0	0	0	0	0	0	9.89472e-06	0	0	1.70404e-05	0	0	0	0	0	0	0	0	0	0	0	0	0	0	0	0	0	0	0	0	0	0	0	0	0	1.18579e-05	2.46731e-05	3.36221e-05	0	0	3.85401e-05	3.10025e-05	0	4.96977e-05	1.27667e-05	0	1.70733e-05	0
Bacteria/Acidobacteria/Subgroup_22/OTU_005480	0	0	0	0	9.38808e-06	0	0	0	0	0	3.40808e-05	0	9.55374e-06	0	0	0	0	0	0	0	2.25741e-05	0	0	0	0	0	0	0	0	1.50011e-05	0	3.19434e-05	0	0	0	0	1.18579e-05	0	2.24147e-05	6.38244e-05	2.70402e-05	8.99269e-05	0	0	4.96977e-05	3.83e-05	0	0	0
Bacteria/Acidobacteria/Subgroup_22/OTU_005534	0	0	0	0	0	0	0	0	0	0	0	0	0	0	0	0	0	0	0	0	0	0	0	0	0	0	0	0	0	0	0	0	0	0	0	0	0	0	0	0	0	1.28467e-05	4.65037e-05	0	1.65659e-05	1.27667e-05	1.631e-05	5.12199e-05	0
Bacteria/Acidobacteria/Subgroup_22/OTU_005806	0	3.26335e-05	0	0	0	0	0	0	0	0	0	0	0	0	0	0	0	0	0	1.0126e-05	0	0	0	0	0	0	0	0	0	0	0	0	0	0	0	0	3.55737e-05	2.46731e-05	1.12074e-05	5.10595e-05	4.05603e-05	2.56934e-05	3.10025e-05	2.38823e-05	4.96977e-05	0.000102133	1.631e-05	6.82932e-05	7.07164e-05
Bacteria/Acidobacteria/Subgroup_22/OTU_006053	0	1.08778e-05	1.09884e-05	0	0	0	0	0	0	0	0	0	0	0	0	0	0	0	0	0	0	0	0	0	0	0	0	0	0	0	0	0	0	0	0	0	5.92895e-05	2.46731e-05	4.48295e-05	0	1.35201e-05	2.56934e-05	3.10025e-05	2.38823e-05	3.31318e-05	0	0	3.41466e-05	2.82865e-05
Bacteria/Acidobacteria/Subgroup_22/OTU_006290	0	0	0	0	0	0	0	0	0	1.53311e-05	0	0	0	0	0	0	0	0	0	0	1.12871e-05	0	0	0	0	0	0	0	0	0	0	0	0	0	0	0	1.18579e-05	4.93462e-05	5.60368e-05	0	8.11205e-05	2.56934e-05	0.00012401	0	3.31318e-05	2.55333e-05	0	3.41466e-05	4.24298e-05
Bacteria/Acidobacteria/Subgroup_22/OTU_006413	0	0	1.09884e-05	0	0	0	0	0	0	0	0	0	0	0	0	0	0	0	0	0	0	0	0	0	0	0	0	0	0	0	0	0	0	0	0	0	0	2.46731e-05	0	1.27649e-05	4.05603e-05	1.28467e-05	0	2.38823e-05	1.65659e-05	0	3.262e-05	3.41466e-05	1.41433e-05
Bacteria/Acidobacteria/Subgroup_22/OTU_006637	0	0	0	0	0	0	0	0	0	0	0	0	0	0	0	0	0	0	0	0	0	0	0	0	0	0	0	0	0	0	0	0	0	0	0	0	1.18579e-05	2.46731e-05	0	1.27649e-05	0	1.28467e-05	1.55012e-05	0	0	0	0	0	2.82865e-05
Bacteria/Acidobacteria/Subgroup_22/OTU_006674	0	0	0	0	0	0	0	0	0	0	0	0	0	0	0	0	0	0	0	0	0	0	0	0	0	0	0	0	0	0	0	0	0	0	0	0	0	0	0	0	0	0	0	0	1.65659e-05	0	0	1.70733e-05	0
Bacteria/Acidobacteria/Subgroup_22/OTU_006683	0	0	1.09884e-05	0	0	0	0	0	0	0	0	0	0	0	0	0	0	0	0	0	0	0	0	0	0	0	0	0	0	0	0	0	0	0	0	0	2.37158e-05	2.46731e-05	1.12074e-05	3.82946e-05	0	1.28467e-05	0	0	1.65659e-05	1.27667e-05	6.52401e-05	1.70733e-05	0
Bacteria/Acidobacteria/Subgroup_22/OTU_006913	0	0	0	0	0	0	0	0	0	0	0	0	9.55374e-06	0	0	0	0	3.42742e-05	0	0	0	0	0	0	0	0	0	0	0	0	0	0	0	0	0	0	1.18579e-05	0	2.24147e-05	2.55297e-05	1.35201e-05	3.85401e-05	3.10025e-05	0	8.28295e-05	5.10667e-05	1.631e-05	6.82932e-05	4.24298e-05
Bacteria/Acidobacteria/Subgroup_22/OTU_007046	0	3.26335e-05	0	0	0	0	0	0	0	0	0	0	0	0	0	0	0	0	0	1.0126e-05	0	0	0	0	0	0	0	0	0	0	0	0	0	0	0	0	2.37158e-05	2.46731e-05	1.12074e-05	3.82946e-05	4.05603e-05	0	4.65037e-05	0	4.96977e-05	2.55333e-05	9.78601e-05	5.12199e-05	8.48596e-05
Bacteria/Acidobacteria/Subgroup_22/OTU_007048	0	0	0	0	0	0	0	0	0	0	0	0	9.55374e-06	0	0	0	0	0	0	0	0	0	0	0	0	0	0	0	0	0	0	0	0	0	0	0	0	0	0	1.27649e-05	0	0	3.10025e-05	0	0	0	6.52401e-05	3.41466e-05	1.41433e-05
Bacteria/Acidobacteria/Subgroup_22/OTU_007123	0	0	0	0	0	0	0	0	0	0	0	0	0	0	0	0	0	0	0	0	0	0	0	0	0	0	0	0	0	0	0	0	0	0	0	0	1.18579e-05	0	3.36221e-05	0	0	0	4.65037e-05	0	0	1.27667e-05	1.631e-05	1.70733e-05	1.41433e-05
Bacteria/Acidobacteria/Subgroup_22/OTU_007453	0	0	0	0	0	0	0	0	0	0	0	0	0	0	0	0	0	0	0	0	0	0	0	0	0	0	0	0	0	0	0	0	0	0	0	0	1.18579e-05	4.93462e-05	2.24147e-05	0	1.35201e-05	3.85401e-05	1.55012e-05	0	0	0	1.631e-05	3.41466e-05	0
Bacteria/Acidobacteria/Subgroup_22/OTU_007517	0	0	0	0	0	0	0	0	0	0	0	0	0	0	0	0	0	0	0	0	0	0	0	0	0	0	0	0	0	0	0	0	0	0	0	0	0	2.46731e-05	0	2.55297e-05	1.35201e-05	0	0	0	1.65659e-05	0	6.52401e-05	6.82932e-05	5.65731e-05
Bacteria/Acidobacteria/Subgroup_22/OTU_007692	0	0	0	0	0	0	0	0	0	1.53311e-05	0	0	0	0	0	0	0	0	0	0	0	0	0	0	0	0	0	0	0	0	0	0	0	0	0	0	1.18579e-05	0	6.72442e-05	2.55297e-05	6.76005e-05	2.56934e-05	7.75062e-05	0	4.96977e-05	2.55333e-05	1.631e-05	3.41466e-05	2.82865e-05
Bacteria/Acidobacteria/Subgroup_22/OTU_007773	0	0	0	0	0	0	0	0	0	0	0	0	0	0	0	0	0	0	0	0	0	0	0	0	0	0	0	0	0	0	0	0	0	0	0	0	0	0	0	1.27649e-05	4.05603e-05	0	1.55012e-05	0	0	2.55333e-05	4.89301e-05	3.41466e-05	0
Bacteria/Acidobacteria/Subgroup_22/OTU_008049	0	0	0	0	0	0	0	0	0	0	0	0	0	0	0	0	0	0	0	0	0	0	0	0	0	0	0	0	0	0	0	0	0	0	0	0	1.18579e-05	0	0	2.55297e-05	0	0	1.55012e-05	0	0	0	0	0	2.82865e-05
Bacteria/Acidobacteria/Subgroup_22/OTU_008482	0	0	0	0	0	0	0	0	0	0	0	0	0	0	0	0	0	0	0	0	0	0	0	0	0	0	0	0	0	0	0	0	0	0	0	0	0	2.46731e-05	0	0	2.70402e-05	1.28467e-05	1.55012e-05	2.38823e-05	0	1.27667e-05	0	0	2.82865e-05
Bacteria/Acidobacteria/Subgroup_22/OTU_008612	0	0	0	0	0	0	0	0	0	0	0	0	0	0	0	0	0	0	0	0	0	0	0	0	0	0	0	0	0	0	0	0	0	0	0	0	0	0	1.12074e-05	0	1.35201e-05	0	1.55012e-05	0	3.31318e-05	0	8.15501e-05	5.12199e-05	0
Bacteria/Acidobacteria/Subgroup_22/OTU_009044	0	1.08778e-05	0	0	0	0	0	0	0	0	0	0	0	0	0	0	0	0	0	0	0	0	0	0	0	0	0	0	0	0	0	0	0	0	0	0	0	0	0	0	0	2.56934e-05	0	0	0	2.55333e-05	1.631e-05	1.70733e-05	0
Bacteria/Acidobacteria/Subgroup_22/OTU_009222	0	0	0	0	0	0	0	0	0	0	1.70404e-05	0	0	0	0	0	0	0	0	0	0	0	0	0	0	0	0	0	0	0	0	0	0	0	0	0	4.74316e-05	2.46731e-05	6.72442e-05	1.27649e-05	0	5.13868e-05	4.65037e-05	4.77646e-05	8.28295e-05	5.10667e-05	6.52401e-05	1.70733e-05	8.48596e-05
Bacteria/Acidobacteria/Subgroup_22/OTU_009603	0	0	1.09884e-05	0	0	0	0	0	0	0	0	0	0	0	0	0	0	0	0	0	0	0	0	0	0	0	0	0	0	0	0	0	0	0	0	0	1.18579e-05	0	2.24147e-05	5.10595e-05	1.35201e-05	1.28467e-05	4.65037e-05	0	1.65659e-05	1.27667e-05	1.631e-05	1.70733e-05	0
Bacteria/Acidobacteria/Subgroup_22/OTU_009764	0	1.08778e-05	1.09884e-05	0	0	0	0	0	0	0	1.70404e-05	0	0	0	0	0	0	0	0	0	0	0	0	0	0	0	0	0	0	0	0	0	0	0	0	0	3.55737e-05	4.93462e-05	0	1.27649e-05	0	0	1.55012e-05	0	3.31318e-05	1.27667e-05	3.262e-05	1.70733e-05	0
Bacteria/Acidobacteria/Subgroup_22/OTU_009944	0	0	0	0	0	0	0	0	0	0	0	0	4.77687e-05	0	0	0	0	0	0	0	0	0	1.11692e-05	0	0	0	0	0	0	0	0	0	0	0	1.0735e-05	0	1.18579e-05	0	1.12074e-05	0	0	1.28467e-05	1.55012e-05	0	1.65659e-05	0	0	0	2.82865e-05
Bacteria/Acidobacteria/Subgroup_22/OTU_009976	0	1.08778e-05	0	0	0	0	0	0	0	0	0	0	0	0	0	0	0	0	0	0	0	0	0	0	0	0	0	0	0	0	0	0	0	0	0	0	0	0	0	1.27649e-05	0	1.28467e-05	0	0	1.65659e-05	1.27667e-05	1.631e-05	0	2.82865e-05
Bacteria/Acidobacteria/Subgroup_22/OTU_009982	0	0	0	0	0	0	0	0	0	0	0	0	0	0	0	0	0	0	0	0	0	0	0	0	0	0	0	0	0	0	0	0	0	0	0	0	1.18579e-05	2.46731e-05	1.12074e-05	2.55297e-05	0	2.56934e-05	1.55012e-05	0	4.96977e-05	0	0.00011417	5.12199e-05	1.41433e-05
Bacteria/Acidobacteria/Subgroup_22/OTU_010004	0	0	0	0	0	0	0	0	0	0	0	0	0	0	0	0	0	0	0	0	0	0	0	0	0	0	0	0	0	0	0	0	0	0	0	0	0	2.46731e-05	1.12074e-05	0	5.40804e-05	0	0	0	0	0	1.631e-05	0	1.41433e-05
Bacteria/Acidobacteria/Subgroup_22/OTU_010141	0	0	0	0	0	0	0	0	0	0	0	0	0	0	0	0	0	0	0	0	0	0	0	0	0	0	0	0	0	0	0	0	0	0	0	0	1.18579e-05	0	0	1.27649e-05	1.35201e-05	5.13868e-05	0	0	0	0	3.262e-05	1.70733e-05	0
Bacteria/Acidobacteria/Subgroup_22/OTU_010445	0	0	0	0	0	0	0	0	0	0	0	0	0	0	0	0	0	0	0	0	0	0	0	0	0	0	0	0	0	0	0	0	0	0	0	0	1.18579e-05	0	1.12074e-05	0	1.35201e-05	0	3.10025e-05	0	0	2.55333e-05	0	1.70733e-05	1.41433e-05
Bacteria/Acidobacteria/Subgroup_22/OTU_010671	0	0	0	0	0	0	0	0	0	0	0	0	0	0	0	0	0	0	0	0	0	0	0	0	0	0	0	0	0	0	0	0	0	0	0	0	4.74316e-05	0	0	1.27649e-05	0	0	0	0	0	1.27667e-05	0	0	0
Bacteria/Acidobacteria/Subgroup_22/OTU_010741	0	0	0	0	0	0	0	0	0	0	0	0	0	0	0	0	0	0	0	0	0	0	0	0	0	0	0	0	0	0	0	0	0	0	0	0	1.18579e-05	2.46731e-05	0	2.55297e-05	1.35201e-05	0	0	2.38823e-05	0	0	0	0	0
Bacteria/Acidobacteria/Subgroup_22/OTU_010762	0	1.08778e-05	1.09884e-05	0	0	0	0	0	0	0	0	0	0	0	0	0	0	0	0	0	0	0	0	0	0	0	0	0	0	0	0	0	0	0	0	0	1.18579e-05	0	0	0	0	0	1.55012e-05	2.38823e-05	0	0	4.89301e-05	1.70733e-05	0
Bacteria/Acidobacteria/Subgroup_22/OTU_010777	0	0	1.09884e-05	0	0	0	0	0	0	0	0	9.94708e-06	0	0	0	0	0	0	0	0	0	0	0	0	0	0	0	0	0	0	0	0	0	0	0	0	8.30053e-05	2.46731e-05	0	2.55297e-05	1.35201e-05	1.28467e-05	4.65037e-05	2.38823e-05	3.31318e-05	3.83e-05	1.631e-05	0	2.82865e-05
Bacteria/Acidobacteria/Subgroup_22/OTU_010830	0	0	0	0	0	0	0	0	0	0	1.70404e-05	0	0	0	0	0	0	0	0	0	0	0	0	0	0	0	0	0	0	0	0	0	0	0	0	0	0	0	1.12074e-05	1.27649e-05	2.70402e-05	0	0	0	1.65659e-05	1.27667e-05	0	1.70733e-05	0
Bacteria/Acidobacteria/Subgroup_22/OTU_011282	0	0	0	0	0	0	0	0	0	0	0	0	0	0	0	0	0	0	0	0	0	0	0	0	0	0	0	0	0	0	0	0	0	0	0	0	0	0	1.12074e-05	0	0	0	1.55012e-05	2.38823e-05	0	0	0	0	0
Bacteria/Acidobacteria/Subgroup_22/OTU_011348	0	0	0	0	0	0	0	0	0	0	0	0	0	0	0	0	0	0	0	0	0	0	0	0	0	0	0	0	0	0	0	0	0	0	0	0	1.18579e-05	0	0	1.27649e-05	2.70402e-05	1.28467e-05	0	0	0	1.27667e-05	1.631e-05	0	1.41433e-05
Bacteria/Acidobacteria/Subgroup_22/OTU_011383	0	0	0	0	0	0	0	0	0	0	0	0	0	0	0	0	0	0	0	0	0	0	0	0	0	0	0	0	0	0	0	0	0	0	0	0	0	2.46731e-05	0	1.27649e-05	1.35201e-05	0	0	0	0	3.83e-05	0	1.70733e-05	0
Bacteria/Acidobacteria/Subgroup_22/OTU_011402	0	0	0	0	0	0	0	0	0	0	0	0	0	0	0	0	0	0	0	0	0	0	0	0	0	0	0	0	0	0	0	0	0	0	0	0	1.18579e-05	0	0	0	0	0	1.55012e-05	0	0	0	1.631e-05	0	0
Bacteria/Acidobacteria/Subgroup_22/OTU_011577	0	0	0	0	0	0	0	0	0	0	0	0	0	0	0	0	0	0	0	0	0	0	0	0	0	0	0	0	0	0	0	0	0	0	0	0	0	2.46731e-05	0	2.55297e-05	0	0	0	0	1.65659e-05	0	6.52401e-05	0	0
Bacteria/Acidobacteria/Subgroup_22/OTU_011963	0	0	0	0	0	0	0	0	0	0	0	0	0	0	0	0	0	0	0	0	0	0	0	0	0	0	0	0	0	0	0	0	0	0	0	0	1.18579e-05	0	0	1.27649e-05	0	0	0	0	1.65659e-05	0	1.631e-05	0	0
Bacteria/Acidobacteria/Subgroup_22/OTU_012189	0	2.17557e-05	0	0	0	1.65296e-05	0	0	0	0	0	0	0	0	0	0	0	0	0	0	0	0	0	0	0	0	0	0	0	0	0	0	0	0	0	0	0	0	2.24147e-05	1.27649e-05	0	0	0	0	1.65659e-05	0	0	0	2.82865e-05
Bacteria/Acidobacteria/Subgroup_22/OTU_012239	0	0	0	0	0	0	0	0	0	0	0	0	0	0	0	0	0	0	0	1.0126e-05	0	0	0	0	0	0	0	0	0	0	0	0	0	0	0	0	1.18579e-05	0	0	1.27649e-05	0	3.85401e-05	3.10025e-05	0	6.62636e-05	1.27667e-05	0	6.82932e-05	2.82865e-05
Bacteria/Acidobacteria/Subgroup_22/OTU_012470	0	0	0	0	0	0	0	0	0	0	0	0	1.91075e-05	0	0	0	0	0	0	0	0	0	0	0	0	0	0	0	0	0	0	0	0	0	0	0	0	0	0	3.82946e-05	1.35201e-05	1.28467e-05	1.55012e-05	0	1.65659e-05	2.55333e-05	1.631e-05	1.70733e-05	2.82865e-05
Bacteria/Acidobacteria/Subgroup_22/OTU_012507	0	0	0	0	0	0	0	0	0	0	0	0	0	0	0	0	0	0	0	0	0	0	0	0	0	0	0	0	0	0	0	0	0	0	0	0	1.18579e-05	0	0	0	1.35201e-05	0	1.55012e-05	2.38823e-05	0	1.27667e-05	0	0	2.82865e-05
Bacteria/Acidobacteria/Subgroup_22/OTU_012523	0	0	0	0	0	0	0	0	0	0	0	0	9.55374e-06	0	0	0	0	0	0	0	0	0	0	0	0	0	0	4.47183e-05	0	0	0	0	0	0	0	0	1.18579e-05	0	0	0	1.35201e-05	1.28467e-05	1.55012e-05	0	3.31318e-05	0	1.631e-05	1.70733e-05	4.24298e-05
Bacteria/Acidobacteria/Subgroup_22/OTU_012533	0	0	0	0	0	0	0	0	0	0	0	0	0	0	0	0	0	0	0	0	0	0	0	0	0	0	0	0	0	0	0	0	0	0	0	0	1.18579e-05	0	0	0	1.35201e-05	0	0	4.77646e-05	0	0	0	0	0
Bacteria/Acidobacteria/Subgroup_22/OTU_012628	0	0	0	0	0	0	0	0	0	0	0	0	0	0	0	0	0	0	0	0	0	0	0	0	0	0	0	0	0	0	0	0	0	0	0	0	0	0	2.24147e-05	0	0	0	0	0	0	0	1.631e-05	1.70733e-05	0
Bacteria/Acidobacteria/Subgroup_22/OTU_012726	0	3.26335e-05	6.59304e-05	0	0	8.2648e-06	0	0	0	0	3.40808e-05	0	0	0	0	0	0	1.71371e-05	0	0	0	0	0	0	0	0	0	0	0	0	1.58744e-05	0	0	0	0	0	0.000367595	0.000296077	0.000268977	0.000255297	0.000229842	0.000244087	0.000294523	0.000191058	0.000381015	0.0003064	0.000424061	0.000375613	0.000268722
Bacteria/Acidobacteria/Subgroup_22/OTU_012730	0	0	0	0	0	0	0	0	0	0	0	0	0	0	0	0	0	0	0	0	0	0	0	0	0	0	0	0	0	0	0	0	0	0	0	0	0	0	0	0	0	0	0	0	0	1.27667e-05	0	1.70733e-05	0
Bacteria/Acidobacteria/Subgroup_22/OTU_013196	0	0	0	0	0	0	0	0	0	0	0	0	0	0	0	0	0	0	0	0	0	0	0	0	0	0	0	0	0	0	0	0	0	0	0	0	0	0	0	2.55297e-05	1.35201e-05	1.28467e-05	1.55012e-05	0	0	0	1.631e-05	1.70733e-05	1.41433e-05
Bacteria/Acidobacteria/Subgroup_26/OTU_002007	0	4.35114e-05	1.09884e-05	0	0	0	0	9.89472e-06	0	1.53311e-05	0	0	9.55374e-06	0	0	0	0	0	0	0	0	0	0	0	0	0	0	0	1.71477e-05	0	0	0	0	0	0	0	8.30053e-05	7.40192e-05	0.000100866	3.82946e-05	8.11205e-05	6.42335e-05	0.000170514	2.38823e-05	8.28295e-05	0.000165967	0.0001631	0.00010244	0.000127289
Bacteria/Actinobacteria/Acidimicrobiia/Acidimicrobiales/Acidimicrobiaceae/CL500-29_marine_group/OTU_000013	0.0119776	0.0118351	0.0249437	0.0064232	0.010571	0.0122898	0.0200448	0.00927135	0.0261236	0.0193631	0.00683321	0.00193968	0.000936267	0.000171008	0.019566	0.0121085	0.0117185	0.00685483	0.00415335	0.000607558	0.00038376	0.0178429	0.018485	0.0202959	0.0437396	0.0235357	0.044146	0.0193004	0.00757927	0.0111608	0.0179381	0.0140232	0.0158499	0.0270584	0.0084592	0.0274979	0.000189726	0.000986923	0.000414673	0.000331887	0.000757125	0.000873576	0.00137961	0.00143294	0.000480411	0.0002681	0.000831811	0.000460979	0.00103246
Bacteria/Actinobacteria/Acidimicrobiia/Acidimicrobiales/Acidimicrobiaceae/CL500-29_marine_group/OTU_000041	0.0031935	0.00280648	0.00561508	0.0021035	0.00275071	0.00270259	0.00278943	0.0026221	0.00207625	0.0042927	0.00349329	0.000278518	0.000210182	7.60037e-05	0.00526243	0.00228509	0.0032929	0.00250201	0.00171788	0.000192393	0.000146732	0.00390212	0.00291516	0.00415442	0.00544468	0.00426918	0.0053893	0.00464176	0.00245212	0.00114758	0.0037543	0.00309851	0.00388656	0.00379822	0.00375726	0.00467664	0.000106721	0.000172712	0.000134488	7.65892e-05	9.46406e-05	0.00015416	0.000310025	0.000262705	0.000149093	7.66e-05	0.000456681	0.000136586	0.000268722
Bacteria/Actinobacteria/Acidimicrobiia/Acidimicrobiales/Acidimicrobiaceae/CL500-29_marine_group/OTU_000084	0.00180187	0.0020124	0.00450525	0.00189691	0.00460016	0.00330592	0.00497628	0.00237473	0.00351207	0.00366413	0.00218117	0.000905184	0.000449026	0.000266013	0.00432353	0.00370006	0.00268354	0.00510685	0.00595821	0.000303779	0.000496631	0.00579868	0.00441183	0.00569796	0.010687	0.00483963	0.0110098	0.00626951	0.00344668	0.00330773	0.0040321	0.00253418	0.0144531	0.0120539	0.00377873	0.0103057	9.48632e-05	0.000690846	0.000246562	0.000217003	0.000310962	0.000167007	0.000310025	0.000429882	0.000215357	0.000319167	0.00024465	0.00015366	0.000198006
Bacteria/Actinobacteria/Acidimicrobiia/Acidimicrobiales/Acidimicrobiaceae/CL500-29_marine_group/OTU_000128	0.00340265	0.00121832	0.00294489	0.000431969	0.00063839	0.00118187	0.001273	0.00104884	0.0015701	0.00153311	0.000545293	0.0001691	8.59837e-05	1.90009e-05	0.0017271	0.000829464	0.00153513	0.0010625	0.00158741	5.06298e-05	7.90094e-05	0.00206006	0.00157486	0.00162564	0.00121443	0.000533647	0.000640313	0.000214648	0.000994564	0.000562539	0.00130964	0.000670812	0.00340074	0.00244844	0.000300581	0.000647681	2.37158e-05	2.46731e-05	6.72442e-05	6.38244e-05	9.46406e-05	5.13868e-05	0.000108509	7.16469e-05	3.31318e-05	6.38333e-05	0.00011417	1.70733e-05	0.000113146
Bacteria/Actinobacteria/Acidimicrobiia/Acidimicrobiales/Acidimicrobiaceae/CL500-29_marine_group/OTU_000141	0.00106986	0.000783205	0.00145047	0.000535267	0.00237519	0.00219017	0.0013169	0.000999367	0.000991643	0.000597912	0.000136323	0.000318307	0.00015286	0.000152007	0.000846161	0.0018053	0.0009492	0.00293044	0.00565377	5.06298e-05	0.000338612	0.00227805	0.00155252	0.00275867	0.000991782	0.000717664	0.000506914	0.000259366	0.00272648	0.00165012	0.000912778	0.000457856	0.0108702	0.0077534	0.00019323	0.000790551	0	0.000444115	0.000168111	0.000165943	0.000135201	3.85401e-05	0.000155012	0.000119412	0.000248488	0.0001915	1.631e-05	3.41466e-05	5.65731e-05
Bacteria/Actinobacteria/Acidimicrobiia/Acidimicrobiales/Acidimicrobiaceae/CL500-29_marine_group/OTU_000249	0.00580783	0.00326335	0.00642822	0.000516485	0.00114535	0.00185132	0.00269365	0.002068	0.00225186	0.0024683	0.000749778	0.000179047	2.86612e-05	0	0.00301372	0.00118727	0.00241402	0.000942539	0.000478396	8.10077e-05	3.38612e-05	0.00360783	0.00247956	0.00282435	0.00248958	0.0011041	0.0010494	0.000411409	0.000891678	0.00102007	0.00237322	0.001693	0.00273274	0.00254261	0.000203966	0.000761977	8.30053e-05	0.000197385	0.000100866	6.38244e-05	0.000189281	0.000141314	0.000155012	0.000286588	4.96977e-05	7.66e-05	0.00013048	5.12199e-05	0.000127289
Bacteria/Actinobacteria/Acidimicrobiia/Acidimicrobiales/Acidimicrobiaceae/CL500-29_marine_group/OTU_002149	0	1.08778e-05	4.39536e-05	0	0	2.47944e-05	0	0	0	3.06621e-05	1.70404e-05	0	6.68762e-05	0	3.47737e-05	1.6264e-05	0	3.42742e-05	0	0	0	0	0	0	2.02405e-05	0	0	0	0	0	0	0	0	3.13903e-05	0	0	5.92895e-05	0.000222058	5.60368e-05	2.55297e-05	0.000175761	0.000167007	0.000201516	2.38823e-05	9.93953e-05	0.0001532	9.78601e-05	0.000119513	0.000169719
Bacteria/Actinobacteria/Acidimicrobiia/Acidimicrobiales/Acidimicrobiaceae/CL500-29_marine_group/OTU_003592	0	0	4.39536e-05	0	4.69404e-05	4.95888e-05	7.9812e-06	9.89472e-06	0	1.53311e-05	3.40808e-05	1.98942e-05	0	1.90009e-05	2.31825e-05	3.2528e-05	0	0.00011996	8.69811e-05	2.02519e-05	1.12871e-05	0.000108998	3.35076e-05	6.56825e-05	6.07214e-05	5.52049e-05	2.66797e-05	0	3.42953e-05	4.50032e-05	0	1.06478e-05	0.00024291	0.000125561	1.0735e-05	9.52472e-05	1.18579e-05	0	3.36221e-05	0	0	1.28467e-05	1.55012e-05	4.77646e-05	4.96977e-05	2.55333e-05	1.631e-05	0	2.82865e-05
Bacteria/Actinobacteria/Acidimicrobiia/Acidimicrobiales/Acidimicrobiaceae/CL500-29_marine_group/OTU_003921	0.000209146	0.000293702	0.00054942	7.51251e-05	0.000272254	0.00019009	0.000462909	0.000227579	0.000289229	0.000352615	3.40808e-05	9.94708e-06	9.55374e-06	0	0.000394102	0.000374072	0.000363274	0.000154234	0.000347924	1.0126e-05	3.38612e-05	0.000599488	0.000301568	0.000377675	0.000384569	0.000128811	0.000124505	0.000160986	0.000257215	0.000232516	0.000277802	0.000212956	0.00121455	0.00141256	2.14701e-05	0.000314316	0	4.93462e-05	1.12074e-05	2.55297e-05	2.70402e-05	1.28467e-05	3.10025e-05	2.38823e-05	0	5.10667e-05	1.631e-05	1.70733e-05	2.82865e-05
Bacteria/Actinobacteria/Acidimicrobiia/Acidimicrobiales/Acidimicrobiaceae/CL500-29_marine_group/OTU_008154	0	2.17557e-05	0	0	9.38808e-06	8.2648e-06	2.79342e-05	0	1.03296e-05	0	0	0	9.55374e-06	0	1.15912e-05	0	0	0	2.17453e-05	1.0126e-05	0	1.08998e-05	1.11692e-05	0	4.04809e-05	0	2.66797e-05	1.78873e-05	5.1443e-05	2.25016e-05	2.38116e-05	0	6.07275e-05	0	1.0735e-05	2.85741e-05	0	0	0	0	0	0	0	0	0	0	0	0	0
Bacteria/Actinobacteria/Acidimicrobiia/Acidimicrobiales/Acidimicrobiaceae/CL500-29_marine_group/OTU_008337	0	0	0	0	9.38808e-06	8.2648e-06	0	0	0	0	0	0	0	0	0	0	0	0	0	0	0	0	1.11692e-05	0	0	0	0	0	1.71477e-05	0	0	0	0	0.000125561	1.0735e-05	1.90494e-05	0	0	0	0	0	0	0	0	0	0	0	0	1.41433e-05
Bacteria/Actinobacteria/Acidimicrobiia/Acidimicrobiales/Acidimicrobiaceae/CL500-29_marine_group/OTU_008845	0.000160882	0.000195801	0.000351629	6.57345e-05	0.000168986	0.000123972	0.000307276	0.000158316	0.000351207	0.000183973	0.000102243	4.97354e-05	0	0	0.000208642	0.000130112	0.000175778	1.71371e-05	2.17453e-05	0	2.25741e-05	0.000185296	0.000189876	0.000311992	0.000607214	0.000165615	0.000560274	0.000330916	0.000171477	0.000180013	0.000309551	0.000106478	6.07275e-05	0.000408074	8.58802e-05	0.000361939	0	2.46731e-05	0	0	1.35201e-05	0	1.55012e-05	0	0	2.55333e-05	0	0	2.82865e-05
Bacteria/Actinobacteria/Acidimicrobiia/Acidimicrobiales/Acidimicrobiaceae/CL500-29_marine_group/OTU_012233	0	0	0	0	0	0	0	0	0	0	0	9.94708e-06	9.55374e-06	5.70028e-05	0	0	0	0	0	5.06298e-05	0	0	0	0	0	0	0	6.26056e-05	0	0	0	0	0	0	2.14701e-05	0	0	2.46731e-05	1.12074e-05	0	0	0	0	0	0	0	0	0	0
Bacteria/Actinobacteria/Acidimicrobiia/Acidimicrobiales/Acidimicrobiaceae/CL500-29_marine_group/OTU_012563	3.21763e-05	2.17557e-05	5.4942e-05	2.81719e-05	2.81643e-05	3.30592e-05	4.38966e-05	0	4.13185e-05	3.06621e-05	1.70404e-05	0	0	0	2.31825e-05	8.132e-06	0	1.71371e-05	0	0	0	5.44989e-05	6.70151e-05	0.000114944	0.000101202	9.20082e-05	9.78256e-05	3.57747e-05	0	2.25016e-05	3.17488e-05	3.19434e-05	0	3.13903e-05	1.0735e-05	5.71483e-05	0	2.46731e-05	0	0	0	0	0	0	0	0	0	0	0
Bacteria/Actinobacteria/Acidimicrobiia/Acidimicrobiales/Acidimicrobiaceae/CL500-29_marine_group/OTU_012827	0.00151229	0.00144675	0.00270315	0.000704298	0.00108902	0.00151246	0.00136878	0.00113789	0.00102263	0.00274426	0.0015166	0.000179047	8.59837e-05	0	0.00213279	0.00113035	0.00157028	0.00130242	0.000674104	5.06298e-05	0.000124158	0.00200556	0.00156369	0.002069	0.00303607	0.0022082	0.0026324	0.0021107	0.00154329	0.000652546	0.00178587	0.00148005	0.00218619	0.00200898	0.00165319	0.00235261	3.55737e-05	7.40192e-05	7.84516e-05	6.38244e-05	5.40804e-05	7.70802e-05	0.000186015	0.000167176	9.93953e-05	1.27667e-05	0.00013048	5.12199e-05	7.07164e-05
Bacteria/Actinobacteria/Acidimicrobiia/Acidimicrobiales/Acidimicrobiaceae/OTU_000098	0.00146402	0.000935494	0.0015164	0.000469532	0.000854316	0.00110748	0.00126502	0.00090042	0.00151845	0.000919864	0.000511213	0.00064656	5.73225e-05	0.000171008	0.00113594	0.00126859	0.00155856	0.000839717	0.000913302	0.000243023	0.000237028	0.00154777	0.00167538	0.00110018	0.00319799	0.00163775	0.00647428	0.00218225	0.000703054	0.000690048	0.00132551	0.000819882	0.00285419	0.00235427	0.00257641	0.00475283	3.55737e-05	9.86923e-05	6.72442e-05	8.93541e-05	1.35201e-05	0.000128467	3.10025e-05	7.16469e-05	6.62636e-05	1.27667e-05	9.78601e-05	3.41466e-05	0.000113146
Bacteria/Actinobacteria/Acidimicrobiia/Acidimicrobiales/Acidimicrobiaceae/OTU_000562	2.41322e-05	0.000206679	0.000120872	0	9.38808e-06	0	3.9906e-06	0	0	0	6.81617e-05	9.94708e-06	2.86612e-05	0	0	0	0	1.71371e-05	0	0	1.12871e-05	0	0	1.64206e-05	2.02405e-05	0	1.77865e-05	0	0	0	2.38116e-05	0	0	3.13903e-05	1.0735e-05	1.90494e-05	0.000260874	0.000172712	0.000179318	0.000153178	0.000310962	0.000282627	0.000403032	9.55292e-05	0.000265054	0.000280867	0.00019572	0.00015366	0.000113146
Bacteria/Actinobacteria/Acidimicrobiia/Acidimicrobiales/Acidimicrobiaceae/OTU_000830	0	5.43892e-05	0	0	0	0	0	1.97894e-05	0	0	0	0	0	0	0	0	2.3437e-05	0	0	3.03779e-05	1.12871e-05	0	2.23384e-05	0	0	0	8.89324e-06	0	0	0	0	0	0	0	1.0735e-05	0	0.000142295	0	0.000112074	0.000153178	0.000175761	0.00011562	0.000217017	0.000358235	0.000132527	0.000255333	0.00029358	0.000239026	0.000155576
Bacteria/Actinobacteria/Acidimicrobiia/Acidimicrobiales/Acidimicrobiaceae/OTU_000849	8.04408e-06	3.26335e-05	6.59304e-05	1.87813e-05	0	3.30592e-05	7.9812e-06	6.9263e-05	1.03296e-05	1.53311e-05	0.000153364	0.000129312	0.000277059	1.90009e-05	1.15912e-05	2.4396e-05	0	3.42742e-05	0	9.11337e-05	2.25741e-05	0	0	4.92619e-05	2.02405e-05	1.84016e-05	7.11459e-05	5.3662e-05	0	2.25016e-05	0	1.06478e-05	0	0	6.44102e-05	5.71483e-05	0.000260874	0.000148038	0.000168111	7.65892e-05	0.000310962	0.000269781	0.000403032	0.000262705	0.000397581	0.000357467	0.00011417	0.000290246	0.000240436
Bacteria/Actinobacteria/Acidimicrobiia/Acidimicrobiales/Acidimicrobiaceae/OTU_007687	0	2.17557e-05	0	0	0	8.2648e-06	3.9906e-06	0	0	0	0	0	9.55374e-06	0	0	0	0	5.14112e-05	4.34906e-05	1.0126e-05	0	4.35991e-05	0	0	0	0	0	8.94366e-06	3.42953e-05	7.50053e-06	0	0	0.000182183	0	0	0	0	0	0	0	0	0	0	0	0	0	0	0	0
Bacteria/Actinobacteria/Acidimicrobiia/Acidimicrobiales/Acidimicrobiaceae/OTU_009119	3.21763e-05	0.00025019	8.79073e-05	1.87813e-05	9.38808e-06	0	1.19718e-05	3.95789e-05	0	1.53311e-05	0.000153364	0	6.68762e-05	1.90009e-05	0	0	1.17185e-05	6.85483e-05	0	7.08818e-05	1.12871e-05	0	0	0	4.04809e-05	1.84016e-05	0	8.94366e-06	5.1443e-05	0	3.17488e-05	0	0	0	2.14701e-05	1.90494e-05	0.000379453	0.000444115	0.000437087	0.000280827	0.000419123	0.000462481	0.000496039	0.000334352	0.000231922	0.000446833	0.00030989	0.000375613	0.000240436
Bacteria/Actinobacteria/Acidimicrobiia/Acidimicrobiales/Acidimicrobiaceae/OTU_013040	8.04408e-06	7.61449e-05	1.09884e-05	9.39064e-06	0	0	7.9812e-06	1.97894e-05	0	1.53311e-05	1.70404e-05	1.98942e-05	9.55374e-06	1.90009e-05	0	8.132e-06	0	1.71371e-05	0	1.0126e-05	0	0	0	0	2.02405e-05	0	0	0	0	0	0	0	0	0	1.0735e-05	1.90494e-05	5.92895e-05	4.93462e-05	4.48295e-05	3.82946e-05	9.46406e-05	0.00011562	0.00012401	0.000119412	6.62636e-05	0.0001532	9.78601e-05	8.53665e-05	0.000113146
Bacteria/Actinobacteria/Acidimicrobiia/Acidimicrobiales/Acidimicrobiaceae/uncultured/OTU_000051	0.00659615	0.00313282	0.00643921	0.00114566	0.000704106	0.00274392	0.00334412	0.00282	0.00743733	0.00309688	0.00172108	0.00142243	0.00015286	3.80019e-05	0.0049031	0.0016508	0.00287104	0.0013881	0.000434906	9.11337e-05	2.25741e-05	0.00257235	0.00240138	0.0036618	0.00206453	0.00189537	0.000293477	0.00135944	0.000943121	0.0013576	0.00191287	0.000979599	0.000789458	0.00222871	0.000601162	0.0016954	4.74316e-05	9.86923e-05	0.000168111	3.82946e-05	0.000121681	7.70802e-05	0.000170514	0.000382117	9.93953e-05	5.10667e-05	0.00017941	8.53665e-05	0.000311152
Bacteria/Actinobacteria/Acidimicrobiia/Acidimicrobiales/Acidimicrobiaceae/uncultured/OTU_000132	0.000546998	0.00369847	0.00157134	0.000197203	0.000112657	0.000347122	0.000347182	0.000831156	0.000371866	0.000536588	0.00115875	9.94708e-05	0.000898052	0.000190009	0.000382511	0.000357808	0.000433585	0.000548387	0.000195707	0.000364535	9.02965e-05	0.000337893	0.000256891	0.000328413	0.000182164	0.000386434	0.000257904	0.000545563	0.000257215	0.000322523	0.000317488	0.000308787	0.000668003	0.000345293	0.000139555	0.000228593	0.00281032	0.00202319	0.00235355	0.00154455	0.00182521	0.00242803	0.00353428	0.00210164	0.00255115	0.00292357	0.00238126	0.00215124	0.00236193
Bacteria/Actinobacteria/Acidimicrobiia/Acidimicrobiales/Acidimicrobiaceae/uncultured/OTU_000722	2.41322e-05	0.000424236	0.000252733	1.87813e-05	0	0	0	3.95789e-05	0	0	0	3.97883e-05	1.91075e-05	1.90009e-05	0	0	0	0	6.52358e-05	2.02519e-05	1.12871e-05	0	0	0	0	0	0	4.47183e-05	0	7.50053e-06	0	1.06478e-05	0.000121455	6.27806e-05	2.14701e-05	0	0.000604753	0.000370096	0.000493124	0.000536125	0.000513763	0.000590948	0.000496039	0.000405999	0.000331318	0.000446833	0.00034251	0.000273173	0.000297009
Bacteria/Actinobacteria/Acidimicrobiia/Acidimicrobiales/Acidimicrobiaceae/uncultured/OTU_005202	3.21763e-05	0	4.39536e-05	0	1.87762e-05	1.65296e-05	0	0	0	0	0	0	2.86612e-05	0	0	0	0	1.71371e-05	4.34906e-05	3.03779e-05	1.12871e-05	0	0	0	0	0	5.33594e-05	0	0	7.50053e-06	0	0	0	3.13903e-05	6.44102e-05	9.52472e-06	4.74316e-05	2.46731e-05	2.24147e-05	0	0	2.56934e-05	0	0	0	0	0	0	0
Bacteria/Actinobacteria/Acidimicrobiia/Acidimicrobiales/Acidimicrobiaceae/uncultured/OTU_007728	4.02204e-05	0	0	0	1.87762e-05	8.2648e-06	0	0	0	0	0	9.94708e-06	0	0	0	8.132e-06	0	3.42742e-05	2.17453e-05	0	0	1.08998e-05	1.11692e-05	1.64206e-05	0	0	0	0	3.42953e-05	2.25016e-05	0	0	0.000182183	6.27806e-05	0	9.52472e-06	0	2.46731e-05	0	0	0	0	0	0	0	0	0	0	0
Bacteria/Actinobacteria/Acidimicrobiia/Acidimicrobiales/Acidimicrobiaceae/uncultured/OTU_007755	0.0119133	0.00552594	0.0114609	0.00153067	0.00107963	0.00412414	0.00531548	0.00404694	0.0117138	0.00507459	0.00189149	0.00188995	0.000114645	0.000171008	0.00780091	0.00265916	0.00446476	0.00190222	0.000565377	7.08818e-05	1.12871e-05	0.00435991	0.0035183	0.00623984	0.00257054	0.00259463	0.000533594	0.00193183	0.00150899	0.00221265	0.00319869	0.00192725	0.00188255	0.00332737	0.000697777	0.00219068	0.000130437	9.86923e-05	0.000201733	7.65892e-05	0.000175761	0.000282627	0.000310025	0.000525411	0.000132527	3.83e-05	0.00024465	0.000119513	0.000311152
Bacteria/Actinobacteria/Acidimicrobiia/Acidimicrobiales/Acidimicrobiaceae/uncultured/OTU_011072	0.00151229	0.000794082	0.00152739	0.000169032	9.38808e-05	0.000479359	0.000654458	0.000445262	0.00141516	0.000751223	0.000238566	0.000188995	1.91075e-05	3.80019e-05	0.000707066	0.000170772	0.000421867	0.000257056	8.69811e-05	1.0126e-05	1.12871e-05	0.000566788	0.000524952	0.000623984	0.000364328	0.000239221	0.000115612	0.00026831	0.000257215	0.000255018	0.00039686	0.000223604	0.000182183	0.000345293	7.51452e-05	0.000200019	3.55737e-05	4.93462e-05	3.36221e-05	1.27649e-05	4.05603e-05	3.85401e-05	0.000139511	0.000143294	6.62636e-05	7.66e-05	3.262e-05	1.70733e-05	4.24298e-05
Bacteria/Actinobacteria/Acidimicrobiia/Acidimicrobiales/Acidimicrobiaceae/uncultured/OTU_011536	0	2.17557e-05	0	0	0	0	0	0	0	0	0	1.98942e-05	9.55374e-06	0	0	0	0	0	0	0	0	0	0	0	0	0	0	0	0	0	0	0	0	0	0	0	0	0	0	0	0	0	0	0	0	0	0	0	0
Bacteria/Actinobacteria/Acidimicrobiia/Acidimicrobiales/Acidimicrobiales_Incertae_Sedis/Candidatus_Microthrix/OTU_000605	0.000466557	0.000380724	0.000560409	0.00029111	0.000178374	9.91777e-05	0.000450938	0.000504631	0.000361537	0.00128781	0.000187445	9.94708e-05	0	0	0.000289781	0.000219564	0.000304682	6.85483e-05	0	1.0126e-05	0	0.000283394	0.000122861	0.000591143	0.000182164	0.000128811	4.44662e-05	3.57747e-05	0.000308658	0.000217515	0.00025399	0.000298139	6.07275e-05	0.000125561	5.36751e-05	8.57224e-05	1.18579e-05	0	1.12074e-05	1.27649e-05	2.70402e-05	1.28467e-05	0	4.77646e-05	3.31318e-05	0	1.631e-05	1.70733e-05	4.24298e-05
Bacteria/Actinobacteria/Acidimicrobiia/Acidimicrobiales/Acidimicrobiales_Incertae_Sedis/Candidatus_Microthrix/OTU_001241	0	5.43892e-05	2.19768e-05	5.63438e-05	2.81643e-05	1.65296e-05	2.39436e-05	3.95789e-05	0	0	5.11213e-05	0	2.86612e-05	0	0	0	2.3437e-05	6.85483e-05	0	1.0126e-05	0	0	0	1.64206e-05	6.07214e-05	1.84016e-05	6.22527e-05	0	0	1.50011e-05	0	0	0.000121455	3.13903e-05	2.14701e-05	2.85741e-05	4.74316e-05	0	5.60368e-05	2.55297e-05	2.70402e-05	6.42335e-05	6.20049e-05	0	8.28295e-05	5.10667e-05	3.262e-05	1.70733e-05	1.41433e-05
Bacteria/Actinobacteria/Acidimicrobiia/Acidimicrobiales/Acidimicrobiales_Incertae_Sedis/Candidatus_Microthrix/OTU_003055	0	4.35114e-05	1.09884e-05	2.81719e-05	0	0	1.59624e-05	0	0	0	1.70404e-05	0	1.91075e-05	0	0	1.6264e-05	1.17185e-05	0	0	1.0126e-05	1.12871e-05	2.17996e-05	1.11692e-05	0	0	0	0	1.78873e-05	0	0	1.58744e-05	0	0	0	2.14701e-05	3.80989e-05	3.55737e-05	2.46731e-05	8.9659e-05	0	2.70402e-05	0	7.75062e-05	4.77646e-05	1.65659e-05	0.000102133	1.631e-05	0	2.82865e-05
Bacteria/Actinobacteria/Acidimicrobiia/Acidimicrobiales/Acidimicrobiales_Incertae_Sedis/Candidatus_Microthrix/OTU_003255	0	5.43892e-05	3.29652e-05	0	1.87762e-05	0	1.9953e-05	2.96842e-05	1.03296e-05	0	0	2.98412e-05	0	1.90009e-05	0	0	0	1.71371e-05	0	2.02519e-05	0	0	0	0	0	1.84016e-05	8.89324e-06	1.78873e-05	0	0	0	0	0	0	2.14701e-05	1.90494e-05	2.37158e-05	9.86923e-05	7.84516e-05	2.55297e-05	6.76005e-05	0.00011562	4.65037e-05	9.55292e-05	1.65659e-05	3.83e-05	6.52401e-05	6.82932e-05	7.07164e-05
Bacteria/Actinobacteria/Acidimicrobiia/Acidimicrobiales/Acidimicrobiales_Incertae_Sedis/Candidatus_Microthrix/OTU_004840	8.04408e-06	4.35114e-05	0	9.39064e-06	4.69404e-05	3.30592e-05	6.38496e-05	4.94736e-05	1.03296e-05	1.53311e-05	1.70404e-05	9.94708e-06	1.91075e-05	5.70028e-05	2.31825e-05	3.2528e-05	3.51556e-05	3.42742e-05	0	2.02519e-05	1.12871e-05	0	0	1.64206e-05	4.04809e-05	3.68033e-05	3.55729e-05	5.3662e-05	0	4.50032e-05	3.17488e-05	1.06478e-05	0	0	2.14701e-05	2.85741e-05	1.18579e-05	4.93462e-05	3.36221e-05	0	4.05603e-05	5.13868e-05	0	0	0	1.27667e-05	0	3.41466e-05	2.82865e-05
Bacteria/Actinobacteria/Acidimicrobiia/Acidimicrobiales/Acidimicrobiales_Incertae_Sedis/Candidatus_Microthrix/OTU_008996	0	0	2.19768e-05	0	0	0	0	0	0	0	0	0	0	0	0	0	0	0	0	1.0126e-05	0	0	0	0	0	0	0	0	0	0	0	0	0	0	0	0	0	2.46731e-05	0	0	1.35201e-05	1.28467e-05	0	0	1.65659e-05	5.10667e-05	0	0	0
Bacteria/Actinobacteria/Acidimicrobiia/Acidimicrobiales/Iamiaceae/Iamia/OTU_002779	0	5.43892e-05	6.59304e-05	0	0	0	0	0	0	0	1.70404e-05	0	1.91075e-05	1.90009e-05	0	0	1.17185e-05	1.71371e-05	0	0	0	0	0	0	0	0	0	0	0	0	0	0	0	0	0	0	0.000166011	0.000123365	0.00021294	2.55297e-05	9.46406e-05	0.000167007	6.20049e-05	0.000143294	3.31318e-05	0.000102133	6.52401e-05	0.000119513	8.48596e-05
Bacteria/Actinobacteria/Acidimicrobiia/Acidimicrobiales/OM1_clade/OTU_000300	0	0.000206679	2.19768e-05	1.87813e-05	3.75523e-05	4.95888e-05	1.9953e-05	8.90525e-05	6.19777e-05	3.06621e-05	8.52021e-05	7.95767e-05	0.000162414	0	4.6365e-05	8.132e-06	4.68741e-05	1.71371e-05	4.34906e-05	4.05039e-05	2.25741e-05	2.17996e-05	2.23384e-05	0	6.07214e-05	3.68033e-05	6.22527e-05	0.00016993	1.71477e-05	3.75026e-05	1.58744e-05	0	0	3.13903e-05	3.22051e-05	1.90494e-05	0.000604753	0.000518135	0.000481917	0.000306357	0.000689525	0.000680875	0.00141061	0.00100306	0.00139153	0.0014171	0.000897051	0.000682932	0.000721307
Bacteria/Actinobacteria/Acidimicrobiia/Acidimicrobiales/OM1_clade/OTU_000332	0	0.000348091	0.000164826	0	0	1.65296e-05	0	5.93683e-05	0	0	3.40808e-05	0	0.000114645	0	1.15912e-05	1.6264e-05	0	1.71371e-05	2.17453e-05	2.02519e-05	1.12871e-05	0	0	1.64206e-05	0	1.84016e-05	1.77865e-05	1.78873e-05	1.71477e-05	0	7.9372e-06	2.12956e-05	0	0	0	9.52472e-06	0.0004506	0.000518135	0.000537954	0.000459535	0.000567844	0.000680875	0.000511541	0.000262705	0.000381015	0.000472367	0.00027727	0.000341466	0.000594017
Bacteria/Actinobacteria/Acidimicrobiia/Acidimicrobiales/OM1_clade/OTU_000483	7.23967e-05	0.000685304	0.000505467	9.39064e-06	0	1.65296e-05	2.79342e-05	1.97894e-05	0	3.06621e-05	1.70404e-05	9.94708e-06	3.8215e-05	7.60037e-05	2.31825e-05	4.8792e-05	1.17185e-05	1.71371e-05	2.17453e-05	4.05039e-05	0	1.08998e-05	0	1.64206e-05	0	0	8.89324e-06	1.78873e-05	0	0	1.58744e-05	0	0	0	0	3.80989e-05	0.000533605	0.000394769	0.000593991	0.000344652	0.000486723	0.000693722	0.00037203	0.000358235	0.000894558	0.000472367	0.000717641	0.000614639	0.000466728
Bacteria/Actinobacteria/Acidimicrobiia/Acidimicrobiales/OM1_clade/OTU_000547	0	0.000206679	5.4942e-05	1.87813e-05	0	1.65296e-05	2.79342e-05	9.89472e-06	0	0	3.40808e-05	9.94708e-06	2.86612e-05	0	1.15912e-05	0	0	0	0	5.06298e-05	0	1.08998e-05	0	0	2.02405e-05	0	6.22527e-05	8.94366e-06	1.71477e-05	0	0	3.19434e-05	6.07275e-05	0	5.36751e-05	4.76236e-05	0.000616611	0.000616827	0.000537954	0.000319122	0.000689525	0.000488175	0.000294523	0.000382117	0.000496977	0.0004979	0.00019572	0.000307319	0.000297009
Bacteria/Actinobacteria/Acidimicrobiia/Acidimicrobiales/OM1_clade/OTU_000913	0	9.79006e-05	1.09884e-05	1.87813e-05	9.38808e-06	8.2648e-06	7.9812e-06	0	0	0	0	9.94708e-06	1.91075e-05	0	0	0	1.17185e-05	1.71371e-05	0	0	1.12871e-05	0	0	0	0	3.68033e-05	8.89324e-06	1.78873e-05	0	0	1.58744e-05	0	0	0	1.0735e-05	0	0.000201584	7.40192e-05	5.60368e-05	0.000178708	0.000189281	0.000141314	0.000465037	0.000191058	0.00036445	0.000204267	0.00026096	0.000290246	0.000212149
Bacteria/Actinobacteria/Acidimicrobiia/Acidimicrobiales/OM1_clade/OTU_001185	0	3.26335e-05	2.19768e-05	9.39064e-06	0	3.30592e-05	1.59624e-05	5.93683e-05	1.03296e-05	1.53311e-05	0.000102243	0	0.000210182	0	2.31825e-05	3.2528e-05	0	0	0	4.05039e-05	0	1.08998e-05	0	0	0	1.84016e-05	1.77865e-05	6.26056e-05	0	0	7.9372e-06	0	6.07275e-05	0	1.0735e-05	3.80989e-05	0.000118579	0.000222058	7.84516e-05	0.000114884	8.11205e-05	8.99269e-05	0.000170514	0.000143294	0.000215357	0.000204267	9.78601e-05	0.000136586	0.000198006
Bacteria/Actinobacteria/Acidimicrobiia/Acidimicrobiales/OM1_clade/OTU_001216	0	0.000184923	0.000120872	0	1.87762e-05	8.2648e-06	0	0	1.03296e-05	0	1.70404e-05	0	4.77687e-05	0	0	8.132e-06	0	0	2.17453e-05	1.0126e-05	0	0	2.23384e-05	0	0	0	0	0	0	0	0	0	6.07275e-05	0	0	0	0.000177868	0.000197385	0.000235355	1.27649e-05	0.000121681	0.000102774	0.000201516	0.000143294	0.000149093	0.0001532	0.00027727	0.000239026	0.000183863
Bacteria/Actinobacteria/Acidimicrobiia/Acidimicrobiales/OM1_clade/OTU_001273	8.04408e-06	9.79006e-05	0.000109884	0	9.38808e-06	1.65296e-05	1.19718e-05	3.95789e-05	1.03296e-05	0	6.81617e-05	3.97883e-05	5.73225e-05	0	3.47737e-05	8.132e-06	0	3.42742e-05	2.17453e-05	4.05039e-05	1.12871e-05	2.17996e-05	0	4.92619e-05	0	7.36065e-05	3.55729e-05	8.94366e-06	1.71477e-05	1.50011e-05	2.38116e-05	3.19434e-05	0	3.13903e-05	0	7.61977e-05	0.000249016	9.86923e-05	0.000179318	0.000229768	0.000256882	0.000192701	0.000542543	0.000334352	0.000679202	0.0006128	0.000538231	0.000426832	0.000212149
Bacteria/Actinobacteria/Acidimicrobiia/Acidimicrobiales/OM1_clade/OTU_001475	0	3.26335e-05	2.19768e-05	0	0	0	0	0	0	0	1.70404e-05	0	2.86612e-05	0	0	0	0	0	0	1.0126e-05	1.12871e-05	0	0	0	0	0	0	0	0	7.50053e-06	0	0	0	0	0	0	3.55737e-05	0	2.24147e-05	2.55297e-05	5.40804e-05	8.99269e-05	0.00012401	0.000167176	9.93953e-05	0.0001149	0.00013048	5.12199e-05	7.07164e-05
Bacteria/Actinobacteria/Acidimicrobiia/Acidimicrobiales/OM1_clade/OTU_001946	0	1.08778e-05	0	0	0	8.2648e-06	0	0	0	0	0	0	0	0	0	0	2.3437e-05	0	0	0	0	0	0	0	0	0	0	0	0	0	0	0	0	0	0	0	0.000130437	0.000123365	0.000134488	5.10595e-05	0.000108161	6.42335e-05	7.75062e-05	4.77646e-05	6.62636e-05	8.93666e-05	3.262e-05	0.00010244	0.000127289
Bacteria/Actinobacteria/Acidimicrobiia/Acidimicrobiales/OM1_clade/OTU_002000	0	6.52671e-05	3.29652e-05	1.87813e-05	0	0	0	0	0	0	3.40808e-05	0	1.91075e-05	0	1.15912e-05	0	0	1.71371e-05	0	4.05039e-05	0	0	1.11692e-05	0	0	1.84016e-05	8.89324e-06	1.78873e-05	0	0	0	1.06478e-05	0	0	0	9.52472e-06	0.000177868	9.86923e-05	0.000100866	3.82946e-05	6.76005e-05	0.00011562	4.65037e-05	7.16469e-05	4.96977e-05	2.55333e-05	4.89301e-05	1.70733e-05	1.41433e-05
Bacteria/Actinobacteria/Acidimicrobiia/Acidimicrobiales/OM1_clade/OTU_002277	8.04408e-06	2.17557e-05	4.39536e-05	1.87813e-05	0	0	0	9.89472e-06	1.03296e-05	0	0	9.94708e-06	0	0	0	8.132e-06	0	0	0	1.0126e-05	0	1.08998e-05	0	0	0	0	8.89324e-06	0	0	0	0	0	0	0	0	0	0.000106721	4.93462e-05	4.48295e-05	8.93541e-05	6.76005e-05	0.00011562	3.10025e-05	4.77646e-05	0.000182225	0.000102133	8.15501e-05	0.000136586	1.41433e-05
Bacteria/Actinobacteria/Acidimicrobiia/Acidimicrobiales/OM1_clade/OTU_002421	0	2.17557e-05	0	0	0	0	3.9906e-06	1.97894e-05	0	0	0	0	1.91075e-05	0	0	1.6264e-05	2.3437e-05	0	0	1.0126e-05	0	0	1.11692e-05	0	0	0	8.89324e-06	8.94366e-06	0	0	0	0	0	0	0	0	4.74316e-05	2.46731e-05	3.36221e-05	2.55297e-05	5.40804e-05	0	7.75062e-05	4.77646e-05	0.000115961	0.0001532	0.00021203	0.00010244	5.65731e-05
Bacteria/Actinobacteria/Acidimicrobiia/Acidimicrobiales/OM1_clade/OTU_002896	0	8.70227e-05	2.19768e-05	9.39064e-06	0	8.2648e-06	3.9906e-06	3.95789e-05	1.03296e-05	0	0	0	2.86612e-05	1.90009e-05	0	0	0	1.71371e-05	0	0	2.25741e-05	0	0	0	0	0	1.77865e-05	0	0	0	0	0	0	0	0	0	2.37158e-05	2.46731e-05	2.24147e-05	3.82946e-05	5.40804e-05	1.28467e-05	6.20049e-05	7.16469e-05	0.000149093	0.0001532	6.52401e-05	5.12199e-05	5.65731e-05
Bacteria/Actinobacteria/Acidimicrobiia/Acidimicrobiales/OM1_clade/OTU_002935	1.60882e-05	0.00030458	8.79073e-05	1.87813e-05	0	0	7.9812e-06	0	0	0	5.11213e-05	0	3.8215e-05	0	0	8.132e-06	0	1.71371e-05	0	1.0126e-05	0	0	2.23384e-05	0	2.02405e-05	1.84016e-05	8.89324e-06	8.94366e-06	1.71477e-05	0	0	0	0	0	1.0735e-05	2.85741e-05	0.000320163	0.000493462	0.000381051	0.000165943	0.000270402	0.000372554	0.000356528	0.000429882	0.000480411	0.000357467	0.00029358	0.000324393	0.000480871
Bacteria/Actinobacteria/Acidimicrobiia/Acidimicrobiales/OM1_clade/OTU_003147	0	3.26335e-05	1.09884e-05	0	0	0	0	9.89472e-06	0	0	5.11213e-05	9.94708e-06	0	0	0	0	0	1.71371e-05	0	0	0	0	0	0	0	0	8.89324e-06	0	0	0	0	0	0	3.13903e-05	0	0	2.37158e-05	4.93462e-05	4.48295e-05	2.55297e-05	2.70402e-05	5.13868e-05	0.000108509	4.77646e-05	0.000165659	0.000127667	9.78601e-05	3.41466e-05	4.24298e-05
Bacteria/Actinobacteria/Acidimicrobiia/Acidimicrobiales/OM1_clade/OTU_003590	0	1.08778e-05	1.09884e-05	0	0	0	0	0	0	0	0	0	1.91075e-05	0	0	0	0	0	0	0	0	0	0	0	0	0	0	0	0	0	1.58744e-05	0	0	0	0	0	3.55737e-05	4.93462e-05	5.60368e-05	0	5.40804e-05	3.85401e-05	3.10025e-05	7.16469e-05	0.000115961	8.93666e-05	0.00011417	5.12199e-05	4.24298e-05
Bacteria/Actinobacteria/Acidimicrobiia/Acidimicrobiales/OM1_clade/OTU_003892	0	0	0	0	0	0	0	0	0	0	3.40808e-05	1.98942e-05	0	5.70028e-05	0	0	0	0	0	0	0	0	1.11692e-05	0	0	1.84016e-05	0	0	0	7.50053e-06	0	0	0	0	1.0735e-05	3.80989e-05	0.000106721	4.93462e-05	3.36221e-05	1.27649e-05	0.000108161	5.13868e-05	0.000139511	7.16469e-05	0.000115961	8.93666e-05	8.15501e-05	5.12199e-05	7.07164e-05
Bacteria/Actinobacteria/Acidimicrobiia/Acidimicrobiales/OM1_clade/OTU_004093	0	4.35114e-05	1.09884e-05	0	0	0	0	1.97894e-05	0	0	0	9.94708e-06	0	0	0	0	0	1.71371e-05	0	0	0	0	1.11692e-05	0	2.02405e-05	0	0	0	0	0	0	0	0	3.13903e-05	0	0	8.30053e-05	4.93462e-05	6.72442e-05	3.82946e-05	4.05603e-05	8.99269e-05	6.20049e-05	4.77646e-05	0.000132527	8.93666e-05	0.00014679	5.12199e-05	5.65731e-05
Bacteria/Actinobacteria/Acidimicrobiia/Acidimicrobiales/OM1_clade/OTU_004628	0	2.17557e-05	2.19768e-05	0	0	0	3.9906e-06	0	0	0	1.70404e-05	0	9.55374e-06	0	1.15912e-05	8.132e-06	0	0	0	0	0	0	0	0	0	0	0	0	0	0	0	0	0	0	0	0	1.18579e-05	4.93462e-05	0	5.10595e-05	1.35201e-05	1.28467e-05	0	2.38823e-05	4.96977e-05	3.83e-05	3.262e-05	1.70733e-05	1.41433e-05
Bacteria/Actinobacteria/Acidimicrobiia/Acidimicrobiales/OM1_clade/OTU_005270	0	1.08778e-05	0	0	0	0	0	0	0	0	0	0	0	0	0	0	0	0	0	0	0	0	0	1.64206e-05	0	0	0	0	0	0	0	0	0	0	0	0	0	0	0	2.55297e-05	0	1.28467e-05	3.10025e-05	2.38823e-05	0	0	6.52401e-05	3.41466e-05	0
Bacteria/Actinobacteria/Acidimicrobiia/Acidimicrobiales/OM1_clade/OTU_005504	0	1.08778e-05	1.09884e-05	0	0	0	0	0	0	0	0	0	0	0	0	0	0	0	0	0	0	0	0	0	0	0	0	0	0	0	0	0	0	0	0	0	0	0	1.12074e-05	1.27649e-05	0	0	3.10025e-05	2.38823e-05	0	1.27667e-05	3.262e-05	6.82932e-05	0
Bacteria/Actinobacteria/Acidimicrobiia/Acidimicrobiales/OM1_clade/OTU_007107	0	1.08778e-05	0	0	0	0	0	0	0	0	0	0	0	0	0	0	0	0	0	0	0	0	0	0	0	0	0	0	0	0	0	0	0	0	0	0	1.18579e-05	0	1.12074e-05	0	0	0	0	2.38823e-05	0	3.83e-05	1.631e-05	1.70733e-05	1.41433e-05
Bacteria/Actinobacteria/Acidimicrobiia/Acidimicrobiales/OM1_clade/OTU_007396	0	1.08778e-05	1.09884e-05	0	0	0	0	9.89472e-06	0	0	3.40808e-05	0	0	0	0	0	0	0	0	0	0	0	0	0	0	1.84016e-05	8.89324e-06	0	0	0	0	2.12956e-05	0	0	0	0	1.18579e-05	0	1.12074e-05	0	1.35201e-05	0	0	2.38823e-05	3.31318e-05	1.27667e-05	3.262e-05	3.41466e-05	0
Bacteria/Actinobacteria/Acidimicrobiia/Acidimicrobiales/OM1_clade/OTU_008348	0	4.35114e-05	0	0	0	0	0	0	0	0	0	0	0	0	0	0	0	0	0	0	0	0	0	0	0	0	0	0	0	0	0	0	0	0	0	0	3.55737e-05	0	2.24147e-05	2.55297e-05	0	1.28467e-05	4.65037e-05	0	0	5.10667e-05	1.631e-05	1.70733e-05	0
Bacteria/Actinobacteria/Acidimicrobiia/Acidimicrobiales/OM1_clade/OTU_008359	0	0	0	0	0	0	0	0	0	0	0	0	0	0	0	8.132e-06	0	0	0	0	0	0	0	0	0	0	0	0	0	0	0	0	0	0	0	0	3.55737e-05	2.46731e-05	1.12074e-05	2.55297e-05	2.70402e-05	1.28467e-05	1.55012e-05	0	1.65659e-05	2.55333e-05	0	5.12199e-05	4.24298e-05
Bacteria/Actinobacteria/Acidimicrobiia/Acidimicrobiales/OM1_clade/OTU_008529	0	0	0	0	0	0	0	0	0	0	1.70404e-05	0	9.55374e-06	0	0	0	0	0	0	0	0	0	0	0	0	0	0	0	0	0	0	0	0	0	0	9.52472e-06	0	2.46731e-05	1.12074e-05	0	1.35201e-05	1.28467e-05	1.55012e-05	4.77646e-05	0	0	1.631e-05	1.70733e-05	1.41433e-05
Bacteria/Actinobacteria/Acidimicrobiia/Acidimicrobiales/OM1_clade/OTU_009052	0	0	1.09884e-05	0	0	0	0	0	0	0	1.70404e-05	9.94708e-06	0	0	0	0	0	0	0	0	0	0	0	0	0	0	0	0	0	0	0	0	0	0	0	0	1.18579e-05	2.46731e-05	0	0	0	0	1.55012e-05	2.38823e-05	0	1.27667e-05	0	0	0
Bacteria/Actinobacteria/Acidimicrobiia/Acidimicrobiales/OM1_clade/OTU_009867	0	0	0	0	0	0	0	0	0	0	0	0	0	0	0	0	0	0	0	0	0	0	0	0	0	0	0	0	0	0	0	0	0	0	0	0	1.18579e-05	2.46731e-05	0	0	1.35201e-05	0	0	0	1.65659e-05	0	0	1.70733e-05	0
Bacteria/Actinobacteria/Acidimicrobiia/Acidimicrobiales/OM1_clade/OTU_012307	0	1.08778e-05	0	0	0	0	0	0	0	0	0	0	0	0	0	0	0	0	0	0	0	0	0	0	0	0	0	0	0	0	0	0	0	0	0	0	2.37158e-05	0	0	0	0	0	3.10025e-05	0	1.65659e-05	0	1.631e-05	1.70733e-05	7.07164e-05
Bacteria/Actinobacteria/Acidimicrobiia/Acidimicrobiales/OTU_000419	0	2.17557e-05	0	9.39064e-06	0	9.91777e-05	1.19718e-05	4.94736e-05	1.03296e-05	0	0.000289687	9.94708e-05	0.000525456	0.000190009	3.47737e-05	1.6264e-05	2.3437e-05	8.56854e-05	6.52358e-05	8.10077e-05	7.90094e-05	1.08998e-05	3.35076e-05	3.28413e-05	0.000121443	0.000128811	7.11459e-05	6.26056e-05	1.71477e-05	0	3.17488e-05	2.12956e-05	0.000121455	0	0.00019323	9.52472e-06	0.000403168	0.000296077	0.000459502	0.000268062	0.000554324	0.000578102	0.000480538	0.000334352	0.000612938	0.000893666	0.00022834	0.000221953	0.000537444
Bacteria/Actinobacteria/Acidimicrobiia/Acidimicrobiales/OTU_001125	0	0.000119656	5.4942e-05	0	2.81643e-05	0	3.9906e-06	1.97894e-05	1.03296e-05	0	3.40808e-05	3.97883e-05	5.73225e-05	1.90009e-05	3.47737e-05	8.132e-06	0	1.71371e-05	0	6.07558e-05	0	0	0	0	2.02405e-05	0	8.00391e-05	3.57747e-05	1.71477e-05	0	0	0	0	0	0	1.90494e-05	0.000320163	0.000271404	0.000235355	8.93541e-05	0.000419123	0.000269781	0.00024802	0.000143294	0.000298186	0.0003064	8.15501e-05	0.000136586	0.000297009
Bacteria/Actinobacteria/Acidimicrobiia/Acidimicrobiales/OTU_002329	0	6.52671e-05	4.39536e-05	0	9.38808e-06	0	0	2.96842e-05	0	0	1.70404e-05	0	0	0	0	0	0	0	0	0	0	0	0	0	0	0	0	0	0	0	0	0	0	0	0	0	7.11474e-05	7.40192e-05	4.48295e-05	5.10595e-05	5.40804e-05	0.00011562	7.75062e-05	2.38823e-05	4.96977e-05	0.000102133	4.89301e-05	5.12199e-05	7.07164e-05
Bacteria/Actinobacteria/Acidimicrobiia/Acidimicrobiales/OTU_004520	0	3.26335e-05	3.29652e-05	0	0	0	0	9.89472e-06	0	0	0	0	0	0	0	0	0	0	0	0	0	0	0	0	0	0	0	0	0	0	0	0	0	0	0	0	5.92895e-05	4.93462e-05	1.12074e-05	3.82946e-05	2.70402e-05	7.70802e-05	1.55012e-05	2.38823e-05	3.31318e-05	1.27667e-05	6.52401e-05	8.53665e-05	0
Bacteria/Actinobacteria/Acidimicrobiia/Acidimicrobiales/OTU_004674	0	3.26335e-05	1.09884e-05	0	0	0	0	1.97894e-05	0	0	0	0	0	0	0	0	0	0	2.17453e-05	1.0126e-05	0	0	0	0	0	0	0	0	0	0	0	0	0	0	0	0	2.37158e-05	7.40192e-05	3.36221e-05	3.82946e-05	2.70402e-05	5.13868e-05	0	0	1.65659e-05	5.10667e-05	3.262e-05	1.70733e-05	1.41433e-05
Bacteria/Actinobacteria/Acidimicrobiia/Acidimicrobiales/OTU_006190	0	1.08778e-05	2.19768e-05	0	0	0	0	0	0	0	0	9.94708e-06	1.91075e-05	0	0	0	0	1.71371e-05	0	0	0	0	0	0	0	0	2.66797e-05	1.78873e-05	0	0	0	0	0	0	0	0	5.92895e-05	9.86923e-05	1.12074e-05	0	0	7.70802e-05	4.65037e-05	7.16469e-05	6.62636e-05	5.10667e-05	1.631e-05	8.53665e-05	1.41433e-05
Bacteria/Actinobacteria/Acidimicrobiia/Acidimicrobiales/OTU_007016	0	0	1.09884e-05	0	0	0	0	0	0	0	3.40808e-05	0	0	0	0	0	0	0	0	0	0	0	0	0	0	0	0	0	0	0	0	0	0	0	0	0	2.37158e-05	0	2.24147e-05	2.55297e-05	4.05603e-05	2.56934e-05	3.10025e-05	2.38823e-05	1.65659e-05	3.83e-05	1.631e-05	0	1.41433e-05
Bacteria/Actinobacteria/Acidimicrobiia/Acidimicrobiales/OTU_007262	0	0	1.09884e-05	0	0	0	0	0	1.03296e-05	0	0	0	0	0	0	2.4396e-05	0	0	0	0	0	0	0	0	0	0	0	0	0	0	0	0	0	0	0	0	2.37158e-05	0	1.12074e-05	0	0	1.28467e-05	1.55012e-05	4.77646e-05	1.65659e-05	1.27667e-05	1.631e-05	0	1.41433e-05
Bacteria/Actinobacteria/Acidimicrobiia/Acidimicrobiales/OTU_010093	0	1.08778e-05	0	0	0	0	0	0	0	0	0	0	0	0	0	0	0	0	0	0	0	0	0	0	0	0	0	0	0	0	0	0	0	0	0	0	5.92895e-05	4.93462e-05	1.12074e-05	0	2.70402e-05	1.28467e-05	0	0	3.31318e-05	0	1.631e-05	0	0
Bacteria/Actinobacteria/Acidimicrobiia/Acidimicrobiales/Sva0996_marine_group/OTU_001634	0	4.35114e-05	4.39536e-05	0	0	0	0	9.89472e-06	0	0	0	0	0	3.80019e-05	0	0	0	1.71371e-05	0	0	0	0	1.11692e-05	0	0	0	0	0	0	0	0	0	0	0	0	0	0.000201584	9.86923e-05	0.000112074	6.38244e-05	0.000229842	0.000205547	0.000201516	0.000167176	0.000132527	0.000102133	0.00014679	0.000256099	8.48596e-05
Bacteria/Actinobacteria/Acidimicrobiia/Acidimicrobiales/Sva0996_marine_group/OTU_004335	0	2.17557e-05	0	0	0	2.47944e-05	0	9.89472e-06	0	0	0	0	9.55374e-06	0	0	0	0	0	2.17453e-05	0	2.25741e-05	0	0	0	0	0	0	8.94366e-06	1.71477e-05	0	0	0	0	0	0	9.52472e-06	3.55737e-05	0	4.48295e-05	1.27649e-05	1.35201e-05	2.56934e-05	1.55012e-05	2.38823e-05	6.62636e-05	2.55333e-05	0	1.70733e-05	1.41433e-05
Bacteria/Actinobacteria/Acidimicrobiia/Acidimicrobiales/Sva0996_marine_group/OTU_005900	0	1.08778e-05	0	0	0	0	0	0	0	0	1.70404e-05	0	0	0	1.15912e-05	0	0	0	0	0	0	0	0	0	0	0	8.89324e-06	1.78873e-05	0	7.50053e-06	0	0	0	0	0	0	2.37158e-05	4.93462e-05	2.24147e-05	3.82946e-05	1.35201e-05	1.28467e-05	7.75062e-05	2.38823e-05	6.62636e-05	5.10667e-05	0	3.41466e-05	1.41433e-05
Bacteria/Actinobacteria/Acidimicrobiia/Acidimicrobiales/Sva0996_marine_group/OTU_006327	0	4.35114e-05	0	0	0	0	0	0	0	0	0	0	2.86612e-05	0	0	0	0	0	0	0	0	0	0	0	0	0	8.89324e-06	0	0	0	0	0	0	0	0	0	5.92895e-05	0	3.36221e-05	1.27649e-05	0	5.13868e-05	0	0	0	1.27667e-05	1.631e-05	0	1.41433e-05
Bacteria/Actinobacteria/Acidimicrobiia/Acidimicrobiales/Sva0996_marine_group/OTU_008093	0	0	0	0	0	0	0	0	0	0	0	0	1.91075e-05	0	0	0	0	1.71371e-05	0	0	0	0	0	0	0	0	0	0	0	0	0	0	0	0	0	0	2.37158e-05	2.46731e-05	0	0	2.70402e-05	2.56934e-05	4.65037e-05	2.38823e-05	1.65659e-05	1.27667e-05	0	1.70733e-05	0
Bacteria/Actinobacteria/Acidimicrobiia/Acidimicrobiales/Sva0996_marine_group/OTU_008364	0	1.08778e-05	1.09884e-05	0	0	0	1.19718e-05	1.97894e-05	0	0	0	0	0	3.80019e-05	1.15912e-05	0	1.17185e-05	3.42742e-05	0	4.05039e-05	0	0	0	0	0	0	0	0	0	0	0	0	0	0	0	0	8.30053e-05	4.93462e-05	2.24147e-05	2.55297e-05	2.70402e-05	2.56934e-05	1.55012e-05	0	4.96977e-05	2.55333e-05	1.631e-05	1.70733e-05	2.82865e-05
Bacteria/Actinobacteria/Acidimicrobiia/Acidimicrobiales/Sva0996_marine_group/OTU_011644	0	1.08778e-05	0	0	0	0	0	0	0	0	0	0	0	0	0	0	0	0	0	0	0	0	0	0	0	0	0	0	0	0	0	0	0	0	0	0	0	0	1.12074e-05	2.55297e-05	1.35201e-05	0	0	2.38823e-05	0	1.27667e-05	0	0	0
Bacteria/Actinobacteria/Acidimicrobiia/Acidimicrobiales/Sva0996_marine_group/OTU_012835	0	2.17557e-05	0	3.75626e-05	0	0	0	0	0	0	0	0	0	0	0	0	0	0	0	0	0	0	0	0	0	0	0	0	0	0	0	0	0	0	0	0	2.37158e-05	0	2.24147e-05	0	4.05603e-05	0	3.10025e-05	0	0	3.83e-05	0	0	0
Bacteria/Actinobacteria/Acidimicrobiia/Acidimicrobiales/uncultured/OTU_000152	0.00210755	0.000989884	0.00259326	0.00088272	0.000647778	0.000909128	0.00227863	0.00179094	0.00164241	0.002269	0.000545293	0.000377989	8.59837e-05	3.80019e-05	0.0026428	0.00159387	0.00191012	0.000685483	0.000630613	0.000131638	0.000135445	0.00191836	0.00183175	0.00297213	0.00161924	0.000754467	0.000640313	0.000214648	0.00106315	0.00100507	0.00250022	0.00101154	0.00115382	0.0022601	0.000375726	0.00050481	0.000130437	0.000148038	0.000112074	8.93541e-05	0.000135201	0.000192701	0.000186015	0.000191058	3.31318e-05	7.66e-05	0.00013048	0.00020488	0.000198006
Bacteria/Actinobacteria/Acidimicrobiia/Acidimicrobiales/uncultured/OTU_000233	0.000490689	0.000239313	0.00108785	0.000939064	0.000619614	0.000487623	0.00104953	0.000841051	0.000681755	0.00188572	0.00040897	0.000129312	4.77687e-05	0.000171008	0.00133299	0.000845728	0.000527333	0.000634072	6.52358e-05	0.000162015	2.25741e-05	0.000512289	0.000256891	0.000870293	0.000404809	9.20082e-05	0.000213438	0.000178873	0.000445839	0.000652546	0.000666725	0.000543038	0.000425093	0.000313903	0.000225436	7.61977e-05	4.74316e-05	7.40192e-05	4.48295e-05	2.55297e-05	0.000121681	0.000128467	4.65037e-05	0.000191058	6.62636e-05	1.27667e-05	1.631e-05	0	7.07164e-05
Bacteria/Actinobacteria/Acidimicrobiia/Acidimicrobiales/uncultured/OTU_001033	0	0.000478625	0.000219768	0	0	8.2648e-06	7.9812e-06	3.95789e-05	0	0	3.40808e-05	0	2.86612e-05	0	0	1.6264e-05	0	0	2.17453e-05	6.07558e-05	0	0	0	1.64206e-05	0	0	1.77865e-05	0	0	7.50053e-06	0	0	6.07275e-05	3.13903e-05	1.0735e-05	2.85741e-05	0.000308305	0.000370096	0.000347428	0.000191473	0.000162241	0.000346861	0.00012401	0.000143294	0.000115961	0.000217033	0.00026096	0.000136586	0.000155576
Bacteria/Actinobacteria/Acidimicrobiia/Acidimicrobiales/uncultured/OTU_001311	1.60882e-05	0.000184923	0.000153838	0	0	8.2648e-06	2.79342e-05	9.89472e-06	2.06592e-05	1.53311e-05	3.40808e-05	1.98942e-05	7.643e-05	0	0	2.4396e-05	0	1.71371e-05	6.52358e-05	2.02519e-05	0	0	0	0	2.02405e-05	0	0	3.57747e-05	0	0	0	0	0	0	0	0	0.000166011	7.40192e-05	4.48295e-05	0.000102119	4.05603e-05	0.000102774	0.000263521	0.000167176	0.000198791	0.000204267	0.00011417	8.53665e-05	0.000113146
Bacteria/Actinobacteria/Acidimicrobiia/Acidimicrobiales/uncultured/OTU_001360	4.82645e-05	0.00015229	0.000153838	0	9.38808e-06	3.30592e-05	0	2.96842e-05	0	0	5.11213e-05	9.94708e-06	0.000105091	3.80019e-05	0	0	0	1.71371e-05	0	3.03779e-05	0	0	0	1.64206e-05	0	1.84016e-05	1.77865e-05	0	0	0	0	0	0	0	0	9.52472e-06	0.000189726	0.000172712	0.000190525	0.000191473	0.000202801	0.000269781	0.000279022	0.000167176	0.00036445	0.000165967	0.00013048	0.000221953	9.90029e-05
Bacteria/Actinobacteria/Acidimicrobiia/Acidimicrobiales/uncultured/OTU_002945	0	9.79006e-05	2.19768e-05	0	0	0	0	0	0	0	1.70404e-05	1.98942e-05	2.86612e-05	0	0	8.132e-06	0	1.71371e-05	0	0	0	1.08998e-05	0	0	0	0	0	8.94366e-06	0	0	0	0	0	0	0	0	8.30053e-05	9.86923e-05	7.84516e-05	3.82946e-05	0.000108161	8.99269e-05	7.75062e-05	2.38823e-05	8.28295e-05	8.93666e-05	6.52401e-05	0	9.90029e-05
Bacteria/Actinobacteria/Acidimicrobiia/Acidimicrobiales/uncultured/OTU_003098	2.41322e-05	4.35114e-05	2.19768e-05	0	1.87762e-05	8.2648e-06	0	2.96842e-05	0	0	0	0	2.86612e-05	5.70028e-05	4.6365e-05	8.132e-06	0	3.42742e-05	4.34906e-05	5.06298e-05	1.12871e-05	0	1.11692e-05	1.64206e-05	0	1.84016e-05	3.55729e-05	2.6831e-05	0	0	7.9372e-06	0	0	0	0	9.52472e-06	2.37158e-05	0	1.12074e-05	0	4.05603e-05	3.85401e-05	6.20049e-05	0	6.62636e-05	0	3.262e-05	6.82932e-05	8.48596e-05
Bacteria/Actinobacteria/Acidimicrobiia/Acidimicrobiales/uncultured/OTU_004117	0	1.08778e-05	1.09884e-05	0	0	0	0	0	0	0	0	0	9.55374e-06	0	0	0	0	0	0	0	0	0	0	0	0	0	0	0	0	0	0	1.06478e-05	0	0	0	0	9.48632e-05	4.93462e-05	7.84516e-05	1.27649e-05	9.46406e-05	2.56934e-05	0.000139511	2.38823e-05	6.62636e-05	6.38333e-05	3.262e-05	3.41466e-05	4.24298e-05
Bacteria/Actinobacteria/Acidimicrobiia/Acidimicrobiales/uncultured/OTU_005207	3.21763e-05	5.43892e-05	0	2.81719e-05	0	8.2648e-06	1.9953e-05	9.89472e-06	0	1.53311e-05	3.40808e-05	9.94708e-06	9.55374e-06	3.80019e-05	0	0	0	3.42742e-05	2.17453e-05	0	0	0	0	0	0	0	2.66797e-05	1.78873e-05	1.71477e-05	3.00021e-05	7.9372e-06	0	0	0	1.0735e-05	0	3.55737e-05	7.40192e-05	7.84516e-05	0	0	1.28467e-05	0.00012401	2.38823e-05	4.96977e-05	2.55333e-05	0	3.41466e-05	1.41433e-05
Bacteria/Actinobacteria/Acidimicrobiia/Acidimicrobiales/uncultured/OTU_005605	0	0	8.79073e-05	9.39064e-06	9.38808e-06	0	0	9.89472e-06	0	0	0	0	9.55374e-06	0	0	0	0	3.42742e-05	0	0	0	0	0	0	0	0	0	4.47183e-05	0	7.50053e-06	0	1.06478e-05	0	3.13903e-05	0	0	7.11474e-05	0	3.36221e-05	3.82946e-05	1.35201e-05	3.85401e-05	6.20049e-05	2.38823e-05	1.65659e-05	3.83e-05	4.89301e-05	0	2.82865e-05
Bacteria/Actinobacteria/Acidimicrobiia/Acidimicrobiales/uncultured/OTU_005841	0	0	1.09884e-05	0	0	0	0	0	0	0	3.40808e-05	0	0	0	0	0	0	0	0	1.0126e-05	0	0	0	0	2.02405e-05	0	1.77865e-05	0	0	0	0	0	0	3.13903e-05	0	0	3.55737e-05	0	4.48295e-05	1.27649e-05	0	7.70802e-05	3.10025e-05	0	0	5.10667e-05	3.262e-05	0	0
Bacteria/Actinobacteria/Acidimicrobiia/Acidimicrobiales/uncultured/OTU_007388	0	0	0	0	0	0	0	0	0	3.06621e-05	0	0	0	0	0	0	0	0	0	0	0	0	1.11692e-05	0	0	0	0	8.94366e-06	0	0	0	0	0	0	0	9.52472e-06	2.37158e-05	0	2.24147e-05	0	0	0	0	0	1.65659e-05	3.83e-05	0	3.41466e-05	0
Bacteria/Actinobacteria/Acidimicrobiia/Acidimicrobiales/uncultured/OTU_007500	7.23967e-05	3.26335e-05	1.09884e-05	0	9.38808e-06	8.2648e-06	1.59624e-05	2.96842e-05	1.03296e-05	3.06621e-05	0	0	0	0	2.31825e-05	8.132e-06	1.17185e-05	0	0	0	0	0	0	8.21032e-05	0	0	0	0	0	7.50053e-06	0	1.06478e-05	0	0	0	0	0	0	0	0	0	0	0	0	0	0	0	0	0
Bacteria/Actinobacteria/Acidimicrobiia/Acidimicrobiales/uncultured/OTU_008304	0	1.08778e-05	0	0	0	0	0	0	0	0	0	0	0	0	0	0	0	0	0	0	0	0	0	0	0	0	0	0	0	7.50053e-06	0	0	0	0	0	0	1.18579e-05	0	0	1.27649e-05	4.05603e-05	1.28467e-05	0	0	0	3.83e-05	0	1.70733e-05	1.41433e-05
Bacteria/Actinobacteria/Acidimicrobiia/Acidimicrobiales/uncultured/OTU_008554	0	1.08778e-05	0	0	0	0	0	0	0	0	0	0	0	0	0	0	0	0	0	0	0	0	0	0	0	0	0	0	0	0	0	0	0	0	0	0	0	0	1.12074e-05	0	1.35201e-05	7.70802e-05	0	0	0	5.10667e-05	0	0	0
Bacteria/Actinobacteria/Acidimicrobiia/Acidimicrobiales/uncultured/OTU_008903	0	0	0	0	0	0	0	0	0	0	0	0	0	0	0	0	0	0	0	0	0	0	0	0	0	0	0	0	0	0	0	0	0	0	0	0	3.55737e-05	0	0	0	0	6.42335e-05	1.55012e-05	0	0	2.55333e-05	1.631e-05	3.41466e-05	0
Bacteria/Actinobacteria/Acidimicrobiia/Acidimicrobiales/uncultured/OTU_008939	0	0	0	0	0	0	0	0	0	0	0	0	0	0	0	0	0	0	0	0	0	0	0	0	0	0	0	0	0	0	0	0	0	0	0	0	4.74316e-05	0	2.24147e-05	0	1.35201e-05	1.28467e-05	3.10025e-05	0	1.65659e-05	0	0	0	0
Bacteria/Actinobacteria/Acidimicrobiia/Acidimicrobiales/uncultured/OTU_009361	3.21763e-05	2.17557e-05	1.09884e-05	0	0	0	0	0	0	0	0	0	0	0	0	0	0	0	0	0	0	0	0	0	0	0	0	0	0	0	0	0	0	3.13903e-05	0	0	1.18579e-05	0	0	0	0	0	0	0	0	0	0	1.70733e-05	0
Bacteria/Actinobacteria/Acidimicrobiia/Acidimicrobiales/uncultured/OTU_009559	0	0	0	0	0	0	0	0	0	0	0	0	0	0	0	0	0	0	0	0	0	0	0	0	0	1.84016e-05	0	8.94366e-06	0	0	0	0	0	0	0	0	0	0	0	0	2.70402e-05	1.28467e-05	0	2.38823e-05	0	1.27667e-05	0	1.70733e-05	0
Bacteria/Actinobacteria/Acidimicrobiia/Acidimicrobiales/uncultured/OTU_010120	0	0	0	0	0	0	0	0	1.03296e-05	0	0	0	0	0	0	0	0	1.71371e-05	0	0	0	0	0	0	0	0	0	0	1.71477e-05	0	0	0	0	0	0	0	1.18579e-05	0	1.12074e-05	0	0	1.28467e-05	1.55012e-05	0	1.65659e-05	0	1.631e-05	3.41466e-05	0
Bacteria/Actinobacteria/Acidimicrobiia/Acidimicrobiales/uncultured/OTU_010728	0	0	0	0	0	0	0	0	0	0	0	0	0	0	0	0	0	0	0	0	0	0	0	0	0	0	0	0	0	0	0	0	0	0	0	0	1.18579e-05	0	1.12074e-05	0	0	0	0	0	0	1.27667e-05	0	0	1.41433e-05
Bacteria/Actinobacteria/Acidimicrobiia/Acidimicrobiales/uncultured/OTU_012458	0	3.26335e-05	0	0	0	0	0	0	0	0	0	0	0	0	0	0	0	0	0	0	0	0	0	0	0	0	0	0	0	0	0	0	0	0	0	0	2.37158e-05	0	0	1.27649e-05	0	3.85401e-05	1.55012e-05	0	3.31318e-05	1.27667e-05	0	1.70733e-05	0
Bacteria/Actinobacteria/Acidimicrobiia/Acidimicrobiales/uncultured/OTU_012857	0	0	0	0	0	0	0	9.89472e-06	0	0	0	0	0	0	0	0	0	0	0	2.02519e-05	0	0	0	0	0	3.68033e-05	0	0	0	0	0	0	0	0	0	0	1.18579e-05	0	2.24147e-05	1.27649e-05	1.35201e-05	2.56934e-05	0	0	0	1.27667e-05	0	0	2.82865e-05
Bacteria/Actinobacteria/Actinobacteria/Actinomycetales/Actinomycetaceae/Actinomyces/OTU_011219	0	0	0	0	0	1.65296e-05	0	0	0	0	0	0	0	0	0	0	0	0	0	0	0	0	0	0	0	0	0	0	0	0	0	0	0	0	0	0	0	0	0	0	0	0	0	0	0	0	0	0	0
Bacteria/Actinobacteria/Actinobacteria/Corynebacteriales/Corynebacteriaceae/Corynebacterium/OTU_006976	0	0	0	0	1.87762e-05	0	0	0	0	0	0	0	0	0	0	0	0	0	0	0	0	0	0	0	0	0	0	0	0	0	0	0	0	0	0	1.90494e-05	1.18579e-05	0	0	0	0	0	0	0	0	0	0	0	0
Bacteria/Actinobacteria/Actinobacteria/Corynebacteriales/Corynebacteriaceae/Corynebacterium/OTU_007540	0	0	0	0	0	0	0	0	0	4.59932e-05	0	0	0	0	0	0	0	0	0	0	0	0	0	0	0	0	0	0	0	0	0	0	0	0	0	9.52472e-06	0	0	0	0	0	0	0	0	0	0	0	0	0
Bacteria/Actinobacteria/Actinobacteria/Corynebacteriales/Corynebacteriaceae/Corynebacterium/OTU_009520	0	0	0	0	1.87762e-05	0	7.9812e-06	0	0	0	0	0	0	0	0	0	0	0	0	0	0	0	0	0	0	0	0	0	0	0	0	0	0	0	4.29401e-05	0	0	0	0	0	0	0	0	0	0	0	0	0	0
Bacteria/Actinobacteria/Actinobacteria/Corynebacteriales/Corynebacteriaceae/Corynebacterium/OTU_009958	0	0	0	9.39064e-06	9.38808e-06	0	0	0	0	0	0	0	9.55374e-06	0	0	0	0	0	0	0	0	0	0	0	0	1.84016e-05	0	8.94366e-06	0	0	2.38116e-05	1.06478e-05	0	0	0	0	4.74316e-05	2.46731e-05	0	1.27649e-05	0	0	0	0	0	0	0	0	0
Bacteria/Actinobacteria/Actinobacteria/Corynebacteriales/Corynebacteriaceae/uncultured/OTU_002703	0.000273499	4.35114e-05	2.19768e-05	6.57345e-05	0.000262866	6.61184e-05	3.59154e-05	2.96842e-05	0	0	1.70404e-05	0	9.55374e-06	0	5.79562e-05	4.066e-05	5.85926e-05	1.71371e-05	0.000108726	1.0126e-05	2.25741e-05	0	0	1.64206e-05	0	0	1.77865e-05	8.0493e-05	1.71477e-05	1.50011e-05	7.14348e-05	4.25913e-05	0	0	8.58802e-05	0.000104772	5.92895e-05	4.93462e-05	5.60368e-05	5.10595e-05	0	1.28467e-05	0	2.38823e-05	1.65659e-05	1.27667e-05	0	1.70733e-05	0
Bacteria/Actinobacteria/Actinobacteria/Corynebacteriales/Mycobacteriaceae/Mycobacterium/OTU_000220	0.000378072	0.000174045	0.000263722	0.00158702	0.00100453	0.00084301	0.00100563	0.00186021	0.000475162	0.00302022	0.000903142	0.000726137	0.000238844	0.00100705	0.00113594	0.00069122	0.000890608	0.000908265	0.000891556	0.000587306	0.000338612	0.000359693	0.000357414	0.000623984	0.00153827	0.00136172	0.00117391	0.00121634	0.000891678	0.000555039	0.000571478	0.000947655	0.0010931	0.000627806	0.00134188	0.000781027	0.000118579	0.000148038	7.84516e-05	0.000102119	6.76005e-05	0.00015416	4.65037e-05	7.16469e-05	6.62636e-05	3.83e-05	9.78601e-05	8.53665e-05	0.000141433
Bacteria/Actinobacteria/Actinobacteria/Corynebacteriales/Mycobacteriaceae/Mycobacterium/OTU_000552	0.000361984	8.70227e-05	0.000186803	0.000319282	0.000215926	0.000214885	0.000343191	0.000751999	0.000227252	0.000904533	0.000443051	0.000159153	9.55374e-05	0.000266013	0.000301372	0.0004066	0.000304682	0.000274193	0.000108726	0.000303779	2.25741e-05	0.000152597	0.000111692	0.00026273	0.000323847	0.000331229	0.000249011	0.000223592	0.000342953	0.000270019	0.000134932	0.000212956	0.000364365	0.000282512	0.000407931	0.000219068	8.30053e-05	7.40192e-05	0	2.55297e-05	1.35201e-05	3.85401e-05	3.10025e-05	0	1.65659e-05	0	1.631e-05	0	0
Bacteria/Actinobacteria/Actinobacteria/Corynebacteriales/Mycobacteriaceae/Mycobacterium/OTU_001678	0.00104573	0.000630915	0.00101093	0.0033149	0.00199027	0.00144634	0.00223473	0.00405684	0.00175604	0.00613243	0.00172108	0.00129312	0.00045858	0.00127306	0.00310645	0.00222004	0.00173434	0.00174798	0.00165264	0.000941715	0.000417621	0.000675786	0.000904704	0.00165848	0.00257054	0.00180336	0.00154742	0.00175296	0.00205772	0.00133509	0.00110327	0.00189531	0.00194328	0.00185203	0.00183569	0.00136203	0.000166011	9.86923e-05	6.72442e-05	0.000140414	0.000148721	6.42335e-05	0.000155012	0.000238823	0.000115961	7.66e-05	6.52401e-05	0.000119513	0.000183863
Bacteria/Actinobacteria/Actinobacteria/Corynebacteriales/Mycobacteriaceae/Mycobacterium/OTU_003166	1.60882e-05	4.35114e-05	1.09884e-05	0	0	0	0	0	0	1.53311e-05	3.40808e-05	9.94708e-06	9.55374e-06	0	0	0	0	3.42742e-05	0	1.0126e-05	0	0	0	0	0	0	8.89324e-06	0	0	0	0	0	0	0	0	0	1.18579e-05	4.93462e-05	4.48295e-05	0.000102119	4.05603e-05	2.56934e-05	1.55012e-05	0	4.96977e-05	1.27667e-05	3.262e-05	3.41466e-05	1.41433e-05
Bacteria/Actinobacteria/Actinobacteria/Corynebacteriales/Mycobacteriaceae/Mycobacterium/OTU_004338	2.41322e-05	2.17557e-05	0	0.000112688	4.69404e-05	4.1324e-05	4.78872e-05	0.000118737	3.09889e-05	0.000229966	5.11213e-05	1.98942e-05	9.55374e-06	3.80019e-05	2.31825e-05	3.2528e-05	7.03111e-05	3.42742e-05	6.52358e-05	0	2.25741e-05	2.17996e-05	1.11692e-05	1.64206e-05	0.000161924	7.36065e-05	7.11459e-05	7.15493e-05	3.42953e-05	1.50011e-05	3.17488e-05	4.25913e-05	0	3.13903e-05	9.66152e-05	2.85741e-05	1.18579e-05	0	1.12074e-05	1.27649e-05	0	0	0	0	3.31318e-05	0	0	0	1.41433e-05
Bacteria/Actinobacteria/Actinobacteria/Corynebacteriales/Mycobacteriaceae/Mycobacterium/OTU_009818	0	0	0	0	0	0	0	0	0	0	0	0	0	0	0	0	0	0	0	0	0	0	0	0	0	0	0	0	0	0	0	0	0	0	0	0	1.18579e-05	0	0	0	0	0	0	0	0	0	0	0	0
Bacteria/Actinobacteria/Actinobacteria/Corynebacteriales/Mycobacteriaceae/Mycobacterium/OTU_011800	0	1.08778e-05	2.19768e-05	3.75626e-05	2.81643e-05	4.1324e-05	2.39436e-05	7.91578e-05	2.06592e-05	0.000183973	3.40808e-05	4.97354e-05	0	5.70028e-05	5.79562e-05	3.2528e-05	7.03111e-05	0	4.34906e-05	1.0126e-05	2.25741e-05	3.26993e-05	0	3.28413e-05	0.000141683	0.00011041	8.00391e-05	7.15493e-05	5.1443e-05	4.50032e-05	1.58744e-05	4.25913e-05	0	0	5.36751e-05	9.52472e-05	1.18579e-05	0	3.36221e-05	0	1.35201e-05	0	0	2.38823e-05	0	3.83e-05	0	0	0
Bacteria/Actinobacteria/Actinobacteria/Corynebacteriales/OTU_000032	0.0025178	0.00141412	0.00253832	0.00674248	0.00416831	0.00333898	0.00513191	0.00963746	0.00398723	0.0148098	0.00344216	0.00266582	0.00114645	0.00277414	0.00690838	0.00553789	0.00423039	0.00332459	0.00337052	0.00217708	0.000914252	0.00211456	0.0019211	0.00394095	0.00708416	0.00323869	0.00369069	0.00467754	0.00408114	0.00327773	0.00242085	0.00420589	0.00267201	0.00411213	0.00470194	0.00287646	0.000652184	0.000493462	0.000190525	0.000204238	0.000351522	0.000282627	0.000279022	0.000358235	0.000414147	0.000319167	0.00024465	0.000187806	0.000396012
Bacteria/Actinobacteria/Actinobacteria/Corynebacteriales/OTU_001816	3.21763e-05	7.61449e-05	0.000164826	0.000338063	9.38808e-05	0.000132237	0.000127699	0.000227579	0.000175604	0.000444601	0.000102243	8.95237e-05	4.77687e-05	0.000190009	0.000162277	4.8792e-05	0.000164059	6.85483e-05	0.000108726	5.06298e-05	5.64353e-05	5.44989e-05	8.93535e-05	0.000180627	0.000121443	0.000165615	0.000231224	0.000313028	0.000188624	9.75068e-05	4.76232e-05	0.000181013	0.000121455	6.27806e-05	0.000236171	0.000133346	1.18579e-05	0	0	0	0	2.56934e-05	1.55012e-05	2.38823e-05	1.65659e-05	2.55333e-05	1.631e-05	0	1.41433e-05
Bacteria/Actinobacteria/Actinobacteria/Corynebacteriales/OTU_001874	0	0.000119656	6.59304e-05	0	0	0	0	2.96842e-05	0	0	0	0	9.55374e-06	1.90009e-05	0	8.132e-06	0	1.71371e-05	0	1.0126e-05	0	0	0	0	0	0	1.77865e-05	8.94366e-06	1.71477e-05	0	0	0	0	0	0	0	9.48632e-05	4.93462e-05	4.48295e-05	5.10595e-05	8.11205e-05	5.13868e-05	4.65037e-05	4.77646e-05	6.62636e-05	7.66e-05	4.89301e-05	3.41466e-05	4.24298e-05
Bacteria/Actinobacteria/Actinobacteria/Corynebacteriales/OTU_009742	0	0	2.19768e-05	2.81719e-05	2.81643e-05	8.2648e-06	2.79342e-05	1.97894e-05	3.09889e-05	4.59932e-05	0	9.94708e-06	0	3.80019e-05	0.000104321	5.6924e-05	7.03111e-05	0	0.000108726	3.03779e-05	1.12871e-05	1.08998e-05	3.35076e-05	3.28413e-05	4.04809e-05	0	8.89324e-06	8.94366e-06	3.42953e-05	1.50011e-05	2.38116e-05	0	0	0	1.0735e-05	9.52472e-06	0	0	0	0	1.35201e-05	0	0	0	0	1.27667e-05	0	0	0
Bacteria/Actinobacteria/Actinobacteria/Frankiales/OTU_000739	2.41322e-05	0.000750571	0.000417559	0	1.87762e-05	5.78536e-05	1.19718e-05	9.89472e-05	0	0	1.70404e-05	1.98942e-05	7.643e-05	0	0	4.066e-05	2.3437e-05	0.000102822	0	5.06298e-05	0	1.08998e-05	0	0	4.04809e-05	0	2.66797e-05	0	1.71477e-05	2.25016e-05	7.9372e-06	0	0	0	2.14701e-05	2.85741e-05	0.000640326	0.000370096	0.000571576	0.000268062	0.000513763	0.000706569	0.000666553	0.00031047	0.000381015	0.0004213	0.00037513	0.000307319	0.000353582
Bacteria/Actinobacteria/Actinobacteria/Frankiales/OTU_002213	0	2.17557e-05	3.29652e-05	0	0	8.2648e-06	0	0	0	0	5.11213e-05	0	0	0	0	0	0	0	0	0	0	0	0	0	0	0	8.89324e-06	0	0	0	0	0	0	0	1.0735e-05	0	0.000106721	7.40192e-05	4.48295e-05	5.10595e-05	9.46406e-05	0.000102774	0.000170514	0.000167176	0.000149093	0.000165967	8.15501e-05	0.000170733	0.000141433
Bacteria/Actinobacteria/Actinobacteria/Frankiales/Sporichthyaceae/hgcI_clade/OTU_000016	0.00363592	0.00450343	0.00660403	0.0061227	0.00768884	0.00631431	0.00840021	0.00510568	0.00488591	0.00939795	0.00368073	0.000487407	0.000420365	0.000133007	0.00709384	0.00593636	0.00656237	0.00694052	0.00569726	0.000617684	0.00100455	0.00801134	0.00729348	0.00773412	0.0122657	0.0107834	0.00333496	0.00549141	0.00713343	0.00500285	0.00604815	0.00653776	0.0100808	0.0122736	0.00446577	0.00410515	0.000189726	0.000814212	0.000392258	0.000191473	0.000432643	0.000411094	0.000542543	0.000597058	0.000463845	0.0002681	0.000407751	0.000221953	0.000396012
Bacteria/Actinobacteria/Actinobacteria/Frankiales/Sporichthyaceae/hgcI_clade/OTU_000025	0.00318546	0.00387251	0.00670293	0.00338063	0.00481609	0.00657052	0.00633707	0.00379957	0.00277867	0.00758888	0.00366369	0.00023873	0.00038215	5.70028e-05	0.00514651	0.00476535	0.00553114	0.0049012	0.00487094	0.000364535	0.00076752	0.00562428	0.00519367	0.00540239	0.0108489	0.0148685	0.00314821	0.00846071	0.00466416	0.00443281	0.0043099	0.00515354	0.00783385	0.0125247	0.00639808	0.00697209	0.000201584	0.000271404	0.000235355	0.000140414	0.000189281	0.000334014	0.000573546	0.000668705	0.000298186	0.000293633	0.000391441	0.000170733	0.000410155
Bacteria/Actinobacteria/Actinobacteria/Frankiales/Sporichthyaceae/hgcI_clade/OTU_000026	0.00657201	0.00539541	0.00707653	0.00715567	0.0100828	0.00973594	0.00832439	0.00772778	0.00437976	0.0115443	0.00727626	0.0015219	0.000926713	0.000570028	0.00778932	0.00727001	0.00870686	0.00887701	0.00978537	0.00148852	0.00150118	0.00939561	0.00845508	0.00860441	0.0142088	0.0110778	0.00336164	0.0118593	0.00915685	0.00768804	0.00985007	0.00943396	0.0139066	0.0158207	0.00793319	0.00780074	0.000391311	0.00108562	0.000571576	0.00049783	0.000662484	0.000680875	0.000620049	0.000883645	0.000530109	0.0004979	0.00035882	0.000392686	0.000749593
Bacteria/Actinobacteria/Actinobacteria/Frankiales/Sporichthyaceae/hgcI_clade/OTU_000030	0.00292	0.00321984	0.00501071	0.00349332	0.00430913	0.00576883	0.00464107	0.00311684	0.00179735	0.00568783	0.00564038	0.000387936	0.00053501	0.000152007	0.00537834	0.00281367	0.00419523	0.00565524	0.00569726	0.000880959	0.00147861	0.00378222	0.00512666	0.00417084	0.00200381	0.00910881	0.000729245	0.00564345	0.0040297	0.00313522	0.00372255	0.00385451	0.00613348	0.00731393	0.00483076	0.00370511	0.000142295	0.000468789	0.000201733	0.000165943	0.000189281	0.000205547	0.000294523	0.000477646	0.000447279	0.000255333	0.00029358	0.000119513	0.000240436
Bacteria/Actinobacteria/Actinobacteria/Frankiales/Sporichthyaceae/hgcI_clade/OTU_000059	0.00243736	0.00295877	0.00387891	0.00415066	0.00697535	0.00455391	0.00515585	0.00305747	0.00166307	0.00685299	0.00301615	0.000228783	0.000420365	9.50047e-05	0.00435831	0.00400908	0.00309369	0.00406149	0.0038924	0.000283527	0.00027089	0.00430541	0.00461288	0.00482767	0.00319799	0.00702942	0.000649206	0.00457021	0.00447554	0.00500285	0.00466707	0.00548362	0.00674075	0.00712559	0.00265155	0.00320983	0.000237158	0.000592154	0.000235355	0.000165943	0.000216321	0.000218394	0.000387531	0.000382117	0.000265054	0.0002681	0.00017941	0.000136586	0.000297009
Bacteria/Actinobacteria/Actinobacteria/Frankiales/Sporichthyaceae/hgcI_clade/OTU_000085	0.00257411	0.00145763	0.00320861	0.00144616	0.00147393	0.00219017	0.00291713	0.00271115	0.00216922	0.00185506	0.00112467	0.000417777	0.000334381	0.000380019	0.00307168	0.00280554	0.00165231	0.00265625	0.00145693	0.000617684	0.000361186	0.00186386	0.00198812	0.00220036	0.00149779	0.00292586	0.00141402	0.00502634	0.00164618	0.00201014	0.00233354	0.00226798	0.00248983	0.00426908	0.00406858	0.00360034	0.000166011	2.46731e-05	6.72442e-05	7.65892e-05	0.000162241	8.99269e-05	0.000139511	0.000262705	0.000149093	0.000127667	8.15501e-05	0.00015366	0.000155576
Bacteria/Actinobacteria/Actinobacteria/Frankiales/Sporichthyaceae/hgcI_clade/OTU_000090	0.00202711	0.00215381	0.00296687	0.00156824	0.00246907	0.00283483	0.00253802	0.00146442	0.00237581	0.00240698	0.000783859	0.000338201	7.643e-05	0.000133007	0.00270076	0.00186223	0.00200387	0.00173085	0.00223976	0.000111386	0.00019188	0.00245245	0.00217799	0.00174059	0.00449338	0.00285225	0.00164525	0.00149359	0.00209201	0.00189013	0.00217479	0.00239576	0.00297565	0.0045202	0.00205039	0.00200972	5.92895e-05	0.000296077	0.000100866	3.82946e-05	0.000202801	6.42335e-05	0.000186015	0.000119412	6.62636e-05	0.000140433	9.78601e-05	0.000136586	0.000141433
Bacteria/Actinobacteria/Actinobacteria/Frankiales/Sporichthyaceae/hgcI_clade/OTU_000150	0.00185818	0.00180572	0.00213175	0.00132408	0.00146454	0.00338857	0.00246619	0.00171179	0.000774721	0.00160976	0.00117579	9.94708e-05	0.00015286	9.50047e-05	0.0026544	0.000699352	0.00220308	0.00167943	0.000456651	0.00015189	6.77224e-05	0.00155867	0.00214448	0.00220036	0.00131563	0.00434279	0.000195651	0.00254	0.00204057	0.00243767	0.00242085	0.00270454	0.00188255	0.00329598	0.00142776	0.00233356	7.11474e-05	4.93462e-05	0.000112074	0.000114884	0.000148721	6.42335e-05	0.000108509	0.000191058	0.000132527	5.10667e-05	0.00014679	3.41466e-05	8.48596e-05
Bacteria/Actinobacteria/Actinobacteria/Frankiales/Sporichthyaceae/hgcI_clade/OTU_000205	0.00119857	0.00134885	0.00172518	0.00088272	0.000920032	0.00136369	0.00112136	0.000633262	0.000599118	0.000705229	0.000170404	7.95767e-05	3.8215e-05	0	0.00107799	0.000552976	0.000773422	0.000582661	0.000456651	3.03779e-05	4.51483e-05	0.00113358	0.0010164	0.0011166	0.00113347	0.000754467	0.000311263	0.000152042	0.000703054	0.000877561	0.000904841	0.000628221	0.00115382	0.00150673	0.00017176	0.000714354	5.92895e-05	0.000123365	8.9659e-05	3.82946e-05	6.76005e-05	6.42335e-05	7.75062e-05	2.38823e-05	3.31318e-05	1.27667e-05	6.52401e-05	1.70733e-05	4.24298e-05
Bacteria/Actinobacteria/Actinobacteria/Frankiales/Sporichthyaceae/hgcI_clade/OTU_000544	0.000265455	0.000369847	0.000461513	0.000309891	0.000309807	0.000272739	0.00026737	0.00016821	3.09889e-05	0.000183973	5.11213e-05	1.98942e-05	9.55374e-06	3.80019e-05	0.000243416	0.000455392	0.000304682	0.000154234	0.000304434	2.02519e-05	4.51483e-05	0.000283394	0.00027923	0.00026273	0.000283366	0.000128811	6.22527e-05	0.000107324	0.000274363	0.000270019	0.000174618	0.000117126	0.00072873	0.000659196	2.14701e-05	0.000114297	2.37158e-05	0.000148038	7.84516e-05	2.55297e-05	4.05603e-05	0	0	0	0	2.55333e-05	4.89301e-05	0	1.41433e-05
Bacteria/Actinobacteria/Actinobacteria/Frankiales/Sporichthyaceae/hgcI_clade/OTU_000851	0.00043438	0.000445992	0.000714246	0.000244157	0.000666554	0.000471094	0.000478872	0.000217684	0.000526811	0.000398608	0.000119283	1.98942e-05	4.77687e-05	1.90009e-05	0.000695475	0.00044726	0.000374993	0.00041129	0.000304434	2.02519e-05	2.25741e-05	0.000523189	0.000446768	0.000492619	0.00087034	0.000423238	0.00027569	0.000223592	0.000480134	0.000487534	0.000571478	0.000425913	0.00048582	0.000784757	0.000257641	0.00032384	0	9.86923e-05	1.12074e-05	1.27649e-05	0	3.85401e-05	4.65037e-05	4.77646e-05	3.31318e-05	1.27667e-05	4.89301e-05	1.70733e-05	4.24298e-05
Bacteria/Actinobacteria/Actinobacteria/Frankiales/Sporichthyaceae/hgcI_clade/OTU_001733	0.000289587	0.000630915	0.00114279	0.000694907	0.00105147	0.00139675	0.00116126	0.000811367	0.000599118	0.00154844	0.000766819	1.98942e-05	0	0	0.00120549	0.00146376	0.00154684	0.00118246	0.0011525	5.06298e-05	9.02965e-05	0.00119898	0.000994058	0.000886714	0.00149779	0.00143533	0.000293477	0.000778099	0.00121748	0.00072005	0.00099215	0.000990247	0.00279347	0.0032332	0.000322051	0.000390513	3.55737e-05	9.86923e-05	1.12074e-05	2.55297e-05	2.70402e-05	5.13868e-05	9.30074e-05	7.16469e-05	4.96977e-05	5.10667e-05	6.52401e-05	1.70733e-05	9.90029e-05
Bacteria/Actinobacteria/Actinobacteria/Frankiales/Sporichthyaceae/hgcI_clade/OTU_002539	0.00757752	0.0073643	0.0118895	0.010264	0.0115192	0.0155626	0.0111018	0.0080543	0.00550569	0.0147485	0.0124225	0.0020491	0.00166235	0.000779038	0.0121824	0.00779045	0.0102537	0.0125615	0.0143301	0.00244036	0.00339741	0.0095155	0.0112474	0.00998374	0.0072056	0.020389	0.00219663	0.0128163	0.0104258	0.0086331	0.0103184	0.0110418	0.0148782	0.0201839	0.0108531	0.00846747	0.000462458	0.000937577	0.000627613	0.000306357	0.000540804	0.000488175	0.000945575	0.000907528	0.000795163	0.0006128	0.000994911	0.000256099	0.000990029
Bacteria/Actinobacteria/Actinobacteria/Frankiales/Sporichthyaceae/hgcI_clade/OTU_002714	0.00480232	0.00501469	0.00857096	0.00470471	0.00631818	0.00815736	0.00815279	0.00460104	0.00355339	0.0101338	0.00518029	0.000377989	0.00045858	5.70028e-05	0.00640996	0.0048548	0.00674987	0.00469556	0.00654533	0.000455669	0.000790094	0.00695406	0.00676853	0.00737286	0.0131765	0.0189537	0.00430433	0.0109202	0.00610457	0.00496535	0.00580209	0.00642063	0.0090484	0.0123992	0.00854508	0.00980093	0.000272732	0.000542808	0.000437087	7.65892e-05	0.000283922	0.000321168	0.000403032	0.000382117	0.000397581	0.000319167	0.00024465	0.000221953	0.000367725
Bacteria/Actinobacteria/Actinobacteria/Frankiales/Sporichthyaceae/hgcI_clade/OTU_003276	2.41322e-05	2.17557e-05	5.4942e-05	0	8.44928e-05	0.000115707	3.9906e-05	7.91578e-05	3.09889e-05	4.59932e-05	3.40808e-05	1.98942e-05	0	0	0.000139095	6.5056e-05	3.51556e-05	0.000102822	0.000108726	1.0126e-05	2.25741e-05	0.000141697	1.11692e-05	6.56825e-05	0.000101202	1.84016e-05	2.66797e-05	8.94366e-06	6.85906e-05	2.25016e-05	3.9686e-05	3.19434e-05	0.00024291	9.41708e-05	3.22051e-05	3.80989e-05	0	2.46731e-05	0	0	0	1.28467e-05	0	0	0	1.27667e-05	1.631e-05	0	0
Bacteria/Actinobacteria/Actinobacteria/Frankiales/Sporichthyaceae/hgcI_clade/OTU_004665	0.000144793	0.000391602	0.000538432	0.000525876	0.000460016	0.00104963	0.000590609	0.000306736	0.00026857	0.00105784	0.000613455	0.000119365	1.91075e-05	0	0.000880935	0.000577372	0.000738267	0.000993951	0.000848066	4.05039e-05	0.000135445	0.000566788	0.000536121	0.000492619	0.000688176	0.00128811	0.000115612	0.000670775	0.000754497	0.000277519	0.000571478	0.000755995	0.00261128	0.00263678	0.000472341	0.000257167	0	4.93462e-05	1.12074e-05	0	0	3.85401e-05	6.20049e-05	7.16469e-05	3.31318e-05	8.93666e-05	6.52401e-05	0	5.65731e-05
Bacteria/Actinobacteria/Actinobacteria/Frankiales/Sporichthyaceae/hgcI_clade/OTU_005601	0.00274303	0.00204503	0.00288995	0.00293927	0.00414953	0.00400843	0.00335609	0.00333452	0.00162175	0.004492	0.00299911	0.000596825	0.00038215	7.60037e-05	0.00288622	0.00306576	0.00362102	0.00322177	0.00376193	0.000506298	0.000530492	0.00322633	0.00321673	0.00351402	0.00524228	0.00480283	0.00160968	0.00494585	0.00389252	0.00299271	0.00380192	0.00358831	0.00564766	0.0064664	0.00312389	0.00286694	0.000130437	0.000246731	0.000268977	0.000102119	0.000310962	0.000179854	0.000186015	0.000262705	0.000182225	0.0001149	0.00022834	0.000119513	0.000353582
Bacteria/Actinobacteria/Actinobacteria/Frankiales/Sporichthyaceae/hgcI_clade/OTU_008796	0.00202711	0.00212118	0.00336245	0.00385016	0.00494752	0.00361172	0.00480867	0.00302778	0.00294394	0.00556518	0.00214709	0.000328254	0.000286612	7.60037e-05	0.0042424	0.00300071	0.00349212	0.00329032	0.00367495	0.000253149	0.000541779	0.00421821	0.00416611	0.00441715	0.00532324	0.00594373	0.00149406	0.00306768	0.00361816	0.00339774	0.00316694	0.00385451	0.00546548	0.0048341	0.00244759	0.00221926	0.000177868	0.000518135	0.000201733	6.38244e-05	0.000256882	0.000141314	0.000201516	0.000358235	0.000265054	0.0002681	0.00030989	0.00010244	0.000240436
Bacteria/Actinobacteria/Actinobacteria/Frankiales/Sporichthyaceae/hgcI_clade/OTU_008974	3.21763e-05	8.70227e-05	0.000131861	5.63438e-05	9.38808e-05	6.61184e-05	0.000107746	5.93683e-05	2.06592e-05	0.000122649	3.40808e-05	0	0	0	6.95475e-05	9.7584e-05	7.03111e-05	0.000171371	8.69811e-05	0	0	0.000108998	3.35076e-05	8.21032e-05	8.09618e-05	0.00011041	1.77865e-05	5.3662e-05	0.000171477	8.25058e-05	3.9686e-05	3.19434e-05	0.00024291	0.000376683	0	4.76236e-05	0	0	1.12074e-05	0	0	0	0	0	0	0	1.631e-05	0	2.82865e-05
Bacteria/Actinobacteria/Actinobacteria/Frankiales/Sporichthyaceae/hgcI_clade/OTU_010350	1.60882e-05	0.000108778	0.000109884	2.81719e-05	7.51047e-05	0.000165296	9.57744e-05	1.97894e-05	3.09889e-05	0	5.11213e-05	0	0	0	0.000115912	6.5056e-05	0.000128904	0.000205645	2.17453e-05	0	0	6.53987e-05	3.35076e-05	3.28413e-05	6.07214e-05	0.000147213	8.89324e-06	8.94366e-05	0.000154329	3.00021e-05	9.52464e-05	9.58303e-05	0.000121455	0.000313903	4.29401e-05	7.61977e-05	0	0	1.12074e-05	0	0	1.28467e-05	0	0	0	0	1.631e-05	0	0
Bacteria/Actinobacteria/Actinobacteria/Frankiales/Sporichthyaceae/hgcI_clade/OTU_011296	8.04408e-06	3.26335e-05	3.29652e-05	1.87813e-05	6.57166e-05	7.43832e-05	7.9812e-05	5.93683e-05	3.09889e-05	4.59932e-05	1.70404e-05	0	0	0	6.95475e-05	0.00012198	8.20296e-05	6.85483e-05	8.69811e-05	0	0	3.26993e-05	5.5846e-05	9.85238e-05	0.000202405	0.00011041	2.66797e-05	0.000116268	3.42953e-05	7.50053e-06	3.17488e-05	7.45347e-05	0.000182183	0.000313903	7.51452e-05	3.80989e-05	1.18579e-05	0	0	0	0	0	0	0	0	0	0	0	1.41433e-05
Bacteria/Actinobacteria/Actinobacteria/Frankiales/Sporichthyaceae/hgcI_clade/OTU_011840	0	2.17557e-05	3.29652e-05	9.39064e-06	9.38808e-06	4.95888e-05	1.9953e-05	9.89472e-06	1.03296e-05	1.53311e-05	1.70404e-05	0	0	0	6.95475e-05	8.132e-06	4.68741e-05	3.42742e-05	6.52358e-05	0	1.12871e-05	4.35991e-05	1.11692e-05	0	0	3.68033e-05	8.89324e-06	0	5.1443e-05	7.50053e-06	2.38116e-05	3.19434e-05	0	6.27806e-05	2.14701e-05	1.90494e-05	0	0	1.12074e-05	0	0	0	0	0	0	0	0	0	0
Bacteria/Actinobacteria/Actinobacteria/Frankiales/Sporichthyaceae/hgcI_clade/OTU_012148	1.60882e-05	2.17557e-05	6.59304e-05	9.39064e-05	6.57166e-05	6.61184e-05	4.78872e-05	3.95789e-05	1.03296e-05	7.66554e-05	0	0	0	0	3.47737e-05	2.4396e-05	0.000105467	3.42742e-05	0	0	1.12871e-05	7.62984e-05	3.35076e-05	9.85238e-05	0.000101202	7.36065e-05	1.77865e-05	7.15493e-05	0	3.00021e-05	4.76232e-05	3.19434e-05	0.000121455	0.000156951	3.22051e-05	2.85741e-05	0	2.46731e-05	1.12074e-05	0	0	1.28467e-05	0	0	3.31318e-05	0	0	0	0
Bacteria/Actinobacteria/Actinobacteria/Frankiales/Sporichthyaceae/hgcI_clade/OTU_012265	0	0	0	0	0	0	0	0	0	1.53311e-05	0	0	0	0	0	0	0	0	0	0	0	0	0	0	0	0	0	0	0	0	7.9372e-06	0	0	0	0	0	0	0	0	0	0	0	0	0	0	0	0	0	0
Bacteria/Actinobacteria/Actinobacteria/Frankiales/Sporichthyaceae/hgcI_clade/OTU_012842	0.000233278	0.000206679	0.000428548	0.000469532	0.000516345	0.000586801	0.000578637	0.000375999	0.000371866	0.000659236	0.000255606	2.98412e-05	3.8215e-05	0	0.000533197	0.000430996	0.000480459	0.000479838	0.000434906	3.03779e-05	7.90094e-05	0.000719385	0.000536121	0.00052546	0.000829859	0.00090168	0.000186758	0.000402465	0.000394396	0.000412529	0.000436546	0.000447208	0.00048582	0.000878928	0.000246906	0.000266692	3.55737e-05	4.93462e-05	5.60368e-05	0	1.35201e-05	3.85401e-05	1.55012e-05	7.16469e-05	4.96977e-05	6.38333e-05	3.262e-05	3.41466e-05	0
Bacteria/Actinobacteria/Actinobacteria/Frankiales/Sporichthyaceae/OTU_000125	0.000619394	0.000783205	0.0010439	0.00142738	0.00148332	0.00208273	0.00134084	0.00157326	0.000785051	0.00231499	0.00567446	0.00132296	0.000630547	0.000266013	0.00187778	0.00165893	0.0017695	0.00425	0.00561028	0.00116449	0.00241543	0.00175486	0.00160836	0.00139575	0.0044529	0.00215299	0.00182311	0.00182451	0.00212631	0.000915064	0.00165887	0.00187402	0.00255056	0.00360988	0.00158878	0.00156205	0.000118579	0.000148038	0.000112074	5.10595e-05	6.76005e-05	0.000128467	0.000155012	7.16469e-05	0.000248488	0.0002298	0.0003262	0.00010244	0.000169719
Bacteria/Actinobacteria/Actinobacteria/Frankiales/Sporichthyaceae/OTU_000161	0.0012227	0.00103339	0.00136256	0.0013053	0.00232824	0.00189264	0.0018237	0.00121705	0.000557799	0.00268294	0.000766819	4.97354e-05	8.59837e-05	5.70028e-05	0.00136777	0.00120354	0.00104295	0.00142238	0.00156566	0.000121512	0.000158019	0.00156957	0.00167538	0.00164206	0.00121443	0.00152734	0.000195651	0.000921197	0.00209201	0.00171762	0.00160331	0.00170365	0.00334001	0.00269956	0.000687042	0.000752453	3.55737e-05	0.00032075	7.84516e-05	2.55297e-05	0.000135201	0.00011562	7.75062e-05	9.55292e-05	9.93953e-05	8.93666e-05	4.89301e-05	8.53665e-05	4.24298e-05
Bacteria/Actinobacteria/Actinobacteria/Frankiales/Sporichthyaceae/OTU_002031	0.00238105	0.00287175	0.00475798	0.00437604	0.00617736	0.0044382	0.00604975	0.00369073	0.00333647	0.00673034	0.00298207	0.000397883	0.000391704	7.60037e-05	0.00508856	0.00413106	0.00457022	0.00438709	0.0038924	0.000415165	0.000744946	0.00544989	0.00533887	0.00607563	0.00706392	0.00728705	0.00225888	0.00381	0.0044241	0.00366026	0.00415909	0.00563269	0.0059513	0.00718837	0.00283405	0.00280979	0.000201584	0.000838885	0.000224147	5.10595e-05	0.000270402	0.000334014	0.000387531	0.000453764	0.000513543	0.000242567	0.00021203	0.00020488	0.000381868
Bacteria/Actinobacteria/Actinobacteria/Frankiales/Sporichthyaceae/OTU_011187	4.02204e-05	0.000163168	0.000186803	0.000103297	0.00019715	0.000256209	0.000195539	0.000128631	7.23073e-05	0.000337284	8.52021e-05	0	0	0	0.000324555	0.0002033	0.000292963	0.000188508	0.000282689	1.0126e-05	1.12871e-05	0.000130797	0.000145199	0.000147786	0.000667935	0.000386434	0.000106719	0.000143099	0.000205772	9.00063e-05	0.000126995	0.000170365	0.000789458	0.000847537	8.58802e-05	7.61977e-05	1.18579e-05	2.46731e-05	1.12074e-05	0	0	0	1.55012e-05	2.38823e-05	0	0	0	0	1.41433e-05
Bacteria/Actinobacteria/Actinobacteria/Micrococcales/Microbacteriaceae/Alpinimonas/OTU_008114	0	2.17557e-05	3.29652e-05	0	5.63285e-05	1.65296e-05	1.19718e-05	0	8.26369e-05	0.000107318	0	1.98942e-05	0	0	2.31825e-05	3.2528e-05	3.51556e-05	0	0	0	0	1.08998e-05	1.11692e-05	0	0	0	0	1.78873e-05	0	1.50011e-05	7.9372e-06	3.19434e-05	0	9.41708e-05	0	0	0	0	0	0	0	0	1.55012e-05	0	0	0	0	1.70733e-05	0
Bacteria/Actinobacteria/Actinobacteria/Micrococcales/Microbacteriaceae/Candidatus_Aquiluna/OTU_000012	0.0142863	0.0162733	0.0198561	0.0218802	0.0170206	0.0219926	0.0159943	0.0121111	0.0680928	0.0239471	0.0108377	0.0526897	0.00122288	0.00632731	0.0255587	0.0164104	0.0133826	0.0216613	0.00961141	0.00279477	0.00119643	0.0136683	0.0125877	0.017685	0.00927013	0.0174263	0.00417982	0.00904204	0.0155701	0.0129234	0.0126519	0.0127774	0.011599	0.0148476	0.00581838	0.00519097	0.00128065	0.00162842	0.00110953	0.000280827	0.000959926	0.000835036	0.00111609	0.00140906	0.00175598	0.000778766	0.000864431	0.000580492	0.000664734
Bacteria/Actinobacteria/Actinobacteria/Micrococcales/Microbacteriaceae/Candidatus_Aquiluna/OTU_000114	0.000555042	0.000783205	0.00127466	0.000826376	0.000619614	0.000727303	0.000730279	0.000742104	0.00199362	0.000904533	0.00040897	0.00294434	0.000171967	0.00157708	0.000614336	0.00044726	0.000574208	0.00202218	0.000695849	0.000850581	0.00027089	0.000752085	0.000681321	0.00121513	0.000728656	0.000552049	0.000293477	0.000456127	0.000668759	0.00043503	0.00045242	0.000457856	0.00182183	0.00100449	0.000944682	0.00034289	5.92895e-05	7.40192e-05	2.24147e-05	1.27649e-05	2.70402e-05	5.13868e-05	4.65037e-05	0.000143294	0.000115961	2.55333e-05	3.262e-05	6.82932e-05	2.82865e-05
Bacteria/Actinobacteria/Actinobacteria/Micrococcales/Microbacteriaceae/Candidatus_Aquiluna/OTU_001062	0.000185014	0.000369847	0.000593374	0.000169032	0.000422464	0.000421505	0.000411032	0.000702525	0.00115692	0.000245297	0.000102243	0.000248677	0.000162414	3.80019e-05	0.000289781	0.000398468	0.000468741	0.000736894	0.00106552	4.05039e-05	0.000180593	0.000762984	0.000346245	0.00160922	0.000404809	0.000165615	0.000124505	0.000196761	0.000411544	0.000390027	0.000333362	0.000255548	0.00267201	0.00150673	0.00015029	0.000142871	0	7.40192e-05	7.84516e-05	3.82946e-05	6.76005e-05	1.28467e-05	0	0.000119412	3.31318e-05	3.83e-05	4.89301e-05	0	1.41433e-05
Bacteria/Actinobacteria/Actinobacteria/Micrococcales/Microbacteriaceae/Candidatus_Aquiluna/OTU_002565	0.000579174	0.00107691	0.00190099	0.00138981	0.001258	0.00114054	0.00109342	0.00124673	0.00412152	0.0017784	0.000664576	0.00845502	0.000324827	0.0040852	0.00139095	0.000870124	0.000761704	0.00320463	0.00119599	0.00130625	0.000496631	0.00139517	0.000982889	0.0015928	0.000748897	0.000552049	0.000337943	0.000617113	0.00137181	0.000705049	0.00100802	0.000841177	0.00236837	0.00178925	0.00134188	0.000657205	5.92895e-05	0.000172712	6.72442e-05	3.82946e-05	8.11205e-05	0.00011562	4.65037e-05	4.77646e-05	0.000182225	7.66e-05	8.15501e-05	0.000119513	5.65731e-05
Bacteria/Actinobacteria/Actinobacteria/Micrococcales/Microbacteriaceae/Candidatus_Aquiluna/OTU_012990	0	0	0	9.39064e-06	2.81643e-05	1.65296e-05	3.19248e-05	2.96842e-05	0.000123955	6.13243e-05	6.81617e-05	0.000278518	9.55374e-06	1.90009e-05	2.31825e-05	3.2528e-05	1.17185e-05	0.000137097	6.52358e-05	0	1.12871e-05	2.17996e-05	1.11692e-05	0	4.04809e-05	9.20082e-05	5.33594e-05	6.26056e-05	3.42953e-05	1.50011e-05	7.9372e-06	1.06478e-05	0	3.13903e-05	2.14701e-05	9.52472e-06	0	0	0	0	0	0	0	0	0	1.27667e-05	1.631e-05	0	0
Bacteria/Actinobacteria/Actinobacteria/Micrococcales/Microbacteriaceae/OTU_000136	0.00258215	0.0026977	0.00374705	0.00114566	0.00154903	0.00149593	0.00188356	0.00146442	0.00176636	0.00254496	0.0017722	0.000318307	0.000659208	0.00020901	0.00334987	0.00176464	0.00195699	0.00969959	0.00110901	0.00378711	0.000101584	0.00148237	0.00145199	0.00144502	0.00121443	0.000331229	0.000124505	0.000295141	0.0014747	0.00128259	0.00169856	0.000883768	0.00382583	0.00364127	0.000794392	0.000809601	0.000106721	0.00032075	7.84516e-05	0.000140414	0.000135201	0.000102774	0.000170514	9.55292e-05	0.000629504	3.83e-05	0.0001631	6.82932e-05	7.07164e-05
Bacteria/Actinobacteria/Actinobacteria/Micrococcales/Microbacteriaceae/OTU_000751	0.000265455	0.00030458	0.000494478	0.000187813	0.000460016	0.00022315	0.000391079	0.000366105	0.000568129	0.000214635	8.52021e-05	0.000228783	0.000114645	1.90009e-05	0.000266599	0.000504184	0.000421867	0.000531249	0.000304434	9.11337e-05	0.000101584	0.000414192	0.000536121	0.000804611	0.000303607	1.84016e-05	4.44662e-05	8.94366e-05	0.000308658	0.000232516	0.000230179	0.000149069	0.00097164	0.000627806	0.000214701	0.000133346	3.55737e-05	4.93462e-05	5.60368e-05	2.55297e-05	4.05603e-05	5.13868e-05	3.10025e-05	7.16469e-05	4.96977e-05	2.55333e-05	1.631e-05	1.70733e-05	5.65731e-05
Bacteria/Actinobacteria/Actinobacteria/Micrococcales/Microbacteriaceae/OTU_003850	0.000297631	0.000239313	0.000516455	0.000131469	0.000347359	0.000214885	0.000315257	0.000316631	0.000733403	0.000275959	0.000102243	0.000198942	2.86612e-05	0.000152007	0.00027819	0.000463524	0.000328119	0.000394153	0.000152217	3.03779e-05	7.90094e-05	0.000250695	0.000390922	0.000640405	0.000161924	7.36065e-05	4.44662e-05	0.000116268	0.000360101	0.000210015	0.000261928	0.000127774	0.000668003	0.000470854	0.000118085	0.000190494	0	4.93462e-05	3.36221e-05	0	0	2.56934e-05	3.10025e-05	2.38823e-05	6.62636e-05	3.83e-05	1.631e-05	5.12199e-05	5.65731e-05
Bacteria/Actinobacteria/Actinobacteria/Micrococcales/Microbacteriaceae/OTU_005886	0.00135945	0.00095725	0.00168123	0.000516485	0.000891868	0.00100004	0.00123309	0.00107852	0.000774721	0.00194705	0.000937223	0.000129312	0.000171967	1.90009e-05	0.00206324	0.00105716	0.00119529	0.00359879	0.000717594	0.000779699	4.51483e-05	0.00098098	0.00122861	0.00105092	0.00087034	0.000533647	1.77865e-05	0.000429296	0.0014404	0.000915064	0.0013652	0.000787938	0.00224692	0.00266817	0.00226509	0.00166683	0.000106721	0.000222058	0.000179318	0.000178708	6.76005e-05	0.000167007	0.000139511	9.55292e-05	0.000231922	6.38333e-05	0.00017941	0.00010244	0.000113146
Bacteria/Actinobacteria/Actinobacteria/Micrococcales/Microbacteriaceae/OTU_008523	2.41322e-05	0	3.29652e-05	0	0	0	0	0	0	0	0	0	0	0	0	0	0	0	0	3.03779e-05	0	0	0	0	0	0	0	0	0	0	2.38116e-05	0	0	0	0	0	5.92895e-05	0	2.24147e-05	6.38244e-05	4.05603e-05	3.85401e-05	1.55012e-05	2.38823e-05	0	0	3.262e-05	0	2.82865e-05
Bacteria/Actinobacteria/Actinobacteria/Micrococcales/Micrococcaceae/Arthrobacter/OTU_003744	8.04408e-06	0	3.29652e-05	0	0	0	1.19718e-05	0	4.13185e-05	0	0	0	0.000601886	0	1.15912e-05	0	0	0	0	4.05039e-05	0	0	0	0	0	0	0.000266797	8.94366e-06	0	0	0	0	0	0	0	1.90494e-05	0	0	0	0	0	0	0	0	0	0	0	0	0
Bacteria/Actinobacteria/Actinobacteria/Micrococcales/Micrococcaceae/Micrococcus/OTU_007995	4.82645e-05	0	0	3.75626e-05	9.38808e-06	2.47944e-05	3.9906e-06	0	0	0	0	0	0	0	1.15912e-05	0	1.17185e-05	0	0	0	0	0	0	0	0	0	0	8.94366e-06	0	1.50011e-05	7.9372e-06	3.19434e-05	0	0	3.22051e-05	9.52472e-06	3.55737e-05	0	2.24147e-05	1.27649e-05	0	0	0	0	0	0	0	0	0
Bacteria/Actinobacteria/Actinobacteria/Micrococcales/Micrococcaceae/Rothia/OTU_013156	0	0	0	0.000131469	0	3.30592e-05	3.9906e-06	0	0	0	0	0	0	0	0	0	0	0	0	0	0	0	0	0	0	0	0	0	0	0	7.9372e-06	0	0	0	0	0	1.18579e-05	0	1.12074e-05	0	0	0	0	0	0	0	0	0	0
Bacteria/Actinobacteria/Actinobacteria/Micrococcales/OTU_000170	0.0029924	0.00203416	0.00272512	0.00087333	0.00130494	0.00130584	0.00176384	0.00171179	0.00271669	0.00214635	1.70404e-05	3.97883e-05	2.86612e-05	3.80019e-05	0.00270076	0.00128486	0.00155856	0.000325605	2.17453e-05	4.05039e-05	0	0.00162407	0.00169772	0.00211826	0.000141683	7.36065e-05	2.66797e-05	8.94366e-06	0.000908826	0.0013576	0.00173825	0.00142681	0.000607275	0.000878928	0	2.85741e-05	8.30053e-05	7.40192e-05	4.48295e-05	0	9.46406e-05	5.13868e-05	6.20049e-05	0.000143294	8.28295e-05	5.10667e-05	9.78601e-05	8.53665e-05	0.000155576
Bacteria/Actinobacteria/Actinobacteria/Micrococcales/OTU_004744	0	0	0	0	0	0	3.9906e-06	0	1.03296e-05	0	0	0	0	0	1.15912e-05	0	0	1.71371e-05	0	2.02519e-05	0	0	0	0	2.02405e-05	3.68033e-05	0	0	0	0	7.9372e-06	0	0	0	0	9.52472e-06	2.37158e-05	2.46731e-05	2.24147e-05	0	4.05603e-05	5.13868e-05	6.20049e-05	0	0	1.27667e-05	0	0	0
Bacteria/Actinobacteria/Actinobacteria/Micrococcales/OTU_004821	8.04408e-06	0	0	0	9.38808e-06	2.47944e-05	0	9.89472e-06	4.13185e-05	0	0	5.96825e-05	0	7.60037e-05	0	8.132e-06	0	0.00041129	0	0.00057718	0	0	1.11692e-05	1.64206e-05	0	0	0	1.78873e-05	3.42953e-05	7.50053e-06	7.9372e-06	1.06478e-05	0	3.13903e-05	5.36751e-05	0	0	0	0	0	1.35201e-05	0	0	0	4.96977e-05	0	0	0	0
Bacteria/Actinobacteria/Actinobacteria/Micrococcales/OTU_012422	0	0	1.09884e-05	2.81719e-05	0	0	0	0	1.03296e-05	0	0	0	0	0	0	0	0	0	0	0	0	0	1.11692e-05	0	0	0	0	0	0	7.50053e-06	0	0	0	0	0	0	0	0	0	0	0	0	0	0	0	0	0	0	0
Bacteria/Actinobacteria/Actinobacteria/OTU_000983	2.41322e-05	3.26335e-05	4.39536e-05	0.000178422	5.63285e-05	0.000115707	4.78872e-05	0.000207789	9.29666e-05	0.000383277	0.000119283	0.000129312	8.59837e-05	5.70028e-05	0.000173869	7.3188e-05	7.03111e-05	0.000102822	0.000130472	8.10077e-05	0.000146732	5.44989e-05	7.81843e-05	8.21032e-05	8.09618e-05	0.000423238	0.000142292	0.000572394	3.42953e-05	0.000127509	1.58744e-05	7.45347e-05	0.000121455	9.41708e-05	0.000236171	0.000238118	2.37158e-05	0	0	1.27649e-05	0	1.28467e-05	0	4.77646e-05	0	1.27667e-05	1.631e-05	0	1.41433e-05
Bacteria/Actinobacteria/Actinobacteria/OTU_001116	8.04408e-06	0.000184923	0.000131861	9.39064e-06	0	8.2648e-06	0	2.96842e-05	0	3.06621e-05	1.70404e-05	0	2.86612e-05	0	0	0	0	1.71371e-05	2.17453e-05	3.03779e-05	0	0	0	0	0	0	8.89324e-06	0	0	0	0	0	0	0	0	0	0.000426884	0.000197385	0.00025777	0.000242533	0.000310962	0.000256934	0.00024802	0.000119412	0.000182225	0.000370233	0.00017941	0.000170733	0.000141433
Bacteria/Actinobacteria/Actinobacteria/OTU_001194	0	0.000228435	2.19768e-05	3.75626e-05	0	2.47944e-05	6.38496e-05	1.97894e-05	4.13185e-05	4.59932e-05	5.11213e-05	1.98942e-05	4.77687e-05	3.80019e-05	1.15912e-05	4.8792e-05	3.51556e-05	8.56854e-05	6.52358e-05	4.05039e-05	1.12871e-05	2.17996e-05	2.23384e-05	0	6.07214e-05	5.52049e-05	0.000106719	8.94366e-05	8.57383e-05	7.50053e-06	2.38116e-05	0	0	0	6.44102e-05	6.6673e-05	8.30053e-05	2.46731e-05	6.72442e-05	2.55297e-05	0	3.85401e-05	4.65037e-05	0	6.62636e-05	6.38333e-05	1.631e-05	1.70733e-05	5.65731e-05
Bacteria/Actinobacteria/Actinobacteria/OTU_002560	0	4.35114e-05	5.4942e-05	0	0	1.65296e-05	0	0	0	0	0	0	0	0	0	0	0	0	0	0	0	0	0	0	0	1.84016e-05	0	8.94366e-06	0	0	0	0	0	3.13903e-05	0	9.52472e-06	5.92895e-05	7.40192e-05	8.9659e-05	0	2.70402e-05	7.70802e-05	6.20049e-05	4.77646e-05	6.62636e-05	3.83e-05	3.262e-05	0	2.82865e-05
Bacteria/Actinobacteria/Actinobacteria/OTU_002595	8.04408e-06	5.43892e-05	7.69189e-05	2.81719e-05	0	3.30592e-05	7.9812e-06	2.96842e-05	1.03296e-05	7.66554e-05	0	0	0	0	1.15912e-05	1.6264e-05	1.17185e-05	8.56854e-05	2.17453e-05	0	0	0	0	3.28413e-05	0	0	1.77865e-05	3.57747e-05	0	4.50032e-05	7.9372e-06	3.19434e-05	0	0	0	2.85741e-05	8.30053e-05	0.000123365	0.000100866	6.38244e-05	6.76005e-05	8.99269e-05	3.10025e-05	0	8.28295e-05	2.55333e-05	0	6.82932e-05	8.48596e-05
Bacteria/Actinobacteria/Actinobacteria/OTU_002645	0	1.08778e-05	0	7.51251e-05	4.69404e-05	4.95888e-05	7.18308e-05	6.9263e-05	1.03296e-05	0.000153311	0	0	0	0.000133007	2.31825e-05	4.066e-05	1.17185e-05	0.000137097	0	1.0126e-05	6.77224e-05	1.08998e-05	3.35076e-05	1.64206e-05	6.07214e-05	1.84016e-05	3.55729e-05	8.94366e-05	1.71477e-05	3.75026e-05	1.58744e-05	2.12956e-05	6.07275e-05	3.13903e-05	3.22051e-05	7.61977e-05	0	2.46731e-05	0	0	1.35201e-05	0	0	0	0	1.27667e-05	1.631e-05	0	4.24298e-05
Bacteria/Actinobacteria/Actinobacteria/OTU_002923	0	0	0	6.57345e-05	2.81643e-05	5.78536e-05	3.9906e-06	7.91578e-05	3.09889e-05	9.19864e-05	0	4.97354e-05	1.91075e-05	0	2.31825e-05	0	1.17185e-05	1.71371e-05	6.52358e-05	1.0126e-05	1.12871e-05	0	0	4.92619e-05	6.07214e-05	3.68033e-05	8.89324e-05	2.6831e-05	3.42953e-05	1.50011e-05	1.58744e-05	6.38869e-05	0	6.27806e-05	3.22051e-05	3.80989e-05	0	0	1.12074e-05	1.27649e-05	4.05603e-05	3.85401e-05	3.10025e-05	0	0	1.27667e-05	0	0	2.82865e-05
Bacteria/Actinobacteria/Actinobacteria/OTU_002996	8.04408e-06	7.61449e-05	3.29652e-05	0	0	0	0	2.96842e-05	0	0	0	0	9.55374e-06	0	0	8.132e-06	0	0	0	0	0	0	0	0	0	0	0	0	0	0	0	0	0	0	0	0	7.11474e-05	9.86923e-05	7.84516e-05	6.38244e-05	8.11205e-05	0.000179854	9.30074e-05	4.77646e-05	8.28295e-05	0.000165967	6.52401e-05	3.41466e-05	4.24298e-05
Bacteria/Actinobacteria/Actinobacteria/OTU_004453	0	4.35114e-05	4.39536e-05	0	0	0	7.9812e-06	0	0	0	3.40808e-05	0	9.55374e-06	0	0	0	1.17185e-05	0	0	2.02519e-05	1.12871e-05	0	0	0	2.02405e-05	0	0	0	0	0	0	0	0	0	0	0	2.37158e-05	0	6.72442e-05	1.27649e-05	5.40804e-05	7.70802e-05	1.55012e-05	7.16469e-05	3.31318e-05	6.38333e-05	3.262e-05	6.82932e-05	4.24298e-05
Bacteria/Actinobacteria/Actinobacteria/OTU_005335	0	0	0	6.57345e-05	1.87762e-05	8.2648e-06	1.19718e-05	1.97894e-05	3.09889e-05	7.66554e-05	3.40808e-05	2.98412e-05	9.55374e-06	0	2.31825e-05	2.4396e-05	0	6.85483e-05	0	4.05039e-05	2.25741e-05	0	1.11692e-05	3.28413e-05	0	0	4.44662e-05	3.57747e-05	1.71477e-05	1.50011e-05	1.58744e-05	1.06478e-05	0	0	4.29401e-05	2.85741e-05	0	2.46731e-05	0	0	0	0	0	0	0	0	0	1.70733e-05	0
Bacteria/Actinobacteria/Actinobacteria/OTU_007606	0	0	1.09884e-05	0	0	0	3.9906e-06	1.97894e-05	0	1.53311e-05	0	0	0	3.80019e-05	0	0	0	0	0	0	0	0	0	0	0	0	8.89324e-06	0	0	0	0	0	0	0	0	0	2.37158e-05	0	0	0	0	0	0	0	1.65659e-05	0	0	0	0
Bacteria/Actinobacteria/Actinobacteria/OTU_007889	0	2.17557e-05	2.19768e-05	0	0	0	0	0	0	0	0	0	0	0	0	0	1.17185e-05	0	0	1.0126e-05	0	0	0	0	0	0	0	0	0	0	0	0	0	0	0	0	2.37158e-05	0	2.24147e-05	1.27649e-05	0	5.13868e-05	1.55012e-05	0	1.65659e-05	1.27667e-05	0	0	2.82865e-05
Bacteria/Actinobacteria/Actinobacteria/OTU_009258	0	0	0	0	0	0	0	0	0	0	0	0	0	0	0	0	0	0	0	6.07558e-05	9.02965e-05	2.17996e-05	0	0	0	0	0	0	0	0	0	0	0	0	0	7.61977e-05	0	0	0	0	0	0	0	0	0	0	0	0	0
Bacteria/Actinobacteria/Actinobacteria/OTU_009600	0	0	0	0	0	1.65296e-05	1.59624e-05	1.97894e-05	1.03296e-05	1.53311e-05	3.40808e-05	1.98942e-05	0	0	0	0	0	0	0	5.06298e-05	1.12871e-05	1.08998e-05	0	0	0	0	1.77865e-05	3.57747e-05	1.71477e-05	7.50053e-06	0	2.12956e-05	0	3.13903e-05	0	9.52472e-06	0	2.46731e-05	0	0	0	0	0	0	0	0	1.631e-05	0	0
Bacteria/Actinobacteria/Actinobacteria/OTU_011010	0	0	0	0	1.87762e-05	0	0	0	0	0	0	0	0	0	0	0	0	0	0	2.02519e-05	0	0	0	0	2.02405e-05	0	2.66797e-05	1.78873e-05	0	7.50053e-06	0	0	0	0	0	2.85741e-05	0	0	1.12074e-05	0	0	0	0	0	0	0	0	0	0
Bacteria/Actinobacteria/Actinobacteria/PeM15/OTU_000082	0.000941158	0.000424236	0.00110983	0.00159641	0.000910644	0.00143808	0.00191948	0.00245389	0.00204526	0.00381744	0.0008009	0.000318307	9.55374e-05	0.000133007	0.0037092	0.00127672	0.00125388	0.00140524	0.000717594	0.000172141	0.000135445	0.00116628	0.000714828	0.00246309	0.00107274	0.00152734	9.78256e-05	0.00110901	0.000977417	0.00104257	0.00113502	0.000862473	0.000910913	0.0016009	0.000450871	0.00068578	4.74316e-05	7.40192e-05	4.48295e-05	3.82946e-05	8.11205e-05	7.70802e-05	7.75062e-05	0.000167176	3.31318e-05	2.55333e-05	0.00014679	3.41466e-05	8.48596e-05
Bacteria/Actinobacteria/Actinobacteria/PeM15/OTU_000127	0.000699835	0.000456869	0.000923026	0.000572829	0.000431852	0.000586801	0.00105751	0.00126652	0.000578459	0.00185506	0.000443051	7.95767e-05	0.000162414	0.000114006	0.00100844	0.000699352	0.000527333	0.000565524	0.000434906	7.08818e-05	9.02965e-05	0.000708485	0.000982889	0.00129723	0.00218597	0.00143533	0.000827071	0.00131472	0.000565873	0.00057004	0.000642913	0.000734699	0.000789458	0.00153812	0.000364991	0.000781027	4.74316e-05	4.93462e-05	3.36221e-05	2.55297e-05	2.70402e-05	0	1.55012e-05	0.000119412	1.65659e-05	6.38333e-05	8.15501e-05	1.70733e-05	8.48596e-05
Bacteria/Actinobacteria/Actinobacteria/PeM15/OTU_000338	0.000691791	0.000348091	0.000494478	0.000948455	0.000957585	8.2648e-05	0.000606571	0.000989472	0.000165274	0.00127248	0.000221525	1.98942e-05	0	0	0.00037092	0.000211432	0.000527333	0.000171371	4.34906e-05	0	0	0.000337893	0.00027923	0.00050904	4.04809e-05	0.000404836	0	0.000152042	0.000377248	0.00029252	0.000420672	0.000670812	0.000303638	0.000219732	2.14701e-05	0.000152395	3.55737e-05	9.86923e-05	0	0	4.05603e-05	0	3.10025e-05	7.16469e-05	1.65659e-05	0	0	0	2.82865e-05
Bacteria/Actinobacteria/Actinobacteria/PeM15/OTU_000549	0.000257411	5.43892e-05	0.000252733	0.000422579	0.000281643	0.00020662	0.000518778	0.000326526	0.0002789	0.00118049	0.000119283	7.95767e-05	3.8215e-05	0	0.000452059	0.000463524	0.000281245	0.000171371	8.69811e-05	2.02519e-05	1.12871e-05	0.000239795	0.000368583	0.000574722	0.000465531	0.000276025	0.000160078	0.000214648	0.000274363	0.000202514	0.000238116	0.000287491	0.000303638	0.000439464	3.22051e-05	0.00016192	1.18579e-05	2.46731e-05	0	1.27649e-05	2.70402e-05	1.28467e-05	3.10025e-05	7.16469e-05	1.65659e-05	0	1.631e-05	3.41466e-05	5.65731e-05
Bacteria/Actinobacteria/Actinobacteria/PeM15/OTU_000583	2.41322e-05	0.000119656	8.79073e-05	0.000112688	9.38808e-06	0.000140502	9.9765e-05	0.000128631	0.000144615	0.000199304	3.40808e-05	0.000179047	9.55374e-05	9.50047e-05	0.000255007	8.9452e-05	0.000105467	0.000171371	6.52358e-05	0.00010126	9.02965e-05	6.53987e-05	4.46768e-05	8.21032e-05	0.000161924	0.000184016	0.000168971	0.000259366	0.000102886	8.25058e-05	6.34976e-05	8.51825e-05	0.000121455	9.41708e-05	0.00019323	0.000123821	0.000249016	0.000148038	0.000246562	0.000127649	0.000148721	0.000295474	0.000139511	9.55292e-05	0.000165659	0.000165967	9.78601e-05	0.000136586	8.48596e-05
Bacteria/Actinobacteria/Actinobacteria/PeM15/OTU_000881	0.000128705	8.70227e-05	0.000252733	0.000159641	8.44928e-05	0.000198355	0.000303285	0.000296842	4.13185e-05	0.000337284	5.11213e-05	8.95237e-05	4.77687e-05	3.80019e-05	0.000255007	0.000211432	0.000175778	0.000154234	8.69811e-05	5.06298e-05	1.12871e-05	0.000228895	8.93535e-05	0.000229889	0.000323847	0.000184016	0.000115612	0.000178873	6.85906e-05	0.000127509	0.00014287	5.32391e-05	0.000121455	0.000219732	9.66152e-05	0.000142871	4.74316e-05	4.93462e-05	6.72442e-05	1.27649e-05	2.70402e-05	5.13868e-05	3.10025e-05	4.77646e-05	0	1.27667e-05	3.262e-05	3.41466e-05	5.65731e-05
Bacteria/Actinobacteria/Actinobacteria/PeM15/OTU_001880	0.00078832	0.000369847	0.000813142	0.000807595	0.000657166	0.000801686	0.00127699	0.00136547	0.00123955	0.00211569	0.000511213	0.000109418	5.73225e-05	1.90009e-05	0.00202847	0.000927048	0.000890608	0.000462701	0.00036967	8.10077e-05	3.38612e-05	0.000675786	0.000658982	0.00160922	0.000667935	0.000699262	7.11459e-05	0.000715493	0.000617316	0.000532537	0.000722285	0.000766643	0.00048582	0.000816147	0.000161025	0.000352415	1.18579e-05	9.86923e-05	6.72442e-05	1.27649e-05	6.76005e-05	5.13868e-05	1.55012e-05	4.77646e-05	3.31318e-05	6.38333e-05	0.00011417	0	4.24298e-05
Bacteria/Actinobacteria/Actinobacteria/PeM15/OTU_001910	0	3.26335e-05	7.69189e-05	5.63438e-05	0	1.65296e-05	1.59624e-05	0	2.06592e-05	6.13243e-05	3.40808e-05	0	9.55374e-06	3.80019e-05	1.15912e-05	4.8792e-05	0	3.42742e-05	0	2.02519e-05	0	0	0	3.28413e-05	4.04809e-05	7.36065e-05	0	0.000116268	0	2.25016e-05	1.58744e-05	2.12956e-05	0	0	9.66152e-05	3.80989e-05	0.000130437	4.93462e-05	5.60368e-05	8.93541e-05	9.46406e-05	6.42335e-05	6.20049e-05	4.77646e-05	8.28295e-05	3.83e-05	9.78601e-05	1.70733e-05	4.24298e-05
Bacteria/Actinobacteria/Actinobacteria/PeM15/OTU_002388	4.82645e-05	5.43892e-05	9.88957e-05	3.75626e-05	3.75523e-05	4.1324e-05	7.18308e-05	0.000148421	2.06592e-05	0.000229966	0	0	0	0	0.000115912	2.4396e-05	3.51556e-05	0	0	0	0	3.26993e-05	0	6.56825e-05	2.02405e-05	0	0	0	1.71477e-05	2.25016e-05	3.9686e-05	2.12956e-05	6.07275e-05	3.13903e-05	2.14701e-05	4.76236e-05	0	0	1.12074e-05	0	0	0	0	0	0	0	0	0	0
Bacteria/Actinobacteria/Actinobacteria/PeM15/OTU_002574	0	3.26335e-05	3.29652e-05	0	0	0	0	0	0	0	0	0	0	0	0	0	0	1.71371e-05	2.17453e-05	0	0	0	0	0	0	0	0	0	0	0	0	0	0	0	0	0	0.000106721	7.40192e-05	8.9659e-05	6.38244e-05	6.76005e-05	8.99269e-05	9.30074e-05	4.77646e-05	4.96977e-05	1.27667e-05	3.262e-05	0	0.000141433
Bacteria/Actinobacteria/Actinobacteria/PeM15/OTU_003515	0.000321763	0.00025019	0.000340641	0.000385016	0.000657166	7.43832e-05	0.000315257	0.000484841	0.000165274	0.000843209	0.000187445	0	0	0	0.000197051	8.9452e-05	0.000281245	0.000188508	0	0	0	0.000283394	8.93535e-05	0.000295571	8.09618e-05	0.000202418	0	8.0493e-05	0.000342953	0.000187513	0.000182556	0.000255548	0.000182183	0.000156951	0	8.57224e-05	1.18579e-05	4.93462e-05	1.12074e-05	0	2.70402e-05	0	6.20049e-05	0	0	0	3.262e-05	0	1.41433e-05
Bacteria/Actinobacteria/Actinobacteria/PeM15/OTU_003670	0	0	4.39536e-05	2.81719e-05	4.69404e-05	1.65296e-05	6.78402e-05	9.89472e-06	2.06592e-05	4.59932e-05	3.40808e-05	9.94708e-06	0	0	2.31825e-05	8.132e-06	5.85926e-05	1.71371e-05	0	0	0	2.17996e-05	6.70151e-05	8.21032e-05	0	3.68033e-05	0	0	0	2.25016e-05	7.9372e-05	2.12956e-05	0	0	0	0	0	0	0	0	0	0	0	0	0	0	0	0	0
Bacteria/Actinobacteria/Actinobacteria/PeM15/OTU_004319	0.000732011	0.000435114	0.000857096	0.00073247	0.000544509	0.000710773	0.00129295	0.00147431	0.000826369	0.00205436	0.000528253	0.000268571	0.000315274	0.000152007	0.00133299	0.00102463	0.000656237	0.000839717	0.000652358	0.000182267	0.000158019	0.000806583	0.00102757	0.00170775	0.00198356	0.00161934	0.0010494	0.00160986	0.000960269	0.000607543	0.00099215	0.000606925	0.00048582	0.0016009	0.000568956	0.000914373	3.55737e-05	4.93462e-05	6.72442e-05	1.27649e-05	6.76005e-05	6.42335e-05	0.000139511	0.000119412	3.31318e-05	2.55333e-05	4.89301e-05	6.82932e-05	8.48596e-05
Bacteria/Actinobacteria/Actinobacteria/PeM15/OTU_005428	0.0016249	0.00080496	0.00216472	0.00169032	0.00119229	0.00169428	0.0026737	0.00295852	0.00303691	0.00440002	0.000903142	0.000268571	8.59837e-05	7.60037e-05	0.00485673	0.00200047	0.00162887	0.00107964	0.000456651	0.000172141	3.38612e-05	0.00118808	0.00107224	0.0031035	0.00137635	0.00176656	0.000177865	0.00110007	0.00152614	0.00171012	0.00161919	0.00151199	0.0010931	0.00163229	0.000322051	0.000657205	4.74316e-05	2.46731e-05	0.000100866	6.38244e-05	5.40804e-05	8.99269e-05	0.00012401	0.000214941	8.28295e-05	5.10667e-05	0.00014679	8.53665e-05	0.000169719
Bacteria/Actinobacteria/Actinobacteria/PeM15/OTU_011854	0	2.17557e-05	0	3.75626e-05	0	3.30592e-05	1.19718e-05	9.89472e-06	0	1.53311e-05	0	0	0	0	1.15912e-05	0	1.17185e-05	0	0	0	0	0	0	0	2.02405e-05	0	0	0	1.71477e-05	0	0	0	0	0	3.22051e-05	0	1.18579e-05	0	1.12074e-05	0	0	0	0	0	0	0	0	0	0
Bacteria/Actinobacteria/Actinobacteria/Propionibacteriales/Propionibacteriaceae/Propionibacterium/OTU_005096	4.02204e-05	0	0	5.63438e-05	4.69404e-05	4.95888e-05	1.9953e-05	1.97894e-05	1.03296e-05	1.53311e-05	0	0	0	0	0	8.132e-06	2.3437e-05	1.71371e-05	0	0	0	0	0	1.64206e-05	0	1.84016e-05	1.77865e-05	8.94366e-06	6.85906e-05	0	1.58744e-05	2.12956e-05	0	0	5.36751e-05	3.80989e-05	8.30053e-05	2.46731e-05	0	3.82946e-05	1.35201e-05	2.56934e-05	0	0	0	0	0	0	0
Bacteria/Actinobacteria/Actinobacteria/Propionibacteriales/Propionibacteriaceae/uncultured/OTU_005680	0	0	0	3.75626e-05	1.87762e-05	8.2648e-06	3.19248e-05	1.97894e-05	0	0	0	1.98942e-05	0	3.80019e-05	2.31825e-05	8.132e-06	1.17185e-05	1.71371e-05	0	3.03779e-05	3.38612e-05	2.17996e-05	0	1.64206e-05	2.02405e-05	1.84016e-05	8.89324e-06	8.0493e-05	1.71477e-05	1.50011e-05	2.38116e-05	1.06478e-05	0	0	0	9.52472e-06	0	0	0	0	0	0	1.55012e-05	0	1.65659e-05	0	0	1.70733e-05	0
Bacteria/Actinobacteria/Actinobacteria/Pseudonocardiales/Pseudonocardiaceae/Amycolatopsis/OTU_003335	1.60882e-05	0	1.09884e-05	0	0	0	3.9906e-06	0	3.09889e-05	0	0	0	0.000334381	0	0	0	0	0	0	1.0126e-05	0	0	0	0	0	0	0.000168971	8.94366e-06	0	0	0	0	0	0	0	0	0	0	0	0	0	0	0	0	0	0	0	0	0
Bacteria/Actinobacteria/Actinobacteria/Pseudonocardiales/Pseudonocardiaceae/Pseudonocardia/OTU_010072	0	0	1.09884e-05	0	0	0	0	0	0	0	0	0	0.000181521	0	0	0	1.17185e-05	0	0	0	0	0	0	0	0	0	0.000106719	8.94366e-06	0	0	0	0	0	0	0	0	0	0	0	0	0	0	0	0	0	0	0	0	0
Bacteria/Actinobacteria/Coriobacteriia/Coriobacteriales/Coriobacteriaceae/uncultured/OTU_002046	0	0.000261068	9.88957e-05	0	0	0	0	0	0	0	1.70404e-05	0	0	0	0	8.132e-06	0	0	0	1.0126e-05	0	0	0	0	0	0	8.89324e-06	0	0	0	0	0	0	0	0	0	7.11474e-05	0.000172712	0.000190525	0.000191473	0.000108161	0.000167007	0.000279022	0.000119412	0.000231922	0.000280867	0.00027727	0.00020488	0.000155576
Bacteria/Actinobacteria/Coriobacteriia/Coriobacteriales/Coriobacteriaceae/uncultured/OTU_002922	0	1.08778e-05	0	0	0	0	0	9.89472e-06	0	0	0	0	0	0	0	0	0	0	0	0	0	0	0	0	0	0	8.89324e-06	0	0	0	0	0	0	0	1.0735e-05	0	2.37158e-05	0	1.12074e-05	0	4.05603e-05	1.28467e-05	0	0	1.65659e-05	0	1.631e-05	0	0
Bacteria/Actinobacteria/Coriobacteriia/Coriobacteriales/Coriobacteriaceae/uncultured/OTU_004670	0	1.08778e-05	4.39536e-05	0	0	0	0	1.97894e-05	0	0	0	0	0	0	0	0	0	0	0	0	0	0	0	0	0	0	8.89324e-06	0	0	0	0	0	6.07275e-05	0	0	0	3.55737e-05	4.93462e-05	2.24147e-05	0	5.40804e-05	2.56934e-05	0	0	1.65659e-05	2.55333e-05	1.631e-05	3.41466e-05	1.41433e-05
Bacteria/Actinobacteria/Coriobacteriia/Coriobacteriales/Coriobacteriaceae/uncultured/OTU_007318	0	2.17557e-05	0	0	0	0	0	0	0	0	1.70404e-05	0	0	0	0	0	0	0	0	0	0	0	0	0	0	0	0	0	0	0	0	0	0	0	0	0	2.37158e-05	0	1.12074e-05	0	0	0	1.55012e-05	0	3.31318e-05	0	1.631e-05	0	0
Bacteria/Actinobacteria/Coriobacteriia/Coriobacteriales/Coriobacteriaceae/uncultured/OTU_009638	0	0	0	0	0	0	7.9812e-06	0	2.06592e-05	0	0	0	0	0	0	0	0	0	0	1.0126e-05	0	1.08998e-05	1.11692e-05	0	0	0	0	0	0	0	0	1.06478e-05	0	0	0	0	3.55737e-05	0	0	1.27649e-05	0	1.28467e-05	1.55012e-05	0	0	0	0	1.70733e-05	0
Bacteria/Actinobacteria/Coriobacteriia/Coriobacteriales/Coriobacteriaceae/uncultured/OTU_009769	0	0	0	0	9.38808e-06	8.2648e-06	0	0	0	0	0	0	2.86612e-05	0	0	0	0	0	0	0	0	0	0	0	0	0	0	0	0	0	0	0	0	0	0	0	1.18579e-05	0	0	0	0	0	0	2.38823e-05	0	1.27667e-05	0	5.12199e-05	0
Bacteria/Actinobacteria/Coriobacteriia/Coriobacteriales/Coriobacteriaceae/uncultured/OTU_011241	0	0	0	0	0	0	0	0	0	0	0	0	1.91075e-05	0	0	0	0	0	0	0	0	0	0	0	0	0	0	0	0	0	0	0	0	0	0	0	1.18579e-05	2.46731e-05	0	0	0	0	0	0	0	0	0	0	0
Bacteria/Actinobacteria/KIST-JJY010/OTU_006988	0	6.52671e-05	2.19768e-05	0	0	1.65296e-05	0	0	0	0	1.70404e-05	9.94708e-06	0	0	0	0	0	0	0	0	0	0	0	0	0	0	0	0	0	0	0	0	0	0	0	0	4.74316e-05	0	2.24147e-05	1.27649e-05	0	1.28467e-05	3.10025e-05	2.38823e-05	1.65659e-05	0.000102133	4.89301e-05	1.70733e-05	4.24298e-05
Bacteria/Actinobacteria/KIST-JJY010/OTU_009760	0	2.17557e-05	0	0	0	0	0	0	0	0	0	0	0	0	0	0	0	0	0	0	0	0	0	0	0	0	0	0	0	0	0	0	0	0	0	0	4.74316e-05	0	0	1.27649e-05	0	1.28467e-05	1.55012e-05	0	0	0	0	0	0
Bacteria/Actinobacteria/MB-Air 2-108/OTU_001316	8.04408e-06	0.000271946	0.000120872	0	0	1.65296e-05	3.9906e-06	9.89472e-06	0	1.53311e-05	0	0	8.59837e-05	0	0	8.132e-06	0	0	0	3.03779e-05	0	0	0	0	2.02405e-05	0	0	0	0	0	0	0	0	0	0	9.52472e-06	0.000249016	0.000296077	0.000156903	6.38244e-05	9.46406e-05	0.000282627	0.000263521	0.000143294	0.000165659	0.000127667	0.00021203	0.000136586	0.000212149
Bacteria/Actinobacteria/MB-Air 2-108/OTU_002349	0	0.000108778	3.29652e-05	0	0	0	0	0	0	0	3.40808e-05	0	0	1.90009e-05	0	1.6264e-05	0	0	0	0	0	0	0	0	0	0	0	0	0	0	0	0	0	0	0	1.90494e-05	8.30053e-05	0.000172712	0.000112074	0.000153178	0.000135201	0.000128467	0.000108509	0.000119412	9.93953e-05	0.000140433	9.78601e-05	0.000290246	4.24298e-05
Bacteria/Actinobacteria/MB-Air 2-108/OTU_002480	0	8.70227e-05	8.79073e-05	0	0	8.2648e-06	0	9.89472e-06	1.03296e-05	0	5.11213e-05	9.94708e-06	0	0	0	1.6264e-05	0	3.42742e-05	0	0	0	0	0	0	0	1.84016e-05	0	0	0	0	0	0	0	0	0	0	0.000118579	9.86923e-05	0.000168111	2.55297e-05	6.76005e-05	0.000141314	9.30074e-05	2.38823e-05	0.000132527	0.000165967	4.89301e-05	5.12199e-05	5.65731e-05
Bacteria/Actinobacteria/MB-Air 2-108/OTU_002649	0	8.70227e-05	8.79073e-05	0	0	8.2648e-06	0	0	0	0	0	9.94708e-06	0	0	0	8.132e-06	0	0	0	0	2.25741e-05	0	0	0	0	0	0	0	0	0	0	0	6.07275e-05	0	0	0	9.48632e-05	7.40192e-05	0.000190525	8.93541e-05	0.000108161	0.000231241	6.20049e-05	7.16469e-05	0.000115961	8.93666e-05	0.00011417	0	0.000127289
Bacteria/Actinobacteria/MB-Air 2-108/OTU_012414	0	1.08778e-05	0	0	0	0	0	0	0	0	0	0	9.55374e-06	0	0	0	0	0	0	0	0	0	0	0	0	0	0	0	0	0	0	0	0	0	0	0	1.18579e-05	2.46731e-05	0	0	1.35201e-05	2.56934e-05	1.55012e-05	0	0	1.27667e-05	1.631e-05	0	0
Bacteria/Actinobacteria/Nitriliruptoria/Nitriliruptorales/Nitriliruptoraceae/Nitriliruptor/OTU_002838	1.60882e-05	4.35114e-05	0.000120872	0	9.38808e-05	3.30592e-05	5.9859e-05	3.95789e-05	4.13185e-05	1.53311e-05	1.70404e-05	9.94708e-06	1.91075e-05	0	6.95475e-05	4.8792e-05	2.3437e-05	0.000171371	0.000130472	2.02519e-05	0	6.53987e-05	7.81843e-05	3.28413e-05	4.04809e-05	0	0	0	3.42953e-05	3.75026e-05	0	4.25913e-05	0.000425093	0.000219732	1.0735e-05	0	0	0	1.12074e-05	0	0	0	0	2.38823e-05	0	1.27667e-05	0	0	0
Bacteria/Actinobacteria/OPB41/OTU_003537	0	0	0	0	0	0	0	0	0	0	0	0	0	1.90009e-05	0	0	0	0	0	0	0	0	0	0	0	0	0	0	0	0	0	0	0	0	0	0	1.18579e-05	2.46731e-05	3.36221e-05	5.10595e-05	1.35201e-05	3.85401e-05	1.55012e-05	2.38823e-05	4.96977e-05	1.27667e-05	9.78601e-05	5.12199e-05	2.82865e-05
Bacteria/Actinobacteria/OPB41/OTU_004890	0	1.08778e-05	1.09884e-05	0	0	0	0	0	0	0	0	9.94708e-06	0	0	1.15912e-05	8.132e-06	0	0	0	0	1.12871e-05	0	0	0	0	0	0	0	0	0	0	0	0	0	0	0	4.74316e-05	0.000123365	1.12074e-05	1.27649e-05	4.05603e-05	5.13868e-05	0	0	1.65659e-05	0	4.89301e-05	0	2.82865e-05
Bacteria/Actinobacteria/OPB41/OTU_008047	0	0	0	0	0	0	0	0	0	0	0	0	0	0	0	0	0	0	0	0	0	0	0	0	0	0	0	0	0	0	0	0	0	0	0	0	2.37158e-05	0	3.36221e-05	0	1.35201e-05	3.85401e-05	0	0	0	0	1.631e-05	1.70733e-05	0
Bacteria/Actinobacteria/OPB41/OTU_010298	0	1.08778e-05	1.09884e-05	0	0	0	0	0	0	0	1.70404e-05	0	0	0	0	8.132e-06	0	0	0	1.0126e-05	0	0	0	0	0	0	0	0	0	0	0	0	0	0	0	0	1.18579e-05	2.46731e-05	2.24147e-05	2.55297e-05	1.35201e-05	2.56934e-05	0	0.000119412	6.62636e-05	2.55333e-05	8.15501e-05	3.41466e-05	5.65731e-05
Bacteria/Actinobacteria/OPB41/OTU_011229	0	0	0	0	0	0	0	0	0	0	0	0	0	0	0	0	0	0	0	0	0	0	1.11692e-05	0	0	0	0	0	0	0	0	0	0	0	2.14701e-05	0	1.18579e-05	0	0	0	0	2.56934e-05	0	0	0	0	3.262e-05	1.70733e-05	2.82865e-05
Bacteria/Actinobacteria/OPB41/OTU_011813	0	3.26335e-05	0	0	0	0	0	0	0	0	0	0	0	0	0	0	0	0	0	0	0	0	0	0	0	0	0	0	0	7.50053e-06	0	0	0	0	0	0	1.18579e-05	2.46731e-05	0	2.55297e-05	1.35201e-05	5.13868e-05	0	4.77646e-05	1.65659e-05	2.55333e-05	3.262e-05	1.70733e-05	2.82865e-05
Bacteria/Actinobacteria/OTU_000503	0.000193058	0.000174045	0.000450525	0.000169032	0.000347359	0.00020662	0.000339201	0.000118737	0.00025824	0.000444601	0.000357849	5.96825e-05	6.68762e-05	3.80019e-05	0.000359329	0.00012198	0.000339837	0.000257056	0.000260943	3.03779e-05	2.25741e-05	0.00050139	0.000312737	0.000492619	0.000242885	0.000386434	0.000622527	0.000545563	0.000342953	7.50053e-05	0.000380986	0.000255548	0.00048582	0.000753367	0.00017176	0.000419088	0	2.46731e-05	1.12074e-05	0	2.70402e-05	1.28467e-05	0	4.77646e-05	1.65659e-05	1.27667e-05	6.52401e-05	1.70733e-05	0
Bacteria/Actinobacteria/OTU_000743	0.0156457	0.0144784	0.0252733	0.00759703	0.0183819	0.0132154	0.0191948	0.0126257	0.0113006	0.0180907	0.00165292	0.00162137	0.000353489	0.000627031	0.0146745	0.0127428	0.0128318	0.00997378	0.0121991	0.000891085	0.000869104	0.018813	0.0177032	0.0201645	0.00775209	0.00621975	0.00176086	0.00554507	0.0132551	0.014116	0.0170174	0.0119043	0.0374689	0.0311705	0.00375726	0.0124869	0.000426884	0.00187515	0.000829345	0.000651008	0.00123033	0.000976349	0.00136411	0.00169564	0.000629504	0.000638333	0.000391441	0.000512199	0.000891026
Bacteria/Actinobacteria/OTU_002439	3.21763e-05	0.000195801	1.09884e-05	9.39064e-06	0	0	7.9812e-06	0	0	0	0	9.94708e-06	2.86612e-05	0	0	0	0	0	0	0	0	0	1.11692e-05	0	0	3.68033e-05	1.77865e-05	0	0	0	0	0	0	0	0	0	0.000166011	0.000222058	0.000190525	3.82946e-05	4.05603e-05	0.000141314	0.000201516	4.77646e-05	8.28295e-05	0.0001532	3.262e-05	5.12199e-05	8.48596e-05
Bacteria/Actinobacteria/OTU_008313	0.000490689	0.000620037	0.00106588	0.000300501	0.00092942	0.000694244	0.000861969	0.000435368	0.000630107	0.000812547	0.000119283	0.000119365	1.91075e-05	7.60037e-05	0.000730249	0.000666824	0.000515615	0.000754031	0.000761085	6.07558e-05	6.77224e-05	0.000752085	0.000882366	0.000935976	0.00042505	0.000515246	7.11459e-05	0.000402465	0.000548725	0.000667547	0.000682599	0.000479152	0.00224692	0.00138117	0.000246906	0.00100962	0	0.000123365	1.12074e-05	5.10595e-05	5.40804e-05	2.56934e-05	4.65037e-05	0.000167176	4.96977e-05	6.38333e-05	4.89301e-05	1.70733e-05	5.65731e-05
Bacteria/Actinobacteria/OTU_009888	0.000185014	0.000282824	0.000450525	0.00014086	0.000281643	0.000181826	0.000339201	0.000158316	0.000216922	0.000275959	0	1.98942e-05	1.91075e-05	1.90009e-05	0.000266599	0.000219564	0.000281245	0.000222782	0.000304434	2.02519e-05	0	0.000435991	0.00041326	0.000410516	0.000182164	0.000184016	4.44662e-05	9.83803e-05	0.00029151	0.000352525	0.000269865	0.000149069	0.000789458	0.000533635	9.66152e-05	0.000428612	2.37158e-05	0	2.24147e-05	1.27649e-05	2.70402e-05	3.85401e-05	3.10025e-05	7.16469e-05	0	0	1.631e-05	1.70733e-05	4.24298e-05
Bacteria/Actinobacteria/OTU_009980	0	0	0	0	0	0	0	0	1.03296e-05	0	0	0	2.86612e-05	1.90009e-05	0	0	0	0	0	1.0126e-05	0	0	0	0	2.02405e-05	0	0	0	0	0	7.9372e-06	0	0	0	0	0	1.18579e-05	2.46731e-05	1.12074e-05	1.27649e-05	4.05603e-05	2.56934e-05	1.55012e-05	2.38823e-05	1.65659e-05	1.27667e-05	1.631e-05	3.41466e-05	0
Bacteria/Actinobacteria/OTU_010606	0	1.08778e-05	0	0	0	0	0	0	0	0	0	0	9.55374e-06	0	0	0	0	0	0	0	2.25741e-05	0	0	0	0	0	0	0	0	0	0	0	0	0	0	0	7.11474e-05	4.93462e-05	5.60368e-05	0	0	6.42335e-05	6.20049e-05	2.38823e-05	4.96977e-05	3.83e-05	3.262e-05	1.70733e-05	4.24298e-05
Bacteria/Actinobacteria/Thermoleophilia/Gaiellales/Gaiellaceae/Gaiella/OTU_002802	0	6.52671e-05	6.59304e-05	0	9.38808e-06	8.2648e-06	3.9906e-06	9.89472e-06	0	0	6.81617e-05	0	4.77687e-05	0	1.15912e-05	2.4396e-05	2.3437e-05	1.71371e-05	0	2.02519e-05	1.12871e-05	0	0	0	0	1.84016e-05	8.89324e-06	0	1.71477e-05	7.50053e-06	0	0	0	0	1.0735e-05	9.52472e-06	0.000189726	9.86923e-05	0.000156903	7.65892e-05	5.40804e-05	5.13868e-05	0.00012401	4.77646e-05	0.000149093	0.000178733	0.00019572	8.53665e-05	1.41433e-05
Bacteria/Actinobacteria/Thermoleophilia/Gaiellales/Gaiellaceae/Gaiella/OTU_011207	0	1.08778e-05	1.09884e-05	0	0	0	0	0	0	0	0	0	0	0	0	0	0	0	0	0	0	0	0	0	0	0	0	0	0	0	0	0	0	0	0	0	1.18579e-05	2.46731e-05	1.12074e-05	1.27649e-05	0	0	1.55012e-05	4.77646e-05	0	2.55333e-05	0	0	1.41433e-05
Bacteria/Actinobacteria/Thermoleophilia/Gaiellales/OTU_003006	1.60882e-05	8.70227e-05	4.39536e-05	0	0	0	0	0	1.03296e-05	0	3.40808e-05	9.94708e-06	0	0	0	0	0	0	0	2.02519e-05	0	0	1.11692e-05	0	0	0	8.89324e-06	1.78873e-05	0	0	0	0	0	0	1.0735e-05	0	8.30053e-05	4.93462e-05	5.60368e-05	2.55297e-05	4.05603e-05	3.85401e-05	4.65037e-05	0	1.65659e-05	2.55333e-05	6.52401e-05	5.12199e-05	2.82865e-05
Bacteria/Actinobacteria/Thermoleophilia/Gaiellales/OTU_006168	0	0	0	9.39064e-06	0	0	0	0	0	0	0	9.94708e-06	0	0	0	0	0	0	0	0	0	0	0	0	0	0	8.89324e-06	0	0	7.50053e-06	0	0	0	0	0	0	3.55737e-05	2.46731e-05	2.24147e-05	0	0	0	3.10025e-05	2.38823e-05	4.96977e-05	1.27667e-05	1.631e-05	0	1.41433e-05
Bacteria/Actinobacteria/Thermoleophilia/Gaiellales/OTU_008503	0	1.08778e-05	0	0	0	0	0	0	0	0	0	0	0	0	0	0	0	0	0	0	0	0	0	0	0	0	0	0	0	0	0	0	0	0	0	0	0	0	0	0	0	1.28467e-05	1.55012e-05	0	1.65659e-05	0	1.631e-05	0	0
Bacteria/Actinobacteria/Thermoleophilia/Gaiellales/uncultured/OTU_000846	0.000201102	9.79006e-05	0.000241745	0.00015025	9.38808e-05	0.000140502	0.000375116	0.000326526	0.000206592	0.000597912	1.70404e-05	9.94708e-06	9.55374e-06	0	0.000347737	0.000333412	0.000117185	3.42742e-05	0	0	1.12871e-05	0.000185296	7.81843e-05	0.00026273	0.000182164	1.84016e-05	6.22527e-05	8.94366e-06	0.000102886	0.000135009	9.52464e-05	0.000170365	6.07275e-05	0.000125561	1.0735e-05	0.000114297	0	2.46731e-05	2.24147e-05	1.27649e-05	0	1.28467e-05	0	2.38823e-05	0	2.55333e-05	0	0	1.41433e-05
Bacteria/Actinobacteria/Thermoleophilia/Gaiellales/uncultured/OTU_000916	0	0.000184923	7.69189e-05	0	0	3.30592e-05	1.19718e-05	0	0	0	1.70404e-05	9.94708e-06	0	1.90009e-05	1.15912e-05	8.132e-06	0	3.42742e-05	0	2.02519e-05	1.12871e-05	0	0	0	2.02405e-05	1.84016e-05	1.77865e-05	8.94366e-06	0	0	0	0	6.07275e-05	0	0	9.52472e-06	0.000166011	0.000172712	0.000224147	0.000191473	0.000162241	0.00011562	0.000139511	0.000214941	0.000215357	0.000102133	0.00030989	0.000119513	0.000183863
Bacteria/Actinobacteria/Thermoleophilia/Gaiellales/uncultured/OTU_001416	8.84849e-05	0	5.4942e-05	7.51251e-05	3.75523e-05	0.000123972	0.000143662	0.00016821	0.000113626	0.000352615	0	9.94708e-06	0	0	0.000173869	0.0002033	3.51556e-05	1.71371e-05	2.17453e-05	0	0	3.26993e-05	5.5846e-05	6.56825e-05	0.000101202	0	4.44662e-05	4.47183e-05	6.85906e-05	4.50032e-05	5.55604e-05	6.38869e-05	6.07275e-05	3.13903e-05	8.58802e-05	0.000123821	1.18579e-05	0	0	0	0	1.28467e-05	1.55012e-05	2.38823e-05	0	0	0	0	1.41433e-05
Bacteria/Actinobacteria/Thermoleophilia/Gaiellales/uncultured/OTU_001963	8.04408e-06	0.000141412	6.59304e-05	0	0	2.47944e-05	0	0	0	0	0	0	9.55374e-06	0	0	0	0	0	2.17453e-05	0	0	0	0	0	0	0	0	0	0	0	0	0	6.07275e-05	0	0	0	9.48632e-05	7.40192e-05	5.60368e-05	5.10595e-05	4.05603e-05	7.70802e-05	3.10025e-05	0.000167176	6.62636e-05	0.000102133	0.00013048	0.000119513	4.24298e-05
Bacteria/Actinobacteria/Thermoleophilia/Gaiellales/uncultured/OTU_002001	8.04408e-06	0.000141412	6.59304e-05	0	0	1.65296e-05	0	9.89472e-06	0	0	6.81617e-05	0	0	0	0	1.6264e-05	0	0	0	0	0	0	0	0	0	0	0	0	1.71477e-05	0	0	0	0	0	0	0	0.000154153	0.000148038	0.000168111	7.65892e-05	9.46406e-05	0.000231241	0.000108509	4.77646e-05	8.28295e-05	6.38333e-05	8.15501e-05	0.000170733	8.48596e-05
Bacteria/Actinobacteria/Thermoleophilia/Gaiellales/uncultured/OTU_002567	0	2.17557e-05	2.19768e-05	0	0	0	0	0	0	0	0	0	0	0	0	0	0	1.71371e-05	0	1.0126e-05	0	0	0	0	0	0	0	0	0	0	0	0	0	0	0	0	2.37158e-05	4.93462e-05	1.12074e-05	1.27649e-05	0	1.28467e-05	3.10025e-05	2.38823e-05	1.65659e-05	1.27667e-05	6.52401e-05	3.41466e-05	2.82865e-05
Bacteria/Actinobacteria/Thermoleophilia/Gaiellales/uncultured/OTU_004162	0	0	0	0	0	0	0	0	0	0	0	9.94708e-06	0	0	0	0	0	1.71371e-05	0	0	0	0	0	0	0	0	0	0	0	0	0	0	0	0	0	9.52472e-06	2.37158e-05	4.93462e-05	4.48295e-05	0	2.70402e-05	2.56934e-05	7.75062e-05	0	1.65659e-05	2.55333e-05	0	0	2.82865e-05
Bacteria/Actinobacteria/Thermoleophilia/Gaiellales/uncultured/OTU_005155	1.60882e-05	7.61449e-05	0	0	0	8.2648e-06	0	0	0	0	3.40808e-05	0	0	0	0	0	0	1.71371e-05	0	2.02519e-05	0	0	0	0	0	0	0	0	0	1.50011e-05	0	0	0	0	0	0	1.18579e-05	2.46731e-05	6.72442e-05	6.38244e-05	1.35201e-05	2.56934e-05	3.10025e-05	2.38823e-05	4.96977e-05	5.10667e-05	3.262e-05	5.12199e-05	2.82865e-05
Bacteria/Actinobacteria/Thermoleophilia/Gaiellales/uncultured/OTU_005740	0	1.08778e-05	5.4942e-05	0	0	0	0	0	0	0	0	0	0	0	0	0	0	1.71371e-05	0	0	0	0	0	0	0	0	0	0	0	0	0	0	0	0	0	9.52472e-06	1.18579e-05	9.86923e-05	3.36221e-05	0	2.70402e-05	8.99269e-05	7.75062e-05	0	3.31318e-05	2.55333e-05	6.52401e-05	3.41466e-05	2.82865e-05
Bacteria/Actinobacteria/Thermoleophilia/Gaiellales/uncultured/OTU_007190	0	1.08778e-05	0	0	0	0	0	0	0	0	0	0	0	0	0	0	0	0	0	0	0	0	0	0	0	0	0	0	0	0	0	0	0	0	0	0	0	0	2.24147e-05	2.55297e-05	1.35201e-05	2.56934e-05	0	0	1.65659e-05	1.27667e-05	0	1.70733e-05	1.41433e-05
Bacteria/Actinobacteria/Thermoleophilia/Gaiellales/uncultured/OTU_007563	0	2.17557e-05	1.09884e-05	0	0	0	0	0	0	0	0	0	0	0	0	0	0	0	0	0	0	0	0	0	0	0	0	0	0	0	0	0	0	0	0	0	1.18579e-05	2.46731e-05	1.12074e-05	0	2.70402e-05	1.28467e-05	0	0	6.62636e-05	0	3.262e-05	0	1.41433e-05
Bacteria/Actinobacteria/Thermoleophilia/Gaiellales/uncultured/OTU_007636	0	1.08778e-05	0	0	0	0	0	0	0	0	0	0	0	0	0	0	0	0	0	0	0	0	0	0	0	0	0	0	0	0	0	0	0	0	0	0	0	0	1.12074e-05	3.82946e-05	0	1.28467e-05	3.10025e-05	0	0	0	1.631e-05	3.41466e-05	0
Bacteria/Actinobacteria/Thermoleophilia/Gaiellales/uncultured/OTU_008552	0	5.43892e-05	1.09884e-05	0	0	0	0	0	0	0	0	0	0	0	0	0	0	0	0	0	0	0	0	0	0	1.84016e-05	0	0	0	0	0	0	0	0	0	0	0	2.46731e-05	1.12074e-05	2.55297e-05	0	2.56934e-05	6.20049e-05	2.38823e-05	3.31318e-05	1.27667e-05	0	0	2.82865e-05
Bacteria/Actinobacteria/Thermoleophilia/Gaiellales/uncultured/OTU_009828	0	0	0	0	0	0	0	0	0	0	0	0	9.55374e-06	0	0	0	0	0	0	0	0	0	0	0	0	0	0	0	0	0	0	0	0	0	1.0735e-05	0	0	0	0	1.27649e-05	0	0	0	2.38823e-05	3.31318e-05	1.27667e-05	0	0	0
Bacteria/Actinobacteria/Thermoleophilia/Gaiellales/uncultured/OTU_010647	0	4.35114e-05	0	0	0	0	0	0	0	0	1.70404e-05	0	0	0	0	0	0	0	0	0	0	0	0	0	0	0	0	0	0	0	0	1.06478e-05	0	0	0	0	1.18579e-05	0	4.48295e-05	1.27649e-05	1.35201e-05	1.28467e-05	1.55012e-05	0	0	0	3.262e-05	5.12199e-05	1.41433e-05
Bacteria/Actinobacteria/Thermoleophilia/Gaiellales/uncultured/OTU_011617	0	0	0	0	0	0	0	4.94736e-05	0	0	1.70404e-05	0	1.91075e-05	0	2.31825e-05	0	0	0	0	0	0	0	0	0	0	0	0	0	3.42953e-05	7.50053e-06	0	0	0	0	3.22051e-05	0	0	0	0	0	0	2.56934e-05	0	0	0	0	0	0	0
Bacteria/Actinobacteria/Thermoleophilia/Gaiellales/uncultured/OTU_012154	0	1.08778e-05	1.09884e-05	0	9.38808e-06	0	0	9.89472e-06	0	1.53311e-05	0	9.94708e-06	0	0	0	0	0	0	0	0	0	0	0	0	0	0	0	0	0	0	0	0	0	0	0	0	0	0	0	0	1.35201e-05	0	1.55012e-05	0	0	0	0	0	0
Bacteria/Actinobacteria/Thermoleophilia/Solirubrobacterales/480-2/OTU_000386	0.000209146	0.000293702	0.000417559	0.000347454	0.000225314	0.000454564	0.000690373	0.000781683	0.000423514	0.00134913	0.000136323	9.94708e-05	0.000133752	7.60037e-05	0.000452059	0.0004066	0.000304682	0.000359879	4.34906e-05	0.000121512	3.38612e-05	0.000283394	0.000256891	0.000574722	0.000506011	0.000312828	0.000257904	0.000187817	0.000411544	0.000330023	0.000238116	0.000308787	0.00024291	0.000251122	0.000236171	0.000104772	8.30053e-05	7.40192e-05	5.60368e-05	0	8.11205e-05	0	1.55012e-05	9.55292e-05	3.31318e-05	3.83e-05	4.89301e-05	1.70733e-05	5.65731e-05
Bacteria/Actinobacteria/Thermoleophilia/Solirubrobacterales/480-2/OTU_000511	0.000321763	0.000141412	0.000461513	0.000272329	0.000187762	0.000305798	0.000502815	0.000742104	0.00025824	0.00116516	6.81617e-05	8.95237e-05	0	3.80019e-05	0.000405694	0.000422864	0.000222652	0.000137097	0	2.02519e-05	2.25741e-05	0.000217996	0.000167538	0.000426936	0.00042505	0.000147213	0.000115612	0.00016993	0.000240067	0.000232516	5.55604e-05	0.000202308	6.07275e-05	0.000219732	0.000257641	0.000142871	0	2.46731e-05	3.36221e-05	1.27649e-05	2.70402e-05	3.85401e-05	0	7.16469e-05	1.65659e-05	3.83e-05	3.262e-05	3.41466e-05	1.41433e-05
Bacteria/Actinobacteria/Thermoleophilia/Solirubrobacterales/480-2/OTU_001606	6.43527e-05	2.17557e-05	6.59304e-05	5.63438e-05	4.69404e-05	4.95888e-05	9.9765e-05	0.000128631	7.23073e-05	0.000122649	0	0.000119365	6.68762e-05	3.80019e-05	6.95475e-05	0.000130112	4.68741e-05	5.14112e-05	4.34906e-05	0.000111386	1.12871e-05	4.35991e-05	0.000145199	0.000197048	0.000161924	0.00011041	8.89324e-06	0.000178873	1.71477e-05	5.25037e-05	3.9686e-05	6.38869e-05	0.000303638	9.41708e-05	8.58802e-05	8.57224e-05	0	2.46731e-05	0	1.27649e-05	2.70402e-05	2.56934e-05	0	7.16469e-05	1.65659e-05	0	1.631e-05	1.70733e-05	1.41433e-05
Bacteria/Actinobacteria/Thermoleophilia/Solirubrobacterales/480-2/OTU_001626	0	0.000228435	7.69189e-05	0	0	1.65296e-05	0	1.97894e-05	0	3.06621e-05	0	0	2.86612e-05	0	0	8.132e-06	2.3437e-05	8.56854e-05	0	5.06298e-05	0	0	0	0	2.02405e-05	0	0	0	0	0	7.9372e-06	0	0	0	2.14701e-05	0	0.000272732	0.000123365	0.000168111	6.38244e-05	0.000108161	0.000192701	0.000201516	0.000119412	0.000198791	0.000242567	0.00014679	0.00015366	0.000198006
Bacteria/Actinobacteria/Thermoleophilia/Solirubrobacterales/480-2/OTU_001660	0	0.000163168	8.79073e-05	0	0	2.47944e-05	0	1.97894e-05	0	0	5.11213e-05	9.94708e-06	0	0	0	8.132e-06	1.17185e-05	0	0	1.0126e-05	0	0	0	0	2.02405e-05	3.68033e-05	0	0	3.42953e-05	0	0	0	0	0	0	9.52472e-06	0.000177868	0.000148038	0.000134488	7.65892e-05	0.000108161	8.99269e-05	0.000155012	0.000119412	9.93953e-05	0.0001149	0.00017941	3.41466e-05	0.000226292
Bacteria/Actinobacteria/Thermoleophilia/Solirubrobacterales/480-2/OTU_002170	0	5.43892e-05	9.88957e-05	0	0	0	0	3.95789e-05	0	0	1.70404e-05	0	0	1.90009e-05	0	0	1.17185e-05	0	0	0	0	0	0	0	0	0	8.89324e-06	0	0	0	0	0	0	0	1.0735e-05	9.52472e-06	0.000142295	0.000123365	0.000100866	6.38244e-05	8.11205e-05	0.000141314	0.000186015	2.38823e-05	3.31318e-05	7.66e-05	0.00014679	8.53665e-05	8.48596e-05
Bacteria/Actinobacteria/Thermoleophilia/Solirubrobacterales/480-2/OTU_002534	1.60882e-05	0.000119656	6.59304e-05	9.39064e-06	0	1.65296e-05	7.9812e-06	2.96842e-05	0	0	0	9.94708e-06	1.91075e-05	0	0	2.4396e-05	1.17185e-05	1.71371e-05	0	3.03779e-05	1.12871e-05	0	0	0	0	0	3.55729e-05	8.94366e-06	0	1.50011e-05	0	0	6.07275e-05	0	2.14701e-05	0	0.000177868	9.86923e-05	7.84516e-05	0	0.000121681	8.99269e-05	4.65037e-05	4.77646e-05	1.65659e-05	5.10667e-05	6.52401e-05	6.82932e-05	9.90029e-05
Bacteria/Actinobacteria/Thermoleophilia/Solirubrobacterales/480-2/OTU_002669	0	8.70227e-05	3.29652e-05	0	9.38808e-06	0	0	9.89472e-06	0	0	0	0	0	0	0	0	0	0	0	1.0126e-05	0	0	0	0	2.02405e-05	0	0	0	0	0	0	0	0	0	0	0	4.74316e-05	7.40192e-05	2.24147e-05	1.27649e-05	0	3.85401e-05	9.30074e-05	4.77646e-05	1.65659e-05	5.10667e-05	6.52401e-05	0	2.82865e-05
Bacteria/Actinobacteria/Thermoleophilia/Solirubrobacterales/480-2/OTU_003988	0	7.61449e-05	1.09884e-05	9.39064e-06	0	0	0	0	0	0	0	0	1.91075e-05	0	0	2.4396e-05	0	5.14112e-05	0	0	0	0	0	0	0	0	0	8.94366e-06	0	1.50011e-05	7.9372e-06	0	0	0	0	0	5.92895e-05	0.000123365	1.12074e-05	3.82946e-05	1.35201e-05	5.13868e-05	4.65037e-05	0	3.31318e-05	2.55333e-05	1.631e-05	1.70733e-05	2.82865e-05
Bacteria/Actinobacteria/Thermoleophilia/Solirubrobacterales/480-2/OTU_004022	0	6.52671e-05	6.59304e-05	0	0	0	7.9812e-06	3.95789e-05	0	0	1.70404e-05	0	1.91075e-05	0	0	2.4396e-05	0	1.71371e-05	0	3.03779e-05	0	0	0	0	0	0	8.89324e-06	0	0	0	7.9372e-06	0	0	0	0	0	0.000118579	0	5.60368e-05	3.82946e-05	0	7.70802e-05	4.65037e-05	2.38823e-05	8.28295e-05	7.66e-05	1.631e-05	1.70733e-05	5.65731e-05
Bacteria/Actinobacteria/Thermoleophilia/Solirubrobacterales/480-2/OTU_009612	0	2.17557e-05	1.09884e-05	0	0	0	0	0	0	0	0	1.98942e-05	9.55374e-06	0	0	8.132e-06	0	0	0	0	0	0	0	0	0	1.84016e-05	0	0	0	0	0	0	0	0	0	0	2.37158e-05	0	0	0	1.35201e-05	1.28467e-05	4.65037e-05	0	1.65659e-05	1.27667e-05	0	3.41466e-05	2.82865e-05
Bacteria/Actinobacteria/Thermoleophilia/Solirubrobacterales/OTU_000096	0.00152033	0.000598281	0.00195594	0.00344637	0.00131433	0.00194223	0.00302886	0.00287936	0.00217955	0.00751223	0.000732738	0.000417777	0.000133752	0.000190009	0.00294418	0.0030495	0.00131247	0.000582661	0.000130472	0.000212645	0.000112871	0.00111178	0.000781843	0.00239741	0.00226693	0.000938483	0.00112055	0.000983803	0.0014747	0.00133509	0.0010874	0.00135227	0.000910913	0.001287	0.000719247	0.000876274	0.000142295	0.000123365	0.000112074	5.10595e-05	6.76005e-05	7.70802e-05	3.10025e-05	0.000167176	4.96977e-05	3.83e-05	9.78601e-05	0.00010244	9.90029e-05
Bacteria/Actinobacteria/Thermoleophilia/Solirubrobacterales/OTU_004356	0	6.52671e-05	2.19768e-05	0	0	8.2648e-06	1.19718e-05	3.95789e-05	0	0	0	9.94708e-06	9.55374e-06	0	0	0	0	0	0	1.0126e-05	0	1.08998e-05	0	0	0	0	0	0	0	0	0	0	0	0	1.0735e-05	0	0.000130437	0.000123365	6.72442e-05	3.82946e-05	2.70402e-05	0.00015416	4.65037e-05	4.77646e-05	8.28295e-05	7.66e-05	1.631e-05	0.000119513	7.07164e-05
Bacteria/Actinobacteria/Thermoleophilia/Solirubrobacterales/OTU_004909	0	2.17557e-05	0	0	0	0	0	0	0	0	0	0	0	0	0	0	0	0	0	0	0	0	0	0	0	0	0	0	0	0	0	0	6.07275e-05	0	0	0	2.37158e-05	4.93462e-05	4.48295e-05	1.27649e-05	0	7.70802e-05	0	0	0	3.83e-05	3.262e-05	0	0
Bacteria/Actinobacteria/Thermoleophilia/Solirubrobacterales/OTU_007627	0	1.08778e-05	0	0	0	0	0	0	0	0	0	0	0	0	0	0	0	0	0	0	0	0	0	0	0	0	0	0	0	0	0	0	0	0	0	0	3.55737e-05	0	1.12074e-05	6.38244e-05	0	3.85401e-05	4.65037e-05	7.16469e-05	1.65659e-05	5.10667e-05	0	1.70733e-05	7.07164e-05
Bacteria/Armatimonadetes/Armatimonadia/Armatimonadales/Armatimonadaceae/Armatimonas/OTU_012387	0	0	0	0	0	0	0	0	0	0	0	0	0	0	0	0	0	0	0	0	0	0	0	0	0	0	0	0	0	0	0	0	0	0	0	0	3.55737e-05	0	0	1.27649e-05	0	2.56934e-05	3.10025e-05	0	0	2.55333e-05	0	0	1.41433e-05
Bacteria/Armatimonadetes/OTU_001834	0	1.08778e-05	2.19768e-05	9.39064e-06	0	0	0	9.89472e-06	0	0	0	0	0	0	0	0	0	0	0	1.0126e-05	0	0	0	0	0	1.84016e-05	0	0	0	0	0	0	0	0	0	0	0.000237158	0.000271404	0.000100866	7.65892e-05	0.000135201	0.000141314	0.000108509	0.000167176	0.000132527	0.0001915	6.52401e-05	6.82932e-05	9.90029e-05
Bacteria/Armatimonadetes/OTU_002132	0	0	1.09884e-05	0	0	0	0	0	0	0	0	0	3.8215e-05	0	0	0	0	0	0	0	0	0	0	0	0	0	0	0	0	0	0	0	0	0	2.14701e-05	0	0.000154153	0.000197385	0.000123281	0.000140414	0.000202801	0.000102774	3.10025e-05	4.77646e-05	0.000132527	0.0001149	8.15501e-05	8.53665e-05	7.07164e-05
Bacteria/Armatimonadetes/OTU_002569	0	1.08778e-05	0	0	0	0	0	0	0	0	0	0	0	0	0	0	0	0	0	0	0	0	0	0	0	0	0	0	0	0	7.9372e-06	0	0	0	0	0	5.92895e-05	2.46731e-05	1.12074e-05	5.10595e-05	2.70402e-05	2.56934e-05	7.75062e-05	4.77646e-05	8.28295e-05	1.27667e-05	0.00011417	0.00010244	7.07164e-05
Bacteria/Armatimonadetes/OTU_003878	0	0	0	0	0	0	0	0	0	0	0	0	0	0	0	0	0	0	0	0	0	0	0	0	0	0	0	0	0	0	0	0	0	0	0	0	7.11474e-05	9.86923e-05	0	0.000140414	6.76005e-05	6.42335e-05	1.55012e-05	2.38823e-05	3.31318e-05	5.10667e-05	0.00017941	0.00020488	5.65731e-05
Bacteria/Armatimonadetes/OTU_004047	0	0	0	0	0	2.47944e-05	0	0	0	0	0	0	9.55374e-06	0	0	0	0	0	0	0	0	0	0	0	0	0	0	0	0	0	0	0	0	0	0	0	1.18579e-05	2.46731e-05	4.48295e-05	6.38244e-05	4.05603e-05	6.42335e-05	6.20049e-05	0	3.31318e-05	6.38333e-05	4.89301e-05	5.12199e-05	9.90029e-05
Bacteria/Armatimonadetes/OTU_004844	0	0	1.09884e-05	0	0	0	0	0	0	0	0	0	0	0	0	0	0	0	0	0	0	0	0	0	0	0	0	0	0	0	0	0	0	0	0	0	0	4.93462e-05	2.24147e-05	0	2.70402e-05	1.28467e-05	1.55012e-05	0	3.31318e-05	3.83e-05	6.52401e-05	0.00010244	4.24298e-05
Bacteria/Armatimonadetes/OTU_004997	0	0	0	0	0	0	0	0	0	0	0	0	0	0	0	0	0	0	0	0	0	0	0	0	0	0	0	0	0	0	0	0	0	0	0	0	4.74316e-05	4.93462e-05	0	0	4.05603e-05	2.56934e-05	4.65037e-05	0	3.31318e-05	3.83e-05	4.89301e-05	3.41466e-05	2.82865e-05
Bacteria/Armatimonadetes/OTU_006445	0	0	1.09884e-05	0	0	0	0	0	0	0	0	0	0	0	0	0	0	0	0	0	0	0	0	0	0	0	0	0	0	0	0	0	0	0	0	0	7.11474e-05	0	1.12074e-05	3.82946e-05	0	6.42335e-05	7.75062e-05	2.38823e-05	6.62636e-05	6.38333e-05	9.78601e-05	0	1.41433e-05
Bacteria/Armatimonadetes/OTU_007630	0	0	0	0	0	0	0	0	0	0	0	0	0	0	0	0	0	0	0	0	0	0	0	0	0	0	0	0	0	0	0	0	0	0	0	0	3.55737e-05	0	2.24147e-05	2.55297e-05	0.000108161	2.56934e-05	3.10025e-05	4.77646e-05	3.31318e-05	5.10667e-05	1.631e-05	1.70733e-05	1.41433e-05
Bacteria/Armatimonadetes/OTU_008151	0	0	0	0	0	0	0	0	0	0	0	0	0	0	0	8.132e-06	0	0	0	0	0	0	0	0	0	0	0	0	0	0	0	0	0	0	0	0	0	0	0	0	0	1.28467e-05	0	0	0	1.27667e-05	3.262e-05	0	0
Bacteria/Armatimonadetes/OTU_008505	0	2.17557e-05	0	0	0	0	0	0	0	0	0	0	0	0	0	0	0	0	0	0	0	0	0	0	0	0	0	0	0	0	0	0	0	0	0	0	1.18579e-05	0	0	2.55297e-05	1.35201e-05	1.28467e-05	0	0	1.65659e-05	1.27667e-05	0	0	1.41433e-05
Bacteria/Armatimonadetes/OTU_009985	0	0	0	0	0	0	0	0	0	0	0	0	0	0	0	0	0	0	0	0	0	0	0	0	0	0	0	0	0	0	0	0	0	0	1.0735e-05	0	0	0	0	1.27649e-05	0	0	1.55012e-05	2.38823e-05	3.31318e-05	1.27667e-05	1.631e-05	5.12199e-05	1.41433e-05
Bacteria/Armatimonadetes/OTU_011461	0	0	0	0	0	0	0	0	0	0	0	0	0	0	0	0	0	0	0	0	0	0	0	0	0	0	0	0	0	0	0	0	0	0	0	0	0	0	0	2.55297e-05	0	0	0	0	4.96977e-05	0	1.631e-05	0	0
Bacteria/Armatimonadetes/OTU_011661	0	0	0	0	0	0	0	0	0	0	0	0	0	0	0	0	0	0	0	0	0	0	0	0	0	0	0	0	0	0	0	0	0	0	0	0	2.37158e-05	0	3.36221e-05	2.55297e-05	2.70402e-05	2.56934e-05	0	2.38823e-05	3.31318e-05	3.83e-05	1.631e-05	0	1.41433e-05
Bacteria/Armatimonadetes/OTU_011806	0	1.08778e-05	2.19768e-05	0	0	0	0	0	0	0	3.40808e-05	0	0	0	0	0	0	0	0	0	0	0	0	0	0	0	0	0	0	0	0	0	0	0	0	0	0	0	2.24147e-05	0	0	0	1.55012e-05	0	0	0	1.631e-05	0	0
Bacteria/Armatimonadetes/OTU_013222	0	0	0	0	0	0	0	0	0	0	0	0	0	0	0	0	0	0	0	0	0	0	0	0	0	0	0	0	0	0	0	0	0	0	0	0	1.18579e-05	0	0	0	0	0	0	0	0	0	3.262e-05	0	1.41433e-05
Bacteria/Bacteroidetes/Bacteroidia/Bacteroidales/Marinilabiaceae/Marinifilum/OTU_002103	0	1.08778e-05	0	2.81719e-05	0	0	0	9.89472e-06	0	0	0	0	1.91075e-05	0	0	0	0	0	0	0	0	0	1.11692e-05	0	2.02405e-05	0	0	0	0	0	0	1.06478e-05	0	0	0	0	3.55737e-05	0	2.24147e-05	0.00328057	2.70402e-05	6.42335e-05	0	7.16469e-05	3.31318e-05	6.38333e-05	0.00013048	3.41466e-05	5.65731e-05
Bacteria/Bacteroidetes/Bacteroidia/Bacteroidales/Marinilabiaceae/Marinifilum/OTU_003189	0	0	0	9.39064e-06	0	0	0	0	0	0	0	0	0	0	0	0	0	0	0	0	0	0	0	0	0	3.68033e-05	0	0	0	0	0	0	0	0	1.0735e-05	0	0	0	1.12074e-05	0.000714833	0.000108161	0	1.55012e-05	0	0.000115961	1.27667e-05	0.00024465	1.70733e-05	2.82865e-05
Bacteria/Bacteroidetes/Bacteroidia/Bacteroidales/Marinilabiaceae/Marinifilum/OTU_010667	0	1.08778e-05	0	0	0	0	0	0	0	0	0	0	0	0	0	0	0	0	0	0	0	0	0	0	0	0	0	0	0	0	7.9372e-06	0	0	0	0	0	0	0	0	0.000191473	0	0	1.55012e-05	0	1.65659e-05	1.27667e-05	3.262e-05	8.53665e-05	0
Bacteria/Bacteroidetes/Bacteroidia/Bacteroidales/Marinilabiaceae/uncultured/OTU_000646	0	3.26335e-05	1.09884e-05	0	9.38808e-06	0	0	0	0	0	1.70404e-05	0	4.77687e-05	0	0	0	0	0	0	0	0	0	0	0	0	0	0	0	0	0	0	0	0	0	0	0	9.48632e-05	0.000172712	0.000190525	0.000395711	0.000324482	0.000218394	0.000294523	0.000334352	0.000331318	0.000102133	0.000424061	0.000956105	0.000325295
Bacteria/Bacteroidetes/Bacteroidia/Bacteroidales/Marinilabiaceae/uncultured/OTU_000861	0	4.35114e-05	1.09884e-05	0	0	0	0	0	0	0	0	0	0	0	0	0	0	0	0	3.03779e-05	0	0	0	0	0	0	0	0	0	0	0	0	0	0	1.0735e-05	0	7.11474e-05	9.86923e-05	5.60368e-05	0.000293592	9.46406e-05	0.000102774	0.000139511	0.000143294	0.000265054	7.66e-05	0.00021203	0.000529272	0.000127289
Bacteria/Bacteroidetes/Bacteroidia/Bacteroidales/Marinilabiaceae/uncultured/OTU_002427	0	0	0	0	9.38808e-06	0	3.9906e-06	0	0	0	0	0	0	0	0	0	0	0	0	0	0	0	0	0	0	0	0	0	0	0	0	1.06478e-05	0	0	0	0	4.74316e-05	2.46731e-05	4.48295e-05	0.000268062	9.46406e-05	6.42335e-05	6.20049e-05	7.16469e-05	0.000115961	3.83e-05	0.00011417	0.000170733	8.48596e-05
Bacteria/Bacteroidetes/Bacteroidia/Bacteroidales/Marinilabiaceae/uncultured/OTU_002447	0	2.17557e-05	0	0	0	0	0	0	0	0	0	0	9.55374e-06	0	0	0	0	0	0	0	0	0	0	0	0	0	0	0	0	0	0	0	0	0	0	0	3.55737e-05	4.93462e-05	4.48295e-05	0.000217003	2.70402e-05	0.00011562	1.55012e-05	0.000143294	9.93953e-05	3.83e-05	0.0003262	0.00020488	0.000127289
Bacteria/Bacteroidetes/Bacteroidia/Bacteroidales/Marinilabiaceae/uncultured/OTU_003003	0	0	0	1.87813e-05	0	0	0	0	0	0	0	0	0	0	0	0	0	0	0	1.0126e-05	0	0	1.11692e-05	0	0	0	8.89324e-06	8.94366e-06	0	0	0	1.06478e-05	0	0	0	0	3.55737e-05	7.40192e-05	1.12074e-05	0.000204238	1.35201e-05	0	1.55012e-05	0	4.96977e-05	0	4.89301e-05	0.000119513	1.41433e-05
Bacteria/Bacteroidetes/Bacteroidia/Bacteroidales/Marinilabiaceae/uncultured/OTU_003248	0	0	0	0	9.38808e-06	0	0	0	0	0	0	0	0	0	0	0	0	0	0	0	0	0	0	0	0	0	0	0	0	0	0	0	0	0	0	0	0	0	0	0	1.35201e-05	0	0	0	0.00124244	0	0	0	0
Bacteria/Bacteroidetes/Bacteroidia/Bacteroidales/Marinilabiaceae/uncultured/OTU_004188	0	0	0	0	0	0	0	0	0	0	0	0	0	0	0	0	0	0	0	0	0	0	0	0	0	0	0	0	0	0	0	0	0	0	0	0	1.18579e-05	2.46731e-05	0	7.65892e-05	0	1.28467e-05	0	2.38823e-05	4.96977e-05	0	0	3.41466e-05	0
Bacteria/Bacteroidetes/Bacteroidia/Bacteroidales/Marinilabiaceae/uncultured/OTU_004374	0	1.08778e-05	0	0	0	0	0	0	0	0	0	0	0	0	0	0	0	0	0	0	0	0	0	0	0	0	0	0	0	0	0	0	0	0	0	0	0	2.46731e-05	1.12074e-05	0.000127649	0	2.56934e-05	0	0	1.65659e-05	6.38333e-05	0.00011417	0.000136586	1.41433e-05
Bacteria/Bacteroidetes/Bacteroidia/Bacteroidales/Marinilabiaceae/uncultured/OTU_004904	0	2.17557e-05	0	0	0	0	0	0	0	0	0	0	0	0	0	0	0	0	0	0	0	0	0	0	0	0	0	0	0	0	0	0	0	0	0	0	0	0	1.12074e-05	1.27649e-05	4.05603e-05	0	1.55012e-05	0	0	0	3.262e-05	0.00010244	1.41433e-05
Bacteria/Bacteroidetes/Bacteroidia/Bacteroidales/Marinilabiaceae/uncultured/OTU_004999	0	0	0	0	0	0	0	0	0	0	0	0	0	0	0	0	0	0	0	0	0	0	0	0	0	0	0	0	0	0	0	0	0	0	0	0	4.74316e-05	0	3.36221e-05	0.000114884	0	0	3.10025e-05	2.38823e-05	3.31318e-05	3.83e-05	8.15501e-05	1.70733e-05	1.41433e-05
Bacteria/Bacteroidetes/Bacteroidia/Bacteroidales/Marinilabiaceae/uncultured/OTU_005275	0	0	0	0	0	0	0	0	0	0	0	0	0	0	0	0	0	0	0	0	0	0	0	0	0	0	0	0	0	0	0	0	0	0	0	0	3.55737e-05	0	2.24147e-05	6.38244e-05	8.11205e-05	3.85401e-05	1.55012e-05	2.38823e-05	1.65659e-05	1.27667e-05	8.15501e-05	5.12199e-05	1.41433e-05
Bacteria/Bacteroidetes/Bacteroidia/Bacteroidales/Marinilabiaceae/uncultured/OTU_005749	0	0	0	0	0	0	0	0	0	0	0	9.94708e-06	0	0	0	0	0	0	0	0	0	0	0	0	0	0	0	0	0	0	0	0	0	0	0	0	1.18579e-05	2.46731e-05	0	5.10595e-05	1.35201e-05	2.56934e-05	0	2.38823e-05	3.31318e-05	0	0	1.70733e-05	2.82865e-05
Bacteria/Bacteroidetes/Bacteroidia/Bacteroidales/Marinilabiaceae/uncultured/OTU_006152	0	0	0	0	0	0	0	0	0	0	0	0	0	0	0	0	0	0	0	0	0	0	0	0	0	0	0	0	0	0	0	0	0	0	0	0	0	4.93462e-05	0	2.55297e-05	1.35201e-05	0	1.55012e-05	2.38823e-05	0	0	4.89301e-05	1.70733e-05	1.41433e-05
Bacteria/Bacteroidetes/Bacteroidia/Bacteroidales/Marinilabiaceae/uncultured/OTU_006540	4.82645e-05	1.08778e-05	0	1.87813e-05	0	0	3.9906e-06	0	0	0	0	0	4.77687e-05	0	0	0	0	0	0	0	0	0	1.11692e-05	0	0	0	0	0	0	7.50053e-06	0	0	0	0	0	0	0	0	0	0.00121266	1.35201e-05	0	0	0	6.62636e-05	0	4.89301e-05	0	1.41433e-05
Bacteria/Bacteroidetes/Bacteroidia/Bacteroidales/Marinilabiaceae/uncultured/OTU_006911	0	0	0	0	9.38808e-06	0	1.19718e-05	0	0	0	0	1.98942e-05	0	0	0	0	0	0	0	1.0126e-05	0	0	0	0	0	0	8.89324e-06	0	0	0	0	0	0	0	3.22051e-05	1.90494e-05	0	0	0	0	0	0	0	0	0	0	0	0	0
Bacteria/Bacteroidetes/Bacteroidia/Bacteroidales/Marinilabiaceae/uncultured/OTU_009225	8.04408e-06	0	1.09884e-05	9.39064e-06	0	0	0	0	0	0	0	0	0	0	0	0	0	0	0	0	0	0	0	0	0	0	0	0	0	0	0	0	0	0	0	9.52472e-06	3.55737e-05	4.93462e-05	2.24147e-05	5.10595e-05	0	1.28467e-05	0	0	0	1.27667e-05	0	1.70733e-05	0
Bacteria/Bacteroidetes/Bacteroidia/Bacteroidales/Marinilabiaceae/uncultured/OTU_009849	0	0	0	9.39064e-06	0	8.2648e-06	0	0	0	0	0	0	0	0	0	0	0	0	0	0	0	0	0	0	0	0	0	0	0	0	0	0	0	0	0	0	0	2.46731e-05	0	0	0	0	0.000325526	0	0	0	0	0	0
Bacteria/Bacteroidetes/Bacteroidia/Bacteroidales/Marinilabiaceae/uncultured/OTU_009968	0	0	0	0	0	0	0	0	0	0	0	0	0	0	0	0	0	0	0	0	0	0	0	0	0	0	0	0	0	0	0	0	0	0	0	0	1.18579e-05	0	0	5.10595e-05	2.70402e-05	0	0	0	0	0	0	1.70733e-05	0
Bacteria/Bacteroidetes/Bacteroidia/Bacteroidales/Marinilabiaceae/uncultured/OTU_010677	0	0	0	0	0	0	0	0	0	0	0	0	0	0	0	0	0	0	0	0	0	0	0	0	0	0	0	0	0	0	0	0	0	0	0	0	1.18579e-05	2.46731e-05	1.12074e-05	0.000434006	0	2.56934e-05	0	0	1.65659e-05	2.55333e-05	0	0	1.41433e-05
Bacteria/Bacteroidetes/Bacteroidia/Bacteroidales/Marinilabiaceae/uncultured/OTU_010826	0	0	0	0	0	0	0	0	0	0	0	0	0	0	0	0	0	0	0	0	0	0	0	0	0	0	0	0	0	0	0	0	0	0	0	0	0	0	0	0.000561654	0	0	0	0	0	0	0	0	0
Bacteria/Bacteroidetes/Bacteroidia/Bacteroidales/Marinilabiaceae/uncultured/OTU_011315	0	1.08778e-05	3.29652e-05	0	0	8.2648e-06	0	0	0	0	0	0	0	0	2.31825e-05	8.132e-06	0	0	0	0	0	0	2.23384e-05	0	0	0	0	0	0	7.50053e-06	7.9372e-06	0	0	3.13903e-05	0	9.52472e-06	0	0	0	2.55297e-05	0	1.28467e-05	0	0	0	0	0	0	0
Bacteria/Bacteroidetes/Bacteroidia/Bacteroidales/Marinilabiaceae/uncultured/OTU_011524	0	0	0	0	0	8.2648e-06	0	0	0	1.53311e-05	0	2.98412e-05	0	0	0	0	0	0	0	0	0	0	0	0	0	0	0	0	1.71477e-05	0	0	0	0	0	2.14701e-05	0	0	0	0	0	0	0	0	0	0	0	0	3.41466e-05	0
Bacteria/Bacteroidetes/Bacteroidia/Bacteroidales/Marinilabiaceae/uncultured/OTU_012738	0	0	0	0	0	0	0	0	0	0	0	0	0	0	0	0	0	0	0	0	0	0	0	0	0	0	0	0	0	0	0	0	0	0	0	0	0	0	0	3.82946e-05	0	0	1.55012e-05	0	0	0	1.631e-05	1.70733e-05	0
Bacteria/Bacteroidetes/BD2-2/OTU_000235	0	0.000184923	3.29652e-05	0	0	0	0	9.89472e-06	0	0	1.70404e-05	0	1.91075e-05	1.90009e-05	0	0	0	0	0	0	0	0	0	0	0	0	0	0	0	7.50053e-06	0	0	0	0	1.0735e-05	9.52472e-06	0.000343879	0.0006415	0.000526746	0.000880776	0.000594884	0.000539561	0.000449536	0.000453764	0.000579806	0.0004979	0.00125587	0.00138294	0.000806166
Bacteria/Bacteroidetes/BD2-2/OTU_000471	8.04408e-06	4.35114e-05	2.19768e-05	0	0	0	0	0	0	0	0	0	0	0	0	0	0	0	0	0	0	0	0	0	0	0	0	0	0	0	0	0	0	0	0	0	0.000106721	0.000148038	0.000168111	0.000255297	0.000229842	0.000102774	0.000155012	0.000238823	0.000215357	0.000102133	0.000424061	0.000341466	0.000198006
Bacteria/Bacteroidetes/BD2-2/OTU_000504	8.04408e-06	0.000119656	1.09884e-05	0	0	0	0	0	0	0	0	9.94708e-06	9.55374e-06	0	0	0	0	3.42742e-05	0	0	0	0	0	0	0	0	0	8.94366e-06	0	0	0	0	0	0	0	0	0.000379453	0.000468789	0.000481917	0.000599949	0.000473203	0.000655182	0.000403032	0.000429882	0.000530109	0.0004596	0.00119063	0.000751225	0.000678877
Bacteria/Bacteroidetes/BD2-2/OTU_000534	8.04408e-06	8.70227e-05	3.29652e-05	0	9.38808e-06	0	0	0	0	0	0	9.94708e-06	2.86612e-05	0	0	8.132e-06	0	0	0	0	0	0	0	0	0	0	0	0	0	0	0	0	0	0	0	0	0.000498032	0.000444115	0.000459502	0.000625479	0.000459683	0.000590948	0.000325526	0.000501528	0.000612938	0.000357467	0.000407751	0.000904885	0.000678877
Bacteria/Bacteroidetes/BD2-2/OTU_000673	0	2.17557e-05	1.09884e-05	0	9.38808e-06	0	0	0	0	0	1.70404e-05	0	0	0	0	0	0	0	0	0	0	0	0	0	0	0	1.77865e-05	0	0	0	0	0	0	0	0	0	0.000320163	0.000172712	0.000313806	0.000689303	0.000324482	0.000449635	0.000341027	0.000405999	0.000430713	0.0003064	0.000945981	0.000665859	0.000438441
Bacteria/Bacteroidetes/BD2-2/OTU_000887	0	2.17557e-05	1.09884e-05	0	0	8.2648e-06	0	0	0	0	0	9.94708e-06	0	0	1.15912e-05	0	0	0	0	0	0	0	0	0	0	0	0	0	0	0	0	0	0	0	0	0	0.000154153	9.86923e-05	0.000145696	0.000178708	4.05603e-05	0.000102774	4.65037e-05	0.000143294	0.000115961	0.0001149	0.00021203	0.00020488	9.90029e-05
Bacteria/Bacteroidetes/BD2-2/OTU_000896	8.04408e-06	6.52671e-05	0	0	0	8.2648e-06	0	0	0	0	0	0	9.55374e-06	0	0	0	0	0	0	0	0	0	0	0	0	1.84016e-05	0	0	1.71477e-05	0	0	0	0	0	0	0	0.000367595	0.000296077	0.000190525	0.000331887	0.000243362	0.000282627	0.000232518	0.000286588	0.000182225	0.000383	0.000554541	0.000392686	0.000396012
Bacteria/Bacteroidetes/BD2-2/OTU_001040	0	2.17557e-05	0	0	0	0	0	0	0	1.53311e-05	0	0	0	0	0	0	0	0	0	0	0	0	0	0	0	0	0	0	0	7.50053e-06	0	0	0	0	0	0	0.000118579	0.000197385	0.000112074	0.000319122	0.000189281	0.000205547	0.000108509	0.000238823	0.000165659	7.66e-05	0.00037513	0.000290246	0.000212149
Bacteria/Bacteroidetes/BD2-2/OTU_001051	0	1.08778e-05	1.09884e-05	0	0	0	0	0	0	0	0	0	9.55374e-06	0	0	0	0	0	0	0	0	0	0	0	0	0	8.89324e-06	0	0	0	0	0	0	0	0	0	0.000154153	0.000172712	0.000168111	0.000268062	0.000162241	0.000192701	0.000155012	0.000214941	0.000231922	0.000280867	0.00021203	0.000324393	0.000198006
Bacteria/Bacteroidetes/BD2-2/OTU_001109	0	3.26335e-05	2.19768e-05	0	0	8.2648e-06	0	1.97894e-05	0	0	0	1.98942e-05	2.86612e-05	0	0	0	0	0	0	1.0126e-05	0	0	0	0	0	1.84016e-05	0	0	0	0	0	0	0	0	0	0	0.000142295	0.000148038	0.000179318	0.000574419	0.000162241	0.000192701	0.000217017	0.000191058	0.000165659	0.0001149	0.000489301	0.000700005	0.000141433
Bacteria/Bacteroidetes/BD2-2/OTU_001138	8.04408e-06	0.000228435	2.19768e-05	0	0	0	0	2.96842e-05	0	0	0	0	0	0	0	0	0	0	0	0	0	0	0	3.28413e-05	0	0	0	8.94366e-06	0	0	0	0	0	0	0	1.90494e-05	0.000355737	0.000468789	0.000661235	0.000880776	0.000540804	0.000603795	0.000604548	0.000668705	0.00064607	0.000408533	0.00169624	0.000904885	0.000763737
Bacteria/Bacteroidetes/BD2-2/OTU_001284	0	2.17557e-05	3.29652e-05	0	0	0	0	0	0	0	0	0	1.91075e-05	0	0	0	0	0	0	1.0126e-05	0	0	1.11692e-05	0	0	0	0	0	0	0	0	0	0	0	4.29401e-05	0	0.000249016	0.000222058	0.000325014	0.000599949	0.000202801	0.000192701	0.000294523	0.000334352	0.000397581	0.000178733	0.00101122	0.000853665	0.000396012
Bacteria/Bacteroidetes/BD2-2/OTU_001373	0	1.08778e-05	0	0	0	0	0	0	0	0	0	0	0	0	0	0	0	0	0	0	0	0	0	0	0	0	0	0	0	0	0	0	0	0	0	0	0.000106721	7.40192e-05	0.000112074	0.000306357	0.000135201	8.99269e-05	0.000155012	9.55292e-05	6.62636e-05	3.83e-05	0.0003262	0.000307319	0.000183863
Bacteria/Bacteroidetes/BD2-2/OTU_001515	0	0	2.19768e-05	0	0	0	0	0	0	0	0	9.94708e-06	0	0	0	0	0	0	0	0	0	0	0	0	0	0	0	0	0	0	0	0	0	0	0	0	0.000130437	0.000148038	5.60368e-05	0.000178708	5.40804e-05	5.13868e-05	7.75062e-05	2.38823e-05	8.28295e-05	5.10667e-05	0.000472991	0.000187806	0.000127289
Bacteria/Bacteroidetes/BD2-2/OTU_001527	0	2.17557e-05	2.19768e-05	0	9.38808e-06	0	0	0	0	0	1.70404e-05	0	4.77687e-05	0	0	0	0	0	0	1.0126e-05	0	0	0	0	0	0	0	0	0	7.50053e-06	0	0	0	0	0	0	0.000106721	4.93462e-05	7.84516e-05	0.000204238	8.11205e-05	6.42335e-05	4.65037e-05	0.000119412	9.93953e-05	3.83e-05	0.00019572	0.000239026	0.000169719
Bacteria/Bacteroidetes/BD2-2/OTU_001861	0	2.17557e-05	5.4942e-05	0	9.38808e-06	8.2648e-06	0	0	0	1.53311e-05	1.70404e-05	0	0	0	0	0	0	0	0	0	0	0	0	0	0	0	8.89324e-06	0	0	0	0	0	0	0	0	9.52472e-06	0.000177868	0.000197385	0.000156903	0.00052336	0.000135201	7.70802e-05	0.000155012	0.00031047	0.00036445	8.93666e-05	0.00019572	0.000665859	0.000381868
Bacteria/Bacteroidetes/BD2-2/OTU_001990	0	6.52671e-05	0	0	0	0	0	0	0	0	0	0	0	0	0	0	0	0	0	0	0	0	0	0	0	0	0	0	0	0	0	0	0	0	0	0	0.000106721	9.86923e-05	8.9659e-05	6.38244e-05	6.76005e-05	0.000179854	4.65037e-05	0.000191058	9.93953e-05	3.83e-05	0.00030989	0.000221953	0.000127289
Bacteria/Bacteroidetes/BD2-2/OTU_002285	0	1.08778e-05	4.39536e-05	0	0	0	0	0	0	0	0	0	0	0	0	0	0	0	0	0	0	0	0	0	0	0	0	0	0	0	0	0	0	0	0	0	1.18579e-05	0	1.12074e-05	0.000114884	8.11205e-05	7.70802e-05	3.10025e-05	0	8.28295e-05	1.27667e-05	3.262e-05	6.82932e-05	5.65731e-05
Bacteria/Bacteroidetes/BD2-2/OTU_002405	0	4.35114e-05	1.09884e-05	0	0	0	3.9906e-06	0	0	0	0	9.94708e-06	9.55374e-06	0	0	0	0	1.71371e-05	0	0	0	0	0	0	0	0	0	0	0	0	0	0	0	0	2.14701e-05	0	0.000154153	0.000172712	0.000302599	0.000408476	0.000270402	0.000269781	0.000170514	0.000214941	0.000165659	0.000178733	0.000668711	0.000614639	0.000367725
Bacteria/Bacteroidetes/BD2-2/OTU_002628	8.04408e-06	1.08778e-05	1.09884e-05	0	0	0	0	0	0	0	0	0	0	0	0	0	0	0	0	0	0	0	0	0	0	0	0	0	0	0	0	0	0	0	0	0	3.55737e-05	4.93462e-05	7.84516e-05	8.93541e-05	8.11205e-05	7.70802e-05	9.30074e-05	7.16469e-05	8.28295e-05	6.38333e-05	0.00011417	0.00020488	0.000212149
Bacteria/Bacteroidetes/BD2-2/OTU_002746	0	0	4.39536e-05	0	0	0	0	0	0	0	0	0	0	0	0	0	0	0	0	1.0126e-05	0	0	0	0	0	0	0	0	0	0	0	0	0	0	0	0	1.18579e-05	0	4.48295e-05	0.000178708	4.05603e-05	3.85401e-05	7.75062e-05	0.000143294	6.62636e-05	2.55333e-05	9.78601e-05	0.000170733	2.82865e-05
Bacteria/Bacteroidetes/BD2-2/OTU_002819	0	4.35114e-05	4.39536e-05	0	0	0	0	0	0	1.53311e-05	0	0	0	0	0	0	0	0	0	1.0126e-05	0	0	0	0	0	0	0	0	0	0	0	0	0	0	0	0	0.000201584	0.000271404	0.000246562	0.000268062	0.000338002	0.000295474	0.00024802	0.000191058	0.00028162	0.000165967	0.000603471	0.000221953	0.000183863
Bacteria/Bacteroidetes/BD2-2/OTU_002823	0	0	0	0	0	0	0	0	0	0	0	0	0	0	0	0	0	0	0	0	0	0	0	0	2.02405e-05	0	0	0	0	0	0	0	0	0	0	0	0	0	0	3.82946e-05	1.35201e-05	2.56934e-05	0	2.38823e-05	0	1.27667e-05	0	0.00010244	1.41433e-05
Bacteria/Bacteroidetes/BD2-2/OTU_003362	0	0	0	0	0	0	0	0	0	0	0	0	0	0	0	0	0	0	0	0	0	0	0	0	0	0	0	0	0	0	0	0	0	0	0	0	1.18579e-05	4.93462e-05	0	3.82946e-05	1.35201e-05	0	1.55012e-05	2.38823e-05	1.65659e-05	2.55333e-05	6.52401e-05	8.53665e-05	1.41433e-05
Bacteria/Bacteroidetes/BD2-2/OTU_003380	0	2.17557e-05	0	0	0	0	0	9.89472e-06	0	0	0	0	9.55374e-06	0	0	0	0	0	0	0	0	0	0	0	0	0	0	0	0	0	0	0	0	0	1.0735e-05	0	3.55737e-05	7.40192e-05	6.72442e-05	6.38244e-05	2.70402e-05	0.000102774	4.65037e-05	9.55292e-05	8.28295e-05	6.38333e-05	9.78601e-05	0.00010244	5.65731e-05
Bacteria/Bacteroidetes/BD2-2/OTU_003451	0	1.08778e-05	0	0	0	8.2648e-06	0	9.89472e-06	0	0	0	0	0	0	0	0	0	0	0	0	0	0	0	0	0	0	0	0	0	0	0	0	0	0	0	0	2.37158e-05	0	4.48295e-05	8.93541e-05	2.70402e-05	3.85401e-05	3.10025e-05	2.38823e-05	6.62636e-05	1.27667e-05	0.00014679	0.00020488	2.82865e-05
Bacteria/Bacteroidetes/BD2-2/OTU_003551	0	0	4.39536e-05	0	0	0	0	0	0	0	0	0	0	0	0	0	0	0	0	0	0	0	0	0	0	0	0	0	0	0	0	0	0	0	0	0	2.37158e-05	4.93462e-05	2.24147e-05	0.000153178	5.40804e-05	0.000128467	3.10025e-05	2.38823e-05	6.62636e-05	1.27667e-05	6.52401e-05	0.00010244	5.65731e-05
Bacteria/Bacteroidetes/BD2-2/OTU_003629	0	0	2.19768e-05	0	0	0	0	0	0	0	0	0	0	0	0	0	0	0	0	0	0	1.08998e-05	0	0	0	0	0	0	0	0	0	0	0	0	0	0	4.74316e-05	4.93462e-05	3.36221e-05	0.000153178	1.35201e-05	0.000102774	0.00012401	0	6.62636e-05	1.27667e-05	8.15501e-05	0.00020488	5.65731e-05
Bacteria/Bacteroidetes/BD2-2/OTU_003648	0	0	0	0	0	0	0	0	0	0	0	0	0	0	0	0	0	0	0	0	0	0	0	0	0	0	0	0	0	0	0	0	0	0	0	0	0	4.93462e-05	1.12074e-05	8.93541e-05	2.70402e-05	3.85401e-05	3.10025e-05	2.38823e-05	0.000132527	3.83e-05	3.262e-05	0.00015366	9.90029e-05
Bacteria/Bacteroidetes/BD2-2/OTU_003900	0	1.08778e-05	0	9.39064e-06	0	0	0	0	0	0	0	0	0	0	0	0	0	0	0	0	0	0	0	0	0	0	0	0	0	0	0	0	0	0	0	0	0	0	7.84516e-05	0.000178708	0	3.85401e-05	1.55012e-05	0	0	0	0	0.000119513	4.24298e-05
Bacteria/Bacteroidetes/BD2-2/OTU_003985	0	0	1.09884e-05	0	0	0	0	0	0	0	0	0	0	0	0	0	0	0	0	0	0	0	0	0	0	0	0	0	0	0	7.9372e-06	0	0	0	0	0	1.18579e-05	0	3.36221e-05	7.65892e-05	0	2.56934e-05	0	0	1.65659e-05	1.27667e-05	6.52401e-05	1.70733e-05	5.65731e-05
Bacteria/Bacteroidetes/BD2-2/OTU_004001	0	1.08778e-05	0	0	0	0	0	0	0	0	0	0	0	0	0	0	0	0	0	0	0	0	0	0	0	0	0	0	0	0	0	0	0	0	0	0	0	2.46731e-05	0	7.65892e-05	5.40804e-05	0	0	0	1.65659e-05	2.55333e-05	6.52401e-05	5.12199e-05	4.24298e-05
Bacteria/Bacteroidetes/BD2-2/OTU_004380	0	0	1.09884e-05	0	0	0	0	0	0	0	0	0	0	0	0	0	0	0	0	0	0	0	0	0	0	0	0	0	0	0	0	0	0	0	0	0	0	2.46731e-05	1.12074e-05	8.93541e-05	1.35201e-05	6.42335e-05	1.55012e-05	0	3.31318e-05	1.27667e-05	3.262e-05	0.00010244	2.82865e-05
Bacteria/Bacteroidetes/BD2-2/OTU_005191	0	0	1.09884e-05	0	0	0	0	0	0	0	0	0	0	0	0	0	0	0	0	1.0126e-05	0	0	0	0	0	0	0	0	0	0	0	0	0	0	0	0	0	0	0	5.10595e-05	0	0	1.55012e-05	0	0	0	0	1.70733e-05	4.24298e-05
Bacteria/Bacteroidetes/BD2-2/OTU_005880	0	0	1.09884e-05	0	0	0	0	0	0	0	0	0	0	0	0	0	0	0	0	0	0	0	0	0	0	0	0	0	0	0	0	0	0	0	0	0	0.000166011	0.000172712	0.000145696	0.000242533	0.000121681	7.70802e-05	0.000108509	9.55292e-05	0.000115961	0.000127667	0.00014679	0.000119513	0.000169719
Bacteria/Bacteroidetes/BD2-2/OTU_005974	0	0	0	0	0	0	0	0	0	0	0	0	0	0	0	0	0	0	0	0	0	0	0	0	0	0	0	0	0	0	0	0	0	0	0	0	0	2.46731e-05	0	6.38244e-05	1.35201e-05	2.56934e-05	0	2.38823e-05	0	1.27667e-05	0	6.82932e-05	1.41433e-05
Bacteria/Bacteroidetes/BD2-2/OTU_006363	0	1.08778e-05	0	0	0	0	0	0	0	0	0	0	0	0	0	0	0	0	0	0	0	0	0	0	0	0	0	0	0	0	0	0	0	0	0	0	1.18579e-05	0	4.48295e-05	2.55297e-05	1.35201e-05	0	0	2.38823e-05	1.65659e-05	1.27667e-05	0	0.00015366	8.48596e-05
Bacteria/Bacteroidetes/BD2-2/OTU_006449	0	0	0	0	0	0	0	0	0	0	0	0	0	0	0	0	0	0	0	0	0	0	0	0	0	0	0	0	0	0	0	0	0	0	0	0	1.18579e-05	0	0	1.27649e-05	1.35201e-05	3.85401e-05	1.55012e-05	4.77646e-05	1.65659e-05	0	1.631e-05	6.82932e-05	0
Bacteria/Bacteroidetes/BD2-2/OTU_006471	0	0	0	0	0	0	0	0	0	0	0	0	0	0	0	0	0	0	0	0	0	0	0	0	0	0	0	0	0	0	0	0	0	0	0	0	0	0	1.12074e-05	7.65892e-05	1.35201e-05	2.56934e-05	3.10025e-05	2.38823e-05	0	1.27667e-05	0	0.000119513	4.24298e-05
Bacteria/Bacteroidetes/BD2-2/OTU_006609	0	0	0	0	0	0	0	0	0	0	0	0	0	0	0	0	0	0	0	0	0	0	0	0	0	0	0	0	0	0	0	0	0	0	0	0	2.37158e-05	0	1.12074e-05	3.82946e-05	0	1.28467e-05	0	0	0	0	0	1.70733e-05	4.24298e-05
Bacteria/Bacteroidetes/BD2-2/OTU_006791	0	0	0	0	0	0	0	0	0	0	0	0	0	0	0	0	0	0	0	0	0	0	0	0	0	0	0	0	0	0	0	0	0	0	0	0	5.92895e-05	0	0	3.82946e-05	1.35201e-05	2.56934e-05	0	0	1.65659e-05	1.27667e-05	0	0	0
Bacteria/Bacteroidetes/BD2-2/OTU_007050	0	0	0	0	0	0	0	0	0	0	0	0	0	0	0	0	0	0	0	0	0	0	0	0	0	0	0	0	0	0	0	0	0	0	0	0	0	0	0	0	0	1.28467e-05	0	0	0	0	0	0	1.41433e-05
Bacteria/Bacteroidetes/BD2-2/OTU_007106	8.04408e-06	0	0	0	0	0	0	0	1.03296e-05	0	0	0	0	0	0	0	0	0	0	0	0	0	0	0	0	0	0	0	0	0	0	0	0	0	0	0	0	0	4.48295e-05	1.27649e-05	1.35201e-05	0	0	0	0	0	3.262e-05	6.82932e-05	2.82865e-05
Bacteria/Bacteroidetes/BD2-2/OTU_007234	0	1.08778e-05	0	0	0	0	0	0	0	0	0	0	0	0	0	0	0	0	0	0	0	0	0	0	0	0	0	0	0	0	0	0	0	0	1.0735e-05	0	1.18579e-05	0	1.12074e-05	3.82946e-05	0	0	1.55012e-05	0	1.65659e-05	0	0	0.000119513	0
Bacteria/Bacteroidetes/BD2-2/OTU_007438	0	0	0	0	0	0	0	0	0	0	0	0	0	0	0	0	0	0	0	0	0	0	0	0	0	0	0	0	0	0	0	0	0	0	0	0	0	0	1.12074e-05	1.27649e-05	0	0	1.55012e-05	0	0	0	0	0	0
Bacteria/Bacteroidetes/BD2-2/OTU_007520	0	0	0	0	0	0	0	0	0	0	0	0	0	0	0	0	0	0	0	2.02519e-05	0	0	0	0	0	0	0	0	0	0	0	0	0	0	0	0	0	0	0	0	0	1.28467e-05	0	0	0	0	0	1.70733e-05	0
Bacteria/Bacteroidetes/BD2-2/OTU_007596	0	0	0	0	0	0	0	0	0	0	0	0	0	0	0	0	0	0	0	0	0	0	0	0	0	0	0	0	0	0	0	0	0	0	0	0	1.18579e-05	0	0	2.55297e-05	0	0	1.55012e-05	2.38823e-05	3.31318e-05	0	6.52401e-05	3.41466e-05	0
Bacteria/Bacteroidetes/BD2-2/OTU_007819	0	1.08778e-05	1.09884e-05	0	0	0	0	0	0	0	0	0	0	0	0	0	0	0	0	0	0	0	0	0	0	0	0	0	0	0	0	0	0	0	0	0	0	4.93462e-05	5.60368e-05	1.27649e-05	1.35201e-05	1.28467e-05	3.10025e-05	2.38823e-05	0	1.27667e-05	0	6.82932e-05	2.82865e-05
Bacteria/Bacteroidetes/BD2-2/OTU_007915	0	1.08778e-05	1.09884e-05	0	0	0	0	0	0	0	0	0	0	0	0	0	0	0	0	0	0	0	0	0	0	0	0	0	0	0	0	0	0	0	0	0	7.11474e-05	9.86923e-05	0.000145696	0.000229768	0.000162241	0.000167007	0.000186015	0.000191058	9.93953e-05	0.000217033	0.000619781	0.000426832	0.000212149
Bacteria/Bacteroidetes/BD2-2/OTU_008035	0	0	0	0	0	0	0	0	0	0	0	0	0	0	0	0	0	0	0	0	0	0	0	0	0	0	0	0	0	0	0	0	0	0	0	0	0	0	1.12074e-05	1.27649e-05	0	0	0	0	0	2.55333e-05	0	1.70733e-05	1.41433e-05
Bacteria/Bacteroidetes/BD2-2/OTU_008336	0	0	0	0	0	0	0	0	0	0	0	0	0	0	0	0	0	0	0	0	0	0	0	0	0	0	0	0	0	0	0	0	0	0	0	0	0	4.93462e-05	5.60368e-05	0.000140414	0.000108161	3.85401e-05	4.65037e-05	2.38823e-05	6.62636e-05	2.55333e-05	9.78601e-05	6.82932e-05	7.07164e-05
Bacteria/Bacteroidetes/BD2-2/OTU_008591	0	2.17557e-05	2.19768e-05	0	0	0	0	0	0	0	0	0	0	0	0	0	0	0	0	0	0	0	0	0	0	0	0	0	0	0	0	0	0	0	0	0	0	2.46731e-05	3.36221e-05	1.27649e-05	0	1.28467e-05	1.55012e-05	2.38823e-05	0	1.27667e-05	4.89301e-05	5.12199e-05	0
Bacteria/Bacteroidetes/BD2-2/OTU_008608	0	1.08778e-05	0	0	0	0	0	0	0	0	0	0	0	0	0	0	0	0	0	0	0	0	0	0	0	0	0	0	0	0	0	0	0	0	0	0	0.000142295	0.000172712	0.000168111	0.000140414	0.000202801	0.00015416	6.20049e-05	0.000143294	4.96977e-05	0.000127667	0.00022834	0.000221953	0.000141433
Bacteria/Bacteroidetes/BD2-2/OTU_009402	0	0	0	0	0	0	0	0	0	0	0	0	0	0	0	0	0	0	0	0	0	0	0	0	0	0	0	0	0	0	0	0	0	0	0	0	1.18579e-05	0	2.24147e-05	5.10595e-05	1.35201e-05	0	0	4.77646e-05	1.65659e-05	1.27667e-05	9.78601e-05	8.53665e-05	0
Bacteria/Bacteroidetes/BD2-2/OTU_009506	0	0	0	0	0	0	0	0	0	0	0	0	0	0	0	0	0	1.71371e-05	0	0	0	0	0	0	0	0	0	0	0	0	0	0	0	0	0	0	0	0	1.12074e-05	3.82946e-05	0	0	0	2.38823e-05	0	0	0	3.41466e-05	1.41433e-05
Bacteria/Bacteroidetes/BD2-2/OTU_010070	0	0	0	0	0	0	0	0	0	0	0	0	0	0	0	0	0	0	0	0	0	0	0	0	0	0	0	0	0	0	0	0	0	0	0	0	0	0	1.12074e-05	0	0	3.85401e-05	1.55012e-05	0	0	0	0	0	0
Bacteria/Bacteroidetes/BD2-2/OTU_010261	0	0	0	0	0	0	0	0	0	0	0	0	0	0	0	0	0	0	0	0	0	0	0	0	0	0	0	0	0	0	0	0	0	0	0	0	2.37158e-05	0	1.12074e-05	5.10595e-05	2.70402e-05	0	1.55012e-05	7.16469e-05	0	0	0	0	0
Bacteria/Bacteroidetes/BD2-2/OTU_010765	0	1.08778e-05	0	0	0	0	0	0	0	0	0	0	0	0	0	0	0	0	0	0	0	0	0	0	0	0	0	0	0	0	0	0	0	0	0	0	2.37158e-05	0	1.12074e-05	3.82946e-05	1.35201e-05	5.13868e-05	3.10025e-05	0	0	1.27667e-05	4.89301e-05	3.41466e-05	8.48596e-05
Bacteria/Bacteroidetes/BD2-2/OTU_011071	0	1.08778e-05	0	9.39064e-06	0	0	0	0	0	0	0	0	0	0	0	0	0	0	0	0	0	0	0	0	0	0	0	0	0	0	0	0	0	0	0	0	1.18579e-05	2.46731e-05	1.12074e-05	0	1.35201e-05	0	0	2.38823e-05	0	0	0	3.41466e-05	5.65731e-05
Bacteria/Bacteroidetes/BD2-2/OTU_011778	0	0	0	0	1.87762e-05	0	0	0	0	0	0	0	0	0	0	0	0	0	0	0	0	0	0	0	0	0	0	0	0	0	0	0	0	0	0	0	0	2.46731e-05	0	0	0	0	0	0	0	0	1.631e-05	0	0
Bacteria/Bacteroidetes/BD2-2/OTU_011919	0	0	0	0	0	0	0	0	0	0	0	0	0	0	0	0	0	0	0	0	0	0	0	0	0	0	0	0	0	0	0	1.06478e-05	0	0	0	0	0	0	0	0	0	0	0	0	0	0	0	0	1.41433e-05
Bacteria/Bacteroidetes/BD2-2/OTU_012583	0	0	0	0	0	0	0	9.89472e-06	0	0	0	0	0	0	0	0	0	0	0	0	0	0	0	0	0	0	0	0	0	0	0	0	0	0	0	0	0	0	0	1.27649e-05	0	0	0	0	1.65659e-05	0	0	1.70733e-05	0
Bacteria/Bacteroidetes/BD2-2/OTU_013037	0	0	0	0	0	0	0	0	0	0	0	0	0	0	0	0	0	0	0	0	0	0	0	0	0	0	0	0	0	0	0	0	0	0	0	0	0	0	0	0	0	0	0	0	0	0	1.631e-05	0	2.82865e-05
Bacteria/Bacteroidetes/BD2-2/OTU_013150	0	0	0	0	0	0	0	0	0	0	0	0	0	0	0	0	0	0	0	0	0	0	0	0	0	0	0	0	0	0	0	0	0	0	0	0	0	0	0	0	1.35201e-05	0	1.55012e-05	0	0	0	0	1.70733e-05	0
Bacteria/Bacteroidetes/Cytophagia/Cytophagales/Cyclobacteriaceae/Algoriphagus/OTU_000715	2.41322e-05	2.17557e-05	2.19768e-05	0	0	0	0	2.96842e-05	0	0	3.40808e-05	0	1.91075e-05	0	0	0	0	0	0	0	0	0	0	0	0	1.84016e-05	8.89324e-06	0	0	7.50053e-06	7.9372e-06	0	0	0	2.14701e-05	9.52472e-06	0.000521747	0.000345423	0.000694857	0.000293592	0.000554324	0.000372554	0.000294523	0.000358235	0.000248488	0.000280867	0.00027727	0.000221953	0.000325295
Bacteria/Bacteroidetes/Cytophagia/Cytophagales/Cyclobacteriaceae/Algoriphagus/OTU_001647	1.60882e-05	2.17557e-05	8.79073e-05	2.81719e-05	1.87762e-05	8.2648e-06	3.59154e-05	4.94736e-05	3.09889e-05	1.53311e-05	0	2.98412e-05	2.86612e-05	1.90009e-05	2.31825e-05	2.4396e-05	1.17185e-05	0	8.69811e-05	4.05039e-05	1.12871e-05	4.35991e-05	0	1.64206e-05	2.02405e-05	3.68033e-05	1.77865e-05	0	0	7.50053e-06	1.58744e-05	0	6.07275e-05	0	1.0735e-05	3.80989e-05	0.000166011	0.000148038	0.000156903	0.000127649	6.76005e-05	0.000128467	6.20049e-05	9.55292e-05	4.96977e-05	6.38333e-05	9.78601e-05	3.41466e-05	8.48596e-05
Bacteria/Bacteroidetes/Cytophagia/Cytophagales/Cyclobacteriaceae/Algoriphagus/OTU_010184	8.04408e-06	1.08778e-05	0	0	0	0	0	0	0	0	0	0	0	0	0	0	0	0	0	1.0126e-05	1.12871e-05	0	0	0	0	0	0	0	0	0	0	2.12956e-05	0	0	0	0	0	0	6.72442e-05	0	2.70402e-05	2.56934e-05	1.55012e-05	2.38823e-05	0	0	0	0	1.41433e-05
Bacteria/Bacteroidetes/Cytophagia/Cytophagales/Cyclobacteriaceae/Algoriphagus/OTU_011230	0	0	0	0	0	0	0	0	0	0	0	0	0	0	0	0	0	0	0	0	0	0	0	0	0	0	0	0	0	0	0	0	0	0	0	0	1.18579e-05	0	1.12074e-05	0	0	0	0	0	0	0	1.631e-05	1.70733e-05	0
Bacteria/Bacteroidetes/Cytophagia/Cytophagales/Cyclobacteriaceae/Aquiflexum/OTU_009045	0	0	0	0	0	0	0	0	0	0	0	0	0	0	0	0	0	0	0	0	0	0	0	0	0	0	0	0	0	0	0	0	0	0	0	0	5.92895e-05	7.40192e-05	2.24147e-05	1.27649e-05	4.05603e-05	5.13868e-05	4.65037e-05	2.38823e-05	1.65659e-05	2.55333e-05	0	0	1.41433e-05
Bacteria/Bacteroidetes/Cytophagia/Cytophagales/Cyclobacteriaceae/OTU_000047	0.00867956	0.00684216	0.00674688	0.00295805	0.00576428	0.00523162	0.00715514	0.00808399	0.000929666	0.00262161	0.000715698	0.000566984	0.000296166	0.000266013	0.00549425	0.0014475	0.00359759	0.00445564	0.00502316	0.00106323	0.000688511	0.00653987	0.00327257	0.00487693	0.00554589	0.00461881	0.00256125	0.00401571	0.00368675	0.00511536	0.00470676	0.00421653	0.00910913	0.00659196	0.00534604	0.00643871	0.000106721	0.000542808	0.000369843	0.000140414	0.000202801	0.000359708	0.000325526	0.000429882	0.000198791	0.0001915	0.00024465	0.00020488	0.000226292
Bacteria/Bacteroidetes/Cytophagia/Cytophagales/Cyclobacteriaceae/OTU_005236	0	0	0	0	0	8.2648e-06	0	1.97894e-05	0	0	0	9.94708e-06	0	0	0	0	1.17185e-05	0	0	0	1.12871e-05	0	0	0	0	0	0	0	1.71477e-05	0	0	0	0	0	0	0	5.92895e-05	2.46731e-05	0.000100866	7.65892e-05	1.35201e-05	3.85401e-05	4.65037e-05	4.77646e-05	0	0	3.262e-05	5.12199e-05	1.41433e-05
Bacteria/Bacteroidetes/Cytophagia/Cytophagales/Cyclobacteriaceae/OTU_009921	0	0	0	0	0	0	0	0	0	0	0	0	0	0	0	0	0	0	0	0	0	0	0	0	0	0	0	0	0	0	0	0	0	0	0	0	0	4.93462e-05	2.24147e-05	0	1.35201e-05	0	0	0	0	0	0	0	0
Bacteria/Bacteroidetes/Cytophagia/Cytophagales/Cyclobacteriaceae/uncultured/OTU_000692	0	5.43892e-05	7.69189e-05	0	1.87762e-05	1.65296e-05	3.9906e-06	1.97894e-05	3.09889e-05	1.53311e-05	1.70404e-05	9.94708e-06	6.68762e-05	1.90009e-05	1.15912e-05	1.6264e-05	5.85926e-05	1.71371e-05	0	1.0126e-05	3.38612e-05	0	0	0	0	0	0	0	1.71477e-05	7.50053e-06	0	0	0	0	1.0735e-05	0	0.000913058	0.0006415	0.00089659	0.000574419	0.000770645	0.000655182	0.000325526	0.000501528	0.000248488	0.0003447	0.00013048	0.000239026	0.000198006
Bacteria/Bacteroidetes/Cytophagia/Cytophagales/Cytophagaceae/Cytophaga/OTU_001970	0	0	0	7.51251e-05	9.38808e-06	7.43832e-05	3.59154e-05	3.95789e-05	1.03296e-05	7.66554e-05	0	9.94708e-06	0	1.90009e-05	1.15912e-05	1.6264e-05	3.51556e-05	1.71371e-05	4.34906e-05	0	0	4.35991e-05	3.35076e-05	3.28413e-05	2.02405e-05	0	5.33594e-05	0	1.71477e-05	6.00042e-05	7.14348e-05	0.000127774	0	6.27806e-05	1.0735e-05	9.52472e-06	0.000154153	0.000148038	0.000268977	1.27649e-05	0.000175761	8.99269e-05	4.65037e-05	0	0	1.27667e-05	1.631e-05	3.41466e-05	5.65731e-05
Bacteria/Bacteroidetes/Cytophagia/Cytophagales/Cytophagaceae/Cytophaga/OTU_002554	1.60882e-05	0	0	1.87813e-05	9.38808e-06	0.000123972	0	3.95789e-05	1.03296e-05	1.53311e-05	0	0	0	0	0	3.2528e-05	2.3437e-05	3.42742e-05	0	0	0	1.08998e-05	3.35076e-05	6.56825e-05	0	0.000128811	0	6.26056e-05	5.1443e-05	0.000105007	0	9.58303e-05	0	0	2.14701e-05	0	1.18579e-05	2.46731e-05	2.24147e-05	0	1.35201e-05	2.56934e-05	0	0	0	0	0	0	1.41433e-05
Bacteria/Bacteroidetes/Cytophagia/Cytophagales/Cytophagaceae/Cytophaga/OTU_003680	0	0	1.09884e-05	4.69532e-05	1.87762e-05	8.2648e-05	1.59624e-05	2.96842e-05	4.13185e-05	0.000107318	5.11213e-05	0	2.86612e-05	0	1.15912e-05	8.132e-06	4.68741e-05	3.42742e-05	0.000130472	2.02519e-05	1.12871e-05	4.35991e-05	2.23384e-05	0	2.02405e-05	0.00011041	4.44662e-05	0.000178873	5.1443e-05	4.50032e-05	2.38116e-05	4.25913e-05	0	6.27806e-05	0.00015029	0	0	2.46731e-05	2.24147e-05	1.27649e-05	0	3.85401e-05	1.55012e-05	0	1.65659e-05	1.27667e-05	0	1.70733e-05	0
Bacteria/Bacteroidetes/Cytophagia/Cytophagales/Cytophagaceae/Cytophaga/OTU_005758	0	1.08778e-05	1.09884e-05	0	0	0	0	0	1.03296e-05	0	0	0	0	0	0	0	0	0	0	0	0	0	0	0	0	0	0	8.94366e-06	0	0	0	0	0	0	0	9.52472e-06	0.000189726	0.000148038	0.000145696	5.10595e-05	0.000108161	8.99269e-05	6.20049e-05	9.55292e-05	1.65659e-05	3.83e-05	0	0	5.65731e-05
Bacteria/Bacteroidetes/Cytophagia/Cytophagales/Cytophagaceae/Dyadobacter/OTU_000878	0	0	0	9.39064e-06	0	0	3.9906e-06	0	1.03296e-05	0	0	0	0	0	0.000718657	0.000658692	0.00104295	0	4.34906e-05	0	0	2.17996e-05	0	0	0	0	0	0	0.00109745	0.00122259	0.000873092	0.000873121	0	0	0	0	0	0	0	6.38244e-05	0.000121681	1.28467e-05	0	0	1.65659e-05	1.27667e-05	0	3.41466e-05	4.24298e-05
Bacteria/Bacteroidetes/Cytophagia/Cytophagales/Cytophagaceae/Flexibacter/OTU_009902	0	0	0	0	0	0	0	0	0	0	0	0	0	0	0	0	0	0	0	0	0	0	0	0	0	0	0	0	0	0	0	0	0	0	0	0	1.18579e-05	2.46731e-05	4.48295e-05	0	1.35201e-05	1.28467e-05	0	0	0	0	0	0	0
Bacteria/Bacteroidetes/Cytophagia/Cytophagales/Cytophagaceae/Leadbetterella/OTU_000510	0.0010216	0.000663548	0.000538432	0.000281719	0.000384911	0.000181826	0.000279342	0.000405684	0.000330548	0.00029129	0	0	0	0	0.000359329	0.00016264	0.000351556	0	0	0	2.25741e-05	0.000196196	0.000189876	0.000295571	2.02405e-05	0	1.77865e-05	0	0.00029151	0.000472533	0.000293676	0.00058563	6.07275e-05	6.27806e-05	0	0	0.000106721	4.93462e-05	6.72442e-05	1.27649e-05	9.46406e-05	3.85401e-05	4.65037e-05	9.55292e-05	3.31318e-05	8.93666e-05	0	5.12199e-05	7.07164e-05
Bacteria/Bacteroidetes/Cytophagia/Cytophagales/Cytophagaceae/Leadbetterella/OTU_000639	0.00193862	0.00107691	0.00103291	8.45158e-05	0.000112657	0.000363651	0.000167605	0.000197894	0.000413185	0.000153311	5.11213e-05	1.98942e-05	0	0	0.000220234	4.066e-05	0.000140622	3.42742e-05	4.34906e-05	0	0	0.000152597	0.000156369	0.000213468	6.07214e-05	5.52049e-05	3.55729e-05	0	3.42953e-05	0.000135009	0.000103184	0.000223604	0	0	0	2.85741e-05	1.18579e-05	0	2.24147e-05	1.27649e-05	1.35201e-05	0	4.65037e-05	0	0	0	0	0	0
Bacteria/Bacteroidetes/Cytophagia/Cytophagales/Cytophagaceae/Leadbetterella/OTU_006646	0	1.08778e-05	1.09884e-05	0	0	0	0	0	0	0	0	0	0	0	0	0	0	0	0	0	0	0	0	0	0	0	0	0	0	0	0	0	0	0	0	0	0.000118579	9.86923e-05	5.60368e-05	2.55297e-05	5.40804e-05	7.70802e-05	0	7.16469e-05	0	1.27667e-05	1.631e-05	0	1.41433e-05
Bacteria/Bacteroidetes/Cytophagia/Cytophagales/Cytophagaceae/Leadbetterella/OTU_007979	1.60882e-05	2.17557e-05	0	0	0	0	3.9906e-06	9.89472e-06	0	0	0	0	0	0	0	0	0	0	0	0	0	0	0	0	0	0	0	0	0	0	0	1.06478e-05	0	0	1.0735e-05	0	7.11474e-05	0	0.000112074	0	6.76005e-05	1.28467e-05	0	0	0	0	0	0	0
Bacteria/Bacteroidetes/Cytophagia/Cytophagales/Cytophagaceae/Leadbetterella/OTU_009421	0	0	1.09884e-05	0	0	0	7.9812e-06	0	0	0	0	0	0	0	0	0	0	0	0	0	1.12871e-05	0	0	0	0	0	0	0	0	0	0	0	0	0	0	0	1.18579e-05	7.40192e-05	1.12074e-05	0	2.70402e-05	2.56934e-05	0	0	0	0	0	0	1.41433e-05
Bacteria/Bacteroidetes/Cytophagia/Cytophagales/Cytophagaceae/Leadbetterella/OTU_009658	0	0	0	0	0	0	0	0	0	0	0	0	0	0	0	0	1.17185e-05	0	0	0	1.12871e-05	0	1.11692e-05	0	0	0	0	0	0	0	0	0	0	0	0	0	3.55737e-05	2.46731e-05	4.48295e-05	0	0	0	0	0	0	0	0	0	0
Bacteria/Bacteroidetes/Cytophagia/Cytophagales/Cytophagaceae/Microscilla/OTU_008619	1.60882e-05	1.08778e-05	1.09884e-05	0	0	0	0	0	0	0	0	0	0	0	0	0	0	0	0	0	0	0	0	0	0	0	0	0	0	7.50053e-06	0	0	0	0	0	0	2.37158e-05	2.46731e-05	1.12074e-05	0	2.70402e-05	0	1.55012e-05	2.38823e-05	0	1.27667e-05	0	0	4.24298e-05
Bacteria/Bacteroidetes/Cytophagia/Cytophagales/Cytophagaceae/OTU_000064	8.04408e-06	0.000826716	0.000263722	1.87813e-05	0	0	0	4.94736e-05	1.03296e-05	1.53311e-05	3.40808e-05	0	3.8215e-05	0	2.31825e-05	8.132e-06	0	0	0	3.03779e-05	1.12871e-05	2.17996e-05	1.11692e-05	0	0	0	8.89324e-06	3.57747e-05	0	0	0	0	0	0	4.29401e-05	1.90494e-05	0.00564436	0.00439181	0.00602957	0.0047613	0.00516467	0.00584525	0.00516191	0.00666316	0.00407521	0.00481303	0.00402858	0.00542931	0.00510572
Bacteria/Bacteroidetes/Cytophagia/Cytophagales/Cytophagaceae/OTU_000081	1.60882e-05	0.00030458	9.88957e-05	0	0	8.2648e-06	0	9.89472e-06	0	3.06621e-05	0.000102243	9.94708e-06	4.77687e-05	0	2.31825e-05	1.6264e-05	0	0	0	0	0	0	1.11692e-05	0	2.02405e-05	0	1.77865e-05	0	0	3.75026e-05	0	0	0	0	0	9.52472e-06	0.00320163	0.0029361	0.00298116	0.00229768	0.00379915	0.00363562	0.00279022	0.00322411	0.00157376	0.0028725	0.00024465	0.00189514	0.0029418
Bacteria/Bacteroidetes/Cytophagia/Cytophagales/Cytophagaceae/OTU_000087	1.60882e-05	0.000445992	0.000164826	9.39064e-06	0	8.2648e-06	0	1.97894e-05	1.03296e-05	0	6.81617e-05	0	3.8215e-05	0	1.15912e-05	8.132e-06	0	3.42742e-05	0	3.03779e-05	0	0	0	1.64206e-05	0	0	8.89324e-06	8.94366e-06	0	7.50053e-06	7.9372e-06	0	0	0	0	0	0.00332021	0.00268937	0.00316048	0.00202961	0.00335298	0.00299328	0.00308475	0.00415552	0.00226953	0.00338317	9.78601e-05	0.00216831	0.00333781
Bacteria/Bacteroidetes/Cytophagia/Cytophagales/Cytophagaceae/OTU_000299	5.63086e-05	0.000467747	0.000175815	0	9.38808e-06	0	3.9906e-06	2.96842e-05	0	1.53311e-05	3.40808e-05	9.94708e-06	3.8215e-05	1.90009e-05	0	1.6264e-05	1.17185e-05	3.42742e-05	2.17453e-05	0	0	0	1.11692e-05	1.64206e-05	0	0	4.44662e-05	8.94366e-06	0	0	0	1.06478e-05	0	3.13903e-05	0	9.52472e-06	0.00332021	0.00335554	0.00354153	0.0030508	0.00327186	0.00343007	0.00336377	0.00379729	0.00228609	0.00278313	0.00215292	0.00271465	0.00316809
Bacteria/Bacteroidetes/Cytophagia/Cytophagales/Cytophagaceae/OTU_000793	4.82645e-05	0.000217557	6.59304e-05	0	0	8.2648e-06	0	0	0	0	0	0	9.55374e-06	0	0	0	0	0	4.34906e-05	3.03779e-05	2.25741e-05	0	1.11692e-05	1.64206e-05	0	1.84016e-05	0	0	0	0	0	1.06478e-05	0	0	0	0	0.00224114	0.00254133	0.00219664	0.00162114	0.00240658	0.00277489	0.00204616	0.00238823	0.000993953	0.00188947	0.00014679	0.00112684	0.0017962
Bacteria/Bacteroidetes/Cytophagia/Cytophagales/Cytophagaceae/OTU_001084	0	1.08778e-05	1.09884e-05	0	9.38808e-06	0	3.9906e-06	0	0	0	1.70404e-05	0	0	0	0	0	0	0	0	0	0	0	0	0	0	0	0	0	0	0	0	0	0	0	0	0	0.000284589	0.00032075	0.000302599	0.000280827	0.000432643	0.000321168	0.000186015	0.000501528	0.000182225	0.0003064	1.631e-05	0.000239026	0.000240436
Bacteria/Bacteroidetes/Cytophagia/Cytophagales/Cytophagaceae/OTU_002059	8.04408e-06	2.17557e-05	2.19768e-05	0	0	0	0	0	0	0	0	0	9.55374e-06	0	0	0	0	0	0	0	0	0	0	0	0	0	0	0	0	0	0	0	0	0	0	0	0.0002253	0.000123365	0.00021294	0.000127649	0.000148721	0.000256934	0.000139511	0.000191058	8.28295e-05	0.0001149	0	8.53665e-05	9.90029e-05
Bacteria/Bacteroidetes/Cytophagia/Cytophagales/Cytophagaceae/OTU_002079	0	1.08778e-05	0	0	0	0	0	0	0	0	1.70404e-05	0	0	0	0	0	0	0	0	0	0	0	0	0	0	0	0	0	0	0	0	0	0	0	0	0	0.000142295	0.000296077	0.000123281	5.10595e-05	9.46406e-05	0.00015416	0.00012401	9.55292e-05	4.96977e-05	5.10667e-05	0	3.41466e-05	2.82865e-05
Bacteria/Bacteroidetes/Cytophagia/Cytophagales/Cytophagaceae/OTU_002181	0	3.26335e-05	0	0	0	0	0	0	0	0	0	0	9.55374e-06	0	0	0	0	0	0	0	0	0	0	0	0	0	0	0	0	0	0	0	0	0	0	0	4.74316e-05	4.93462e-05	0.000179318	6.38244e-05	6.76005e-05	6.42335e-05	4.65037e-05	7.16469e-05	8.28295e-05	0.0001532	0	8.53665e-05	0.000141433
Bacteria/Bacteroidetes/Cytophagia/Cytophagales/Cytophagaceae/OTU_009588	0	0	0	0	0	0	0	0	0	0	0	0	2.86612e-05	0	0	0	0	0	0	0	0	0	0	0	0	0	0	0	0	0	0	0	0	0	0	0	8.30053e-05	4.93462e-05	8.9659e-05	0.000102119	6.76005e-05	6.42335e-05	1.55012e-05	7.16469e-05	1.65659e-05	5.10667e-05	1.631e-05	3.41466e-05	4.24298e-05
Bacteria/Bacteroidetes/Cytophagia/Cytophagales/Cytophagaceae/OTU_009860	0	0	0	0	0	0	0	0	0	0	0	0	0	0	0	0	0	0	0	0	0	0	0	0	0	0	0	0	0	0	0	0	0	0	0	0	1.18579e-05	2.46731e-05	0	0	1.35201e-05	1.28467e-05	0	0	0	0	0	0	0
Bacteria/Bacteroidetes/Cytophagia/Cytophagales/Cytophagaceae/OTU_011047	0	0	0	0	0	0	0	0	0	0	0	0	0	0	0	0	0	0	0	0	0	1.08998e-05	0	0	0	0	0	0	0	0	0	0	0	0	0	0	3.55737e-05	7.40192e-05	2.24147e-05	5.10595e-05	6.76005e-05	8.99269e-05	1.55012e-05	9.55292e-05	1.65659e-05	0.0001149	0	0	2.82865e-05
Bacteria/Bacteroidetes/Cytophagia/Cytophagales/Cytophagaceae/OTU_012079	0	5.43892e-05	1.09884e-05	0	0	8.2648e-06	0	0	0	0	0	0	0	0	0	0	0	0	0	0	0	0	0	0	0	0	0	0	0	0	0	0	0	3.13903e-05	0	0	0.000166011	0.000123365	0.000347428	0.000255297	0.000229842	0.000179854	0.000155012	0.000286588	0.000198791	0.0001149	0.00011417	8.53665e-05	0.000212149
Bacteria/Bacteroidetes/Cytophagia/Cytophagales/Cytophagaceae/uncultured/OTU_000129	0	0.000184923	9.88957e-05	9.39064e-06	9.38808e-06	2.47944e-05	0	0	1.03296e-05	1.53311e-05	0.000119283	1.98942e-05	9.55374e-05	0	1.15912e-05	0	0	1.71371e-05	4.34906e-05	1.0126e-05	0	0	0	1.64206e-05	0	0	2.66797e-05	0	0	1.50011e-05	0	0	0	0	0	9.52472e-06	0.00250202	0.00189983	0.00230872	0.00252744	0.00298794	0.00265927	0.00275922	0.00255541	0.00220326	0.00335763	0.00013048	0.00124635	0.00227707
Bacteria/Bacteroidetes/Cytophagia/Cytophagales/Cytophagaceae/uncultured/OTU_000255	0	6.52671e-05	3.29652e-05	0	0	8.2648e-06	0	9.89472e-06	0	0	0	0	0	0	0	8.132e-06	0	0	2.17453e-05	0	0	0	0	0	0	0	1.77865e-05	0	0	0	0	1.06478e-05	0	0	0	0	0.000936774	0.000838885	0.000975041	0.000676538	0.000878806	0.00100204	0.000930074	0.000764234	0.00064607	0.0006128	0.000391441	0.000529272	0.0010466
Bacteria/Bacteroidetes/Cytophagia/Cytophagales/Cytophagaceae/uncultured/OTU_000475	0	7.61449e-05	7.69189e-05	0	0	0	0	0	0	0	1.70404e-05	0	3.8215e-05	0	0	0	0	0	0	0	0	0	0	0	0	0	0	0	0	7.50053e-06	0	0	0	0	0	0	0.000652184	0.000616827	0.000650027	0.000689303	0.000689525	0.000629488	0.000511541	0.000668705	0.00036445	0.000510667	0.00034251	0.000529272	0.000353582
Bacteria/Bacteroidetes/Cytophagia/Cytophagales/Cytophagaceae/uncultured/OTU_000779	0	0.00015229	4.39536e-05	0	0	0	3.9906e-06	2.96842e-05	0	0	5.11213e-05	0	0	0	0.000104321	4.066e-05	2.3437e-05	0	2.17453e-05	0	0	0	0	0	0	0	0	0	8.57383e-05	7.50053e-05	9.52464e-05	8.51825e-05	6.07275e-05	0	0	0	0.00161267	0.00125833	0.00109832	0.000765892	0.00123033	0.000989196	0.00111609	0.00112247	0.000480411	0.000931966	0.0003262	0.000580492	0.00121632
Bacteria/Bacteroidetes/Cytophagia/Cytophagales/Cytophagaceae/uncultured/OTU_001196	8.04408e-06	0	0	0	0	0	0	0	0	0	0	0	9.55374e-06	0	0	0	0	1.71371e-05	0	1.0126e-05	0	0	0	0	0	0	0	0	0	0	0	0	0	0	0	9.52472e-06	0.000391311	0.000370096	0.000437087	0.000319122	0.000459683	0.000513868	0.000449536	0.000668705	0.000314752	0.000561733	0.00024465	0.00020488	0.000579874
Bacteria/Bacteroidetes/Cytophagia/Cytophagales/Cytophagaceae/uncultured/OTU_001310	0	6.52671e-05	0	0	0	0	0	0	0	0	0	0	1.91075e-05	0	0	0	0	0	0	0	0	0	0	0	0	0	0	0	0	0	0	0	0	0	1.0735e-05	0	0.000343879	0.000271404	0.000246562	0.000255297	0.000405603	0.000321168	0.000155012	0.000214941	3.31318e-05	0.0001532	0	0.000119513	0.000127289
Bacteria/Bacteroidetes/Cytophagia/Cytophagales/Cytophagaceae/uncultured/OTU_002545	0	0	0	0	0	0	0	0	0	0	0	0	0	0	0	0	0	0	0	0	0	0	0	0	0	0	0	0	0	0	0	0	0	0	0	0	0.000189726	0.000296077	0.000145696	8.93541e-05	0.000148721	0.000192701	0.000108509	7.16469e-05	6.62636e-05	0.000102133	0	6.82932e-05	0.000113146
Bacteria/Bacteroidetes/Cytophagia/Cytophagales/Cytophagaceae/uncultured/OTU_002898	0	1.08778e-05	0	0	0	0	0	0	0	0	3.40808e-05	0	0	0	0	0	0	0	0	0	0	0	0	0	0	0	0	0	0	0	0	0	0	0	0	0	4.74316e-05	7.40192e-05	0.000145696	7.65892e-05	9.46406e-05	0.000128467	0.00012401	2.38823e-05	8.28295e-05	0.000178733	1.631e-05	1.70733e-05	5.65731e-05
Bacteria/Bacteroidetes/Cytophagia/Cytophagales/Cytophagaceae/uncultured/OTU_005825	0	0	0	0	0	0	0	0	0	0	0	0	0	0	0	0	0	0	0	0	0	0	0	0	0	0	0	0	0	0	0	0	0	0	0	0	0.000118579	2.46731e-05	4.48295e-05	3.82946e-05	5.40804e-05	7.70802e-05	6.20049e-05	9.55292e-05	1.65659e-05	2.55333e-05	3.262e-05	5.12199e-05	1.41433e-05
Bacteria/Bacteroidetes/Cytophagia/Cytophagales/Cytophagaceae/uncultured/OTU_007477	0	0	0	0	0	0	0	0	0	0	0	0	0	0	0	0	0	0	0	0	0	0	0	0	0	0	0	0	0	0	0	0	0	0	0	0	4.74316e-05	2.46731e-05	0	8.93541e-05	0	2.56934e-05	3.10025e-05	0	0	2.55333e-05	1.631e-05	0	0
Bacteria/Bacteroidetes/Cytophagia/Cytophagales/Cytophagaceae/uncultured/OTU_008956	0	0	0	0	0	0	0	0	0	0	0	0	0	0	0	0	0	0	0	0	0	0	0	0	0	0	0	0	0	0	0	0	0	0	0	0	0	0	0	1.27649e-05	1.35201e-05	2.56934e-05	0	0	1.65659e-05	0	0	0	1.41433e-05
Bacteria/Bacteroidetes/Cytophagia/Cytophagales/Cytophagaceae/uncultured/OTU_011757	0	0	0	0	0	0	0	0	0	0	0	0	0	0	0	0	0	0	0	0	0	0	0	0	0	0	0	0	0	0	0	0	0	0	0	0	0	0	1.12074e-05	2.55297e-05	2.70402e-05	1.28467e-05	1.55012e-05	2.38823e-05	0	2.55333e-05	0	0	0
Bacteria/Bacteroidetes/Cytophagia/Cytophagales/Flammeovirgaceae/Candidatus_Amoebophilus/OTU_006845	0	1.08778e-05	0	0	0	0	0	0	0	0	0	0	0	0	0	8.132e-06	0	0	0	0	0	0	0	0	0	0	0	0	0	0	0	0	0	0	0	0	4.74316e-05	2.46731e-05	5.60368e-05	6.38244e-05	5.40804e-05	1.28467e-05	4.65037e-05	9.55292e-05	4.96977e-05	2.55333e-05	0	1.70733e-05	0
Bacteria/Bacteroidetes/Cytophagia/Cytophagales/Flammeovirgaceae/Ekhidna/OTU_004201	0	1.08778e-05	1.09884e-05	0	0	0	0	0	0	0	0	9.94708e-06	0	0	0	0	0	1.71371e-05	0	0	0	0	0	0	0	0	0	0	0	0	0	0	0	0	1.0735e-05	0	0.000177868	9.86923e-05	0.000134488	6.38244e-05	0.000175761	0.00011562	0.000108509	7.16469e-05	1.65659e-05	0.000217033	0	3.41466e-05	8.48596e-05
Bacteria/Bacteroidetes/Cytophagia/Cytophagales/Flammeovirgaceae/Ekhidna/OTU_004523	0	0	0	0	0	0	0	0	0	0	0	0	0	0	0	0	0	0	0	0	0	0	0	0	0	0	0	0	0	7.50053e-06	0	0	0	0	0	0	7.11474e-05	7.40192e-05	5.60368e-05	2.55297e-05	1.35201e-05	2.56934e-05	6.20049e-05	0	4.96977e-05	3.83e-05	1.631e-05	5.12199e-05	4.24298e-05
Bacteria/Bacteroidetes/Cytophagia/Cytophagales/Flammeovirgaceae/Ekhidna/OTU_009188	0	1.08778e-05	0	0	0	8.2648e-06	0	0	0	0	0	0	0	0	0	0	0	0	0	0	0	0	0	0	0	0	0	0	0	0	2.38116e-05	0	0	0	0	9.52472e-06	1.18579e-05	0	0	0	0	1.28467e-05	0	0	0	3.83e-05	0	0	1.41433e-05
Bacteria/Bacteroidetes/Cytophagia/Cytophagales/Flammeovirgaceae/Fulvivirga/OTU_000718	8.04408e-06	3.26335e-05	5.4942e-05	0	0	0	7.9812e-06	9.89472e-06	0	0	1.70404e-05	0	1.91075e-05	0	0	0	0	0	0	1.0126e-05	0	0	2.23384e-05	0	0	0	0	0	0	0	0	0	0	0	0	9.52472e-06	0.000415026	0.000370096	0.00063882	0.000651008	0.000446163	0.000346861	0.000186015	0.000477646	0.000231922	0.000434067	0	0.000221953	0.000424298
Bacteria/Bacteroidetes/Cytophagia/Cytophagales/Flammeovirgaceae/Fulvivirga/OTU_001026	0	3.26335e-05	2.19768e-05	0	0	0	3.9906e-06	0	0	0	1.70404e-05	1.98942e-05	9.55374e-06	0	0	0	1.17185e-05	0	0	0	0	0	0	0	0	1.84016e-05	8.89324e-06	0	0	0	0	1.06478e-05	0	0	0	0	0.000509889	0.000468789	0.000537954	0.000689303	0.000648964	0.000565255	0.000403032	0.000358235	0.000414147	0.000408533	4.89301e-05	0.00015366	0.000678877
Bacteria/Bacteroidetes/Cytophagia/Cytophagales/Flammeovirgaceae/Marinoscillum/OTU_000134	0.00361984	0.00321984	0.00258228	0.000986017	0.00161475	0.00204967	0.00234248	0.00151389	0.000154944	0.000321953	8.52021e-05	9.94708e-06	0	1.90009e-05	0.001588	0.000178904	0.0012656	0.000377016	0.000304434	0	3.38612e-05	0.00184206	0.00196578	0.00216752	0.00157876	0.000993688	0.000311263	8.0493e-05	0.000703054	0.00196514	0.00202399	0.00181013	0.00097164	0.0016009	0	0.000142871	5.92895e-05	0.000222058	0.000112074	2.55297e-05	8.11205e-05	8.99269e-05	9.30074e-05	0.000167176	0	7.66e-05	0	5.12199e-05	0.000113146
Bacteria/Bacteroidetes/Cytophagia/Cytophagales/Flammeovirgaceae/Marinoscillum/OTU_000453	0	0.000163168	3.29652e-05	0	9.38808e-06	4.1324e-05	0	0	0	1.53311e-05	1.70404e-05	9.94708e-06	1.91075e-05	0	0	0	1.17185e-05	3.42742e-05	0	0	0	0	0	0	0	0	0	0	0	0	7.9372e-06	3.19434e-05	6.07275e-05	0	0	0	0.000747047	0.000518135	0.000582783	0.000727598	0.000905846	0.000835036	0.00075956	0.000692587	0.000579806	0.000906433	8.15501e-05	0.000614639	0.000424298
Bacteria/Bacteroidetes/Cytophagia/Cytophagales/Flammeovirgaceae/Marinoscillum/OTU_000754	0	5.43892e-05	2.19768e-05	0	0	8.2648e-06	0	1.97894e-05	0	1.53311e-05	3.40808e-05	0	1.91075e-05	0	0	8.132e-06	0	0	0	0	0	0	0	0	0	0	0	0	0	0	0	0	0	0	0	0	0.000308305	0.000172712	0.000280184	0.000280827	0.000567844	0.000372554	0.000341027	0.000453764	0.000265054	0.000370233	1.631e-05	0.000187806	0.000226292
Bacteria/Bacteroidetes/Cytophagia/Cytophagales/Flammeovirgaceae/Marinoscillum/OTU_000762	0.00152838	0.00114217	0.00102192	0.000281719	0.000591449	0.000438035	0.000558684	0.000395789	4.13185e-05	0.000199304	0	0	0	0	0.00046365	8.132e-05	0.000363274	8.56854e-05	8.69811e-05	0	0	0.000512289	0.000569629	0.000344833	0.000161924	7.36065e-05	3.55729e-05	0	0.000240067	0.000487534	0.000492106	0.000511095	0.000303638	0.000251122	0	2.85741e-05	1.18579e-05	4.93462e-05	3.36221e-05	0	8.11205e-05	3.85401e-05	0	2.38823e-05	1.65659e-05	0	0	0	1.41433e-05
Bacteria/Bacteroidetes/Cytophagia/Cytophagales/Flammeovirgaceae/Marinoscillum/OTU_001766	0	0	2.19768e-05	0	0	0	0	0	0	3.06621e-05	0	0	0	0	0	0	0	0	0	0	0	0	0	0	0	0	0	8.94366e-06	0	0	0	0	0	0	0	0	0.000201584	0.000197385	0.000168111	0.000178708	0.000256882	0.000231241	0.00012401	0.000167176	0.000149093	0.0002298	0	0.000170733	0.000127289
Bacteria/Bacteroidetes/Cytophagia/Cytophagales/Flammeovirgaceae/Marinoscillum/OTU_002106	0	1.08778e-05	0	1.87813e-05	0	0	0	0	0	0	0	0	0	0	0	0	1.17185e-05	0	0	1.0126e-05	0	0	1.11692e-05	0	0	0	0	1.78873e-05	0	1.50011e-05	0	0	0	3.13903e-05	2.14701e-05	0	0.000142295	0.000172712	0.000123281	0.000102119	0.000243362	0.000295474	0.00012401	0.000191058	4.96977e-05	0.000140433	0	5.12199e-05	0.000183863
Bacteria/Bacteroidetes/Cytophagia/Cytophagales/Flammeovirgaceae/Marinoscillum/OTU_005617	1.60882e-05	0	0	0	0	0	0	0	0	0	1.70404e-05	0	0	0	0	8.132e-06	0	0	0	0	0	0	0	0	0	0	0	0	0	0	0	0	0	0	0	0	1.18579e-05	4.93462e-05	1.12074e-05	3.82946e-05	4.05603e-05	3.85401e-05	0	2.38823e-05	1.65659e-05	1.27667e-05	0	0	1.41433e-05
Bacteria/Bacteroidetes/Cytophagia/Cytophagales/Flammeovirgaceae/Marinoscillum/OTU_011186	8.04408e-06	0	0	9.39064e-06	0	1.65296e-05	1.19718e-05	0	1.03296e-05	0	0	0	0	0	0	0	0	0	0	0	2.25741e-05	0	3.35076e-05	0	0	0	8.89324e-06	0	0	7.50053e-06	0	1.06478e-05	0	0	1.0735e-05	0	0.000106721	4.93462e-05	3.36221e-05	2.55297e-05	2.70402e-05	6.42335e-05	1.55012e-05	0	0	1.27667e-05	0	1.70733e-05	0
Bacteria/Bacteroidetes/Cytophagia/Cytophagales/Flammeovirgaceae/OTU_000591	0	7.61449e-05	3.29652e-05	0	9.38808e-06	0	0	0	0	0	0	0	0	0	0	8.132e-06	0	0	0	0	0	0	0	0	0	0	0	0	0	0	0	0	0	0	0	0	0.000509889	0.000567481	0.000347428	0.000280827	0.000338002	0.000372554	0.000356528	0.000525411	0.000496977	0.000740466	1.631e-05	0.000256099	0.000579874
Bacteria/Bacteroidetes/Cytophagia/Cytophagales/Flammeovirgaceae/OTU_001204	0	4.35114e-05	3.29652e-05	0	0	0	0	0	0	0	0	0	0	0	0	0	0	0	0	0	0	0	0	0	0	0	0	0	0	0	0	0	0	0	0	0	0.000189726	0.000197385	0.000156903	0.000153178	0.000351522	0.000256934	0.000186015	0.000238823	0.00028162	0.000217033	8.15501e-05	0.00010244	9.90029e-05
Bacteria/Bacteroidetes/Cytophagia/Cytophagales/Flammeovirgaceae/OTU_004720	0	0	0	0	0	0	0	0	0	0	0	0	0	0	0	0	0	0	0	0	0	0	0	0	0	0	0	0	0	0	0	0	0	0	0	0	0.000106721	0.000123365	0.000100866	0.000153178	0.000135201	7.70802e-05	4.65037e-05	4.77646e-05	0.000149093	2.55333e-05	1.631e-05	0	9.90029e-05
Bacteria/Bacteroidetes/Cytophagia/Cytophagales/Flammeovirgaceae/OTU_004996	0	1.08778e-05	0	0	0	0	0	0	0	0	0	0	0	0	0	0	2.3437e-05	0	0	0	0	0	0	0	0	0	0	0	0	0	0	0	0	0	0	0	5.92895e-05	2.46731e-05	7.84516e-05	1.27649e-05	4.05603e-05	0	0	7.16469e-05	1.65659e-05	2.55333e-05	0	0	1.41433e-05
Bacteria/Bacteroidetes/Cytophagia/Cytophagales/Flammeovirgaceae/OTU_006533	0	0	1.09884e-05	0	0	0	0	0	0	0	0	0	0	0	0	0	0	0	0	0	0	0	0	0	0	0	0	0	0	0	0	0	0	0	0	0	7.11474e-05	9.86923e-05	0.000134488	8.93541e-05	0.000162241	7.70802e-05	0	4.77646e-05	4.96977e-05	8.93666e-05	0	5.12199e-05	8.48596e-05
Bacteria/Bacteroidetes/Cytophagia/Cytophagales/Flammeovirgaceae/OTU_008813	0	0	0	0	0	0	0	0	0	0	0	0	0	0	0	0	0	0	0	0	0	0	0	0	0	0	0	0	0	0	0	0	0	0	0	0	0	0	0	0	0	0	0	0	0	5.10667e-05	1.631e-05	0	0
Bacteria/Bacteroidetes/Cytophagia/Cytophagales/Flammeovirgaceae/OTU_011141	0	0	0	0	0	0	0	0	0	0	0	0	0	0	0	0	0	0	0	0	0	0	0	0	0	0	0	0	0	0	0	0	0	0	0	0	1.18579e-05	0	1.12074e-05	0	0	0	0	0	0	3.83e-05	0	0	0
Bacteria/Bacteroidetes/Cytophagia/Cytophagales/Flammeovirgaceae/Reichenbachiella/OTU_000258	0	9.79006e-05	2.19768e-05	0	0	0	3.9906e-06	0	0	0	0	0	0	0	0	0	0	0	0	0	0	0	1.11692e-05	1.64206e-05	0	0	0	0	0	0	0	0	6.07275e-05	0	0	0	0.000723332	0.000740192	0.00100866	0.000804187	0.000689525	0.000668028	0.000573546	0.000835881	0.000795163	0.0007277	0.000701331	0.000734152	0.000961742
Bacteria/Bacteroidetes/Cytophagia/Cytophagales/Flammeovirgaceae/Reichenbachiella/OTU_000290	2.41322e-05	7.61449e-05	0	0	0	1.65296e-05	0	1.97894e-05	0	0	5.11213e-05	4.97354e-05	0.000105091	1.90009e-05	0	0	1.17185e-05	0	0	3.03779e-05	0	0	1.11692e-05	0	4.04809e-05	5.52049e-05	0	4.47183e-05	1.71477e-05	7.50053e-06	0	0	0	0	0	0	0.000758905	0.000986923	0.000750894	0.000778657	0.000838246	0.000668028	0.000496039	0.000883645	0.000447279	0.000548967	0.000570851	0.000409759	0.000707164
Bacteria/Bacteroidetes/Cytophagia/Cytophagales/Flammeovirgaceae/Reichenbachiella/OTU_000314	0.00275108	0.00165343	0.00212076	0.000328672	0.000891868	0.000578536	0.000718308	0.00052442	0.00081604	0.000674567	3.40808e-05	1.98942e-05	2.86612e-05	0	0.000452059	0.000227696	0.000468741	0.000154234	6.52358e-05	3.03779e-05	2.25741e-05	0.00099188	0.000882366	0.00100166	0.000161924	3.68033e-05	9.78256e-05	0	0.000137181	0.000487534	0.000555604	0.000628221	0.000546548	0.000376683	1.0735e-05	5.71483e-05	8.30053e-05	7.40192e-05	2.24147e-05	5.10595e-05	5.40804e-05	0.000102774	6.20049e-05	9.55292e-05	3.31318e-05	5.10667e-05	0	5.12199e-05	5.65731e-05
Bacteria/Bacteroidetes/Cytophagia/Cytophagales/Flammeovirgaceae/Reichenbachiella/OTU_000388	0	0.000119656	9.88957e-05	0	9.38808e-06	0	0	0	1.03296e-05	0	0	0	5.73225e-05	0	0	8.132e-06	1.17185e-05	0	0	0	0	0	0	0	0	0	8.89324e-06	0	0	0	0	0	0	0	0	0	0.000794479	0.00096225	0.000806931	0.000842481	0.000608404	0.000719415	0.000620049	0.000501528	0.000695767	0.000791533	0.000733951	0.000819518	0.000551588
Bacteria/Bacteroidetes/Cytophagia/Cytophagales/Flammeovirgaceae/Reichenbachiella/OTU_000831	0	0	0	0	0	0	0	0	0	0	0	0	9.55374e-06	0	0	0	0	0	0	0	0	0	0	0	0	0	0	0	0	0	0	0	0	0	0	9.52472e-06	0.000166011	7.40192e-05	0.000168111	0.000191473	0.000148721	0.000128467	0.000201516	0.000191058	0.000132527	7.66e-05	0.00014679	0.000119513	0.000141433
Bacteria/Bacteroidetes/Cytophagia/Cytophagales/Flammeovirgaceae/Reichenbachiella/OTU_000979	8.04408e-06	4.35114e-05	2.19768e-05	6.57345e-05	1.87762e-05	0.000264474	0.000167605	0.000445262	0.0002789	0.000229966	3.40808e-05	8.95237e-05	9.55374e-06	0	0.000428876	4.8792e-05	0.000281245	1.71371e-05	0.000434906	0.00010126	3.38612e-05	0.000141697	0.000212215	3.28413e-05	8.09618e-05	3.68033e-05	0.000213438	0.000196761	0.000120034	0.000262518	0.000214304	4.25913e-05	0.000182183	0.000188342	2.14701e-05	3.80989e-05	5.92895e-05	4.93462e-05	5.60368e-05	6.38244e-05	6.76005e-05	7.70802e-05	9.30074e-05	0	0	0	3.262e-05	3.41466e-05	9.90029e-05
Bacteria/Bacteroidetes/Cytophagia/Cytophagales/Flammeovirgaceae/Reichenbachiella/OTU_001399	0	1.08778e-05	2.19768e-05	0	0	0	0	0	0	0	0	0	0	1.90009e-05	1.15912e-05	8.132e-06	0	0	0	0	0	0	0	0	0	0	0	0	0	0	0	0	0	0	0	0	0.000177868	0.000271404	0.000112074	6.38244e-05	0.000297442	0.000192701	0.000155012	0.000143294	9.93953e-05	0.000178733	0	0.00010244	0.000169719
Bacteria/Bacteroidetes/Cytophagia/Cytophagales/Flammeovirgaceae/Reichenbachiella/OTU_001553	0	0	1.09884e-05	0	0	0	0	0	0	0	0	0	0	0	0	0	0	0	0	0	0	0	0	0	0	0	0	0	0	0	0	0	0	0	0	9.52472e-06	0.000130437	0.000172712	0.000168111	0.000153178	0.000121681	0.000128467	6.20049e-05	9.55292e-05	8.28295e-05	8.93666e-05	4.89301e-05	1.70733e-05	9.90029e-05
Bacteria/Bacteroidetes/Cytophagia/Cytophagales/Flammeovirgaceae/Reichenbachiella/OTU_001670	0	0	0	0	0	0	3.9906e-06	0	0	0	0	0	0	0	0	0	0	0	0	0	0	0	0	0	0	0	0	0	0	0	0	0	0	0	0	0	7.11474e-05	7.40192e-05	0.000123281	0.000102119	8.11205e-05	8.99269e-05	4.65037e-05	0.000119412	1.65659e-05	0.000127667	0.00011417	8.53665e-05	7.07164e-05
Bacteria/Bacteroidetes/Cytophagia/Cytophagales/Flammeovirgaceae/Reichenbachiella/OTU_001821	0	0	0	0	0	8.2648e-06	0	9.89472e-06	0	0	1.70404e-05	0	0	0	0	0	1.17185e-05	0	0	0	0	0	0	0	0	0	0	0	0	7.50053e-06	0	0	0	0	0	0	8.30053e-05	0.000123365	0.000134488	0.000127649	0.000297442	0.000231241	7.75062e-05	0.000382117	4.96977e-05	0.0001149	0	6.82932e-05	0.000183863
Bacteria/Bacteroidetes/Cytophagia/Cytophagales/Flammeovirgaceae/Reichenbachiella/OTU_001832	0	1.08778e-05	0	0	0	0	0	0	0	0	0	0	0	0	0	0	0	0	0	0	0	0	0	0	0	0	0	8.94366e-06	0	0	0	0	0	0	0	0	0.000201584	0.000123365	0.000100866	0.000153178	0.000175761	0.000128467	0.000139511	0.000262705	0.000132527	0.000165967	0	3.41466e-05	0.000198006
Bacteria/Bacteroidetes/Cytophagia/Cytophagales/Flammeovirgaceae/Reichenbachiella/OTU_001911	0	1.08778e-05	0	9.39064e-06	1.87762e-05	1.65296e-05	1.19718e-05	9.89472e-05	4.13185e-05	9.19864e-05	1.70404e-05	9.94708e-06	9.55374e-06	0	1.15912e-05	8.132e-06	0.000105467	1.71371e-05	4.34906e-05	7.08818e-05	3.38612e-05	3.26993e-05	2.23384e-05	1.64206e-05	4.04809e-05	3.68033e-05	8.00391e-05	5.3662e-05	6.85906e-05	9.00063e-05	5.55604e-05	0	6.07275e-05	0	5.36751e-05	5.71483e-05	3.55737e-05	0	2.24147e-05	0	1.35201e-05	2.56934e-05	0	0	0	2.55333e-05	0	0	4.24298e-05
Bacteria/Bacteroidetes/Cytophagia/Cytophagales/Flammeovirgaceae/Reichenbachiella/OTU_003311	0	2.17557e-05	0	0	0	0	0	0	0	0	0	0	0	0	0	0	0	0	0	0	0	0	0	0	0	0	0	0	0	0	0	0	0	0	0	0	7.11474e-05	9.86923e-05	0.000145696	5.10595e-05	0.000108161	7.70802e-05	6.20049e-05	9.55292e-05	6.62636e-05	0.000102133	4.89301e-05	8.53665e-05	5.65731e-05
Bacteria/Bacteroidetes/Cytophagia/Cytophagales/Flammeovirgaceae/Reichenbachiella/OTU_004769	0	0	0	0	0	0	0	0	0	0	0	0	0	0	0	0	0	0	0	0	0	0	0	0	0	0	0	0	0	0	0	0	0	0	0	0	2.37158e-05	2.46731e-05	2.24147e-05	2.55297e-05	4.05603e-05	2.56934e-05	0	2.38823e-05	4.96977e-05	2.55333e-05	0	0	0
Bacteria/Bacteroidetes/Cytophagia/Cytophagales/Flammeovirgaceae/Reichenbachiella/OTU_006183	0	0	0	0	0	0	0	0	0	0	0	0	0	0	0	0	0	0	0	0	0	0	0	0	0	0	0	0	0	0	0	0	0	0	0	0	4.74316e-05	4.93462e-05	3.36221e-05	3.82946e-05	5.40804e-05	3.85401e-05	0	0	0	0	0	0	2.82865e-05
Bacteria/Bacteroidetes/Cytophagia/Cytophagales/Flammeovirgaceae/Reichenbachiella/OTU_006717	0	6.52671e-05	1.09884e-05	0	0	0	0	0	0	0	0	0	0	0	0	8.132e-06	0	0	0	0	0	0	0	0	0	0	0	8.94366e-06	0	0	0	0	0	0	0	0	0.0004506	0.0006415	0.000627613	0.000638244	0.000567844	0.000359708	0.000387531	0.000334352	0.000248488	0.000280867	0.000538231	0.000409759	0.000551588
Bacteria/Bacteroidetes/Cytophagia/Cytophagales/Flammeovirgaceae/Reichenbachiella/OTU_006854	0	0	0	0	0	0	0	0	0	0	0	0	0	0	0	0	0	0	0	0	0	0	0	0	0	0	0	0	0	0	0	0	0	0	0	0	3.55737e-05	2.46731e-05	1.12074e-05	1.27649e-05	2.70402e-05	3.85401e-05	0	0	0	0	0	1.70733e-05	0
Bacteria/Bacteroidetes/Cytophagia/Cytophagales/Flammeovirgaceae/Reichenbachiella/OTU_007128	0	0	0	0	0	0	0	0	0	0	0	0	2.86612e-05	0	0	0	0	0	0	0	0	0	0	0	0	0	0	0	0	0	0	0	0	0	0	0	2.37158e-05	0	2.24147e-05	0	6.76005e-05	2.56934e-05	1.55012e-05	4.77646e-05	1.65659e-05	3.83e-05	1.631e-05	0	1.41433e-05
Bacteria/Bacteroidetes/Cytophagia/Cytophagales/Flammeovirgaceae/Reichenbachiella/OTU_007676	0	0	0	0	0	0	0	0	0	0	0	0	0	0	0	0	0	0	0	0	0	0	0	0	0	0	0	0	0	0	0	0	0	0	0	0	1.18579e-05	0	2.24147e-05	0	1.35201e-05	0	1.55012e-05	4.77646e-05	0	0	0	1.70733e-05	0
Bacteria/Bacteroidetes/Cytophagia/Cytophagales/Flammeovirgaceae/Reichenbachiella/OTU_007851	0	0	0	0	0	0	0	0	0	0	0	0	0	0	0	0	0	0	0	0	0	0	0	0	0	0	0	0	0	0	0	0	0	0	0	0	1.18579e-05	2.46731e-05	3.36221e-05	0	2.70402e-05	3.85401e-05	1.55012e-05	2.38823e-05	3.31318e-05	0	3.262e-05	0	1.41433e-05
Bacteria/Bacteroidetes/Cytophagia/Cytophagales/Flammeovirgaceae/Reichenbachiella/OTU_008192	0	0	0	0	0	0	0	0	0	0	0	0	0	0	0	0	0	0	0	0	0	0	0	0	0	0	0	0	0	0	0	0	0	0	0	0	1.18579e-05	0	0	0	0	1.28467e-05	1.55012e-05	0	3.31318e-05	1.27667e-05	0	0	0
Bacteria/Bacteroidetes/Cytophagia/Cytophagales/Flammeovirgaceae/Reichenbachiella/OTU_010472	0	0	0	0	0	0	0	0	0	0	0	0	0	0	0	0	0	0	0	0	0	0	0	0	0	0	0	0	0	0	0	0	0	0	0	0	1.18579e-05	2.46731e-05	2.24147e-05	1.27649e-05	1.35201e-05	1.28467e-05	3.10025e-05	0	0	0	0	0	0
Bacteria/Bacteroidetes/Cytophagia/Cytophagales/Flammeovirgaceae/Reichenbachiella/OTU_010516	0	0	0	0	0	0	0	0	0	0	0	0	0	0	0	0	0	0	0	0	0	0	0	0	0	0	0	0	0	0	0	0	0	0	0	0	2.37158e-05	4.93462e-05	0	2.55297e-05	1.35201e-05	1.28467e-05	0	2.38823e-05	0	0	0	5.12199e-05	4.24298e-05
Bacteria/Bacteroidetes/Cytophagia/Cytophagales/Flammeovirgaceae/Reichenbachiella/OTU_010832	0	0	0	0	0	0	0	0	0	0	0	0	0	0	0	0	0	0	0	0	0	0	0	0	0	0	0	0	0	0	0	0	0	0	0	0	0	0	3.36221e-05	1.27649e-05	1.35201e-05	0	1.55012e-05	2.38823e-05	0	0	3.262e-05	0	0
Bacteria/Bacteroidetes/Cytophagia/Cytophagales/Flammeovirgaceae/Reichenbachiella/OTU_011003	0	0	0	0	0	0	0	0	0	0	0	0	0	0	0	0	0	0	0	0	0	0	0	0	0	0	0	0	0	0	0	0	0	0	0	0	0.000142295	0.000222058	0.000201733	0.000242533	0.000189281	0.000244087	0.000108509	7.16469e-05	8.28295e-05	0.000165967	0.00017941	8.53665e-05	0.000155576
Bacteria/Bacteroidetes/Cytophagia/Cytophagales/Flammeovirgaceae/Reichenbachiella/OTU_011019	0	0	0	0	0	0	0	0	0	0	0	0	0	0	0	0	0	0	0	0	0	0	0	0	0	0	0	0	0	0	0	0	0	0	0	0	0	0	2.24147e-05	1.27649e-05	0	2.56934e-05	1.55012e-05	2.38823e-05	0	0	1.631e-05	0	1.41433e-05
Bacteria/Bacteroidetes/Cytophagia/Cytophagales/Flammeovirgaceae/Roseivirga/OTU_000390	9.6529e-05	7.61449e-05	4.39536e-05	0.00044136	0.000281643	0.000347122	0.000450938	0.000158316	0.000299559	0.000199304	0.000136323	0.000188995	5.73225e-05	1.90009e-05	0.000231825	7.3188e-05	0.000210933	0.000171371	0.000543632	0.000121512	9.02965e-05	0.000141697	0.000368583	0.000164206	4.04809e-05	0.000147213	0.000160078	8.94366e-05	0.000394396	0.000382527	0.000420672	0.000745347	0	9.41708e-05	0.000236171	0.000485761	0.000343879	0.000222058	0.000336221	0.000191473	0.000351522	0.000205547	0.00012401	0.000214941	3.31318e-05	7.66e-05	0	3.41466e-05	8.48596e-05
Bacteria/Bacteroidetes/Cytophagia/Cytophagales/Flammeovirgaceae/uncultured/OTU_000336	0	0.000141412	9.88957e-05	2.81719e-05	9.38808e-06	0	0	0	0	0	3.40808e-05	0	9.55374e-06	0	0	0	0	0	0	0	0	0	0	0	0	0	0	0	0	0	0	0	0	0	0	0	0.000391311	0.000419442	0.000403465	0.000434006	0.000527284	0.000642335	0.000604548	0.000501528	0.000679202	0.000600033	0.000897051	0.000836591	0.000749593
Bacteria/Bacteroidetes/Cytophagia/Cytophagales/Flammeovirgaceae/uncultured/OTU_000341	3.21763e-05	0.000108778	4.39536e-05	0	0	0	0	9.89472e-06	0	0	0	0	9.55374e-06	0	0	0	0	0	0	1.0126e-05	0	0	0	0	0	0	0	0	0	0	0	0	0	0	0	0	0.000509889	0.000518135	0.000762101	0.000740363	0.000757125	0.000950656	0.000697555	0.000668705	0.000695767	0.000663867	0.00021203	0.000563419	0.000933456
Bacteria/Bacteroidetes/Cytophagia/Cytophagales/Flammeovirgaceae/uncultured/OTU_000375	0	7.61449e-05	3.29652e-05	0	0	0	0	9.89472e-06	0	0	0	0	0	0	0	0	0	0	0	0	0	0	0	0	0	0	0	0	0	0	0	0	0	0	0	0	0.000403168	0.000271404	0.000235355	0.000421241	0.000554324	0.000385401	0.000418533	0.000859763	0.000662636	0.000395767	8.15501e-05	0.000768298	0.000579874
Bacteria/Bacteroidetes/Cytophagia/Cytophagales/Flammeovirgaceae/uncultured/OTU_000385	0	0.000119656	6.59304e-05	0	0	0	0	0	0	0	0	0	9.55374e-06	0	0	0	0	0	0	2.02519e-05	0	1.08998e-05	0	0	0	0	0	8.94366e-06	0	0	0	0	0	0	0	0	0.000213442	0.000271404	0.000369843	0.000485065	0.000310962	0.000385401	0.000387531	0.000764234	0.000496977	0.000510667	0.000848121	0.000802445	0.000495014
Bacteria/Bacteroidetes/Cytophagia/Cytophagales/Flammeovirgaceae/uncultured/OTU_000439	0	2.17557e-05	1.09884e-05	0	0	8.2648e-06	0	0	0	0	0	0	0	0	0	0	0	1.71371e-05	0	0	0	0	0	0	0	0	0	0	0	0	0	0	0	0	0	0	0.000201584	7.40192e-05	0.000201733	0.000204238	0.000270402	0.000179854	0.000217017	0.000119412	0.000198791	0.0001532	1.631e-05	0.00020488	0.000155576
Bacteria/Bacteroidetes/Cytophagia/Cytophagales/Flammeovirgaceae/uncultured/OTU_000903	0	0.000163168	6.59304e-05	0	0	0	0	0	0	0	1.70404e-05	0	0	0	0	0	1.17185e-05	1.71371e-05	0	0	0	0	0	0	0	0	0	0	0	0	0	0	0	0	0	0	0.000711474	0.000616827	0.000818138	0.000587184	0.000581364	0.000552408	0.000620049	0.000740352	0.000728899	0.000702167	0.0001631	0.00105854	0.000721307
Bacteria/Bacteroidetes/Cytophagia/Cytophagales/Flammeovirgaceae/uncultured/OTU_000911	0	8.70227e-05	0	0	0	0	0	0	0	0	0	0	0	0	0	0	0	0	0	0	0	0	0	0	0	0	8.89324e-06	0	0	0	0	0	0	0	0	0	0.000249016	0.000172712	0.000280184	0.000242533	0.000148721	0.000102774	0.000263521	0.000167176	0.000298186	0.0001532	0.000489301	0.000324393	0.000254579
Bacteria/Bacteroidetes/Cytophagia/Cytophagales/Flammeovirgaceae/uncultured/OTU_001056	0	1.08778e-05	0	0	0	0	0	0	0	0	0	0	0	0	0	0	0	0	0	0	0	0	0	0	0	0	0	0	0	0	0	0	0	0	0	9.52472e-06	7.11474e-05	2.46731e-05	6.72442e-05	0.000114884	2.70402e-05	3.85401e-05	3.10025e-05	0.000143294	9.93953e-05	0.000102133	3.262e-05	0.000273173	7.07164e-05
Bacteria/Bacteroidetes/Cytophagia/Cytophagales/Flammeovirgaceae/uncultured/OTU_001386	0	4.35114e-05	2.19768e-05	0	0	0	0	0	0	0	0	0	0	0	0	0	0	0	0	0	0	0	0	0	0	0	0	1.78873e-05	0	0	0	0	0	0	0	0	7.11474e-05	0.000246731	0.000235355	0.000293592	0.000189281	0.000192701	0.00012401	0.000214941	9.93953e-05	0.000140433	1.631e-05	0.00015366	0.000282865
Bacteria/Bacteroidetes/Cytophagia/Cytophagales/Flammeovirgaceae/uncultured/OTU_001536	0	1.08778e-05	0	0	0	0	0	0	0	0	0	0	0	0	0	0	0	0	0	0	0	0	0	0	0	0	0	0	0	0	0	0	0	0	0	0	0.000213442	0.000197385	0.000168111	0.000319122	0.000175761	0.000295474	6.20049e-05	0.000191058	0.000132527	0.000217033	0	0.000187806	0.000254579
Bacteria/Bacteroidetes/Cytophagia/Cytophagales/Flammeovirgaceae/uncultured/OTU_002621	0	4.35114e-05	1.09884e-05	0	0	0	0	0	0	1.53311e-05	1.70404e-05	0	0	0	0	0	0	0	0	0	0	0	0	0	0	0	0	0	0	0	0	0	0	0	0	0	0.000106721	0.000172712	0.000168111	0.000229768	0.000162241	0.000244087	0.000155012	0.000214941	0.000215357	0.000242567	0.000505611	0.000358539	0.000311152
Bacteria/Bacteroidetes/Cytophagia/Cytophagales/Flammeovirgaceae/uncultured/OTU_004488	0	0	0	0	0	0	0	0	0	0	0	0	9.55374e-06	0	0	0	0	0	0	3.03779e-05	0	0	0	0	0	0	8.89324e-06	0	0	0	0	0	0	0	0	9.52472e-06	1.18579e-05	0	0	0	0	0	0	0	0	0	0	0	0
Bacteria/Bacteroidetes/Cytophagia/Cytophagales/Flammeovirgaceae/uncultured/OTU_004561	0	1.08778e-05	1.09884e-05	0	0	0	0	0	0	0	0	0	0	0	0	0	0	0	0	0	0	0	0	0	0	0	0	0	0	0	0	0	0	0	0	0	0	7.40192e-05	5.60368e-05	6.38244e-05	6.76005e-05	3.85401e-05	3.10025e-05	7.16469e-05	1.65659e-05	2.55333e-05	1.631e-05	0	4.24298e-05
Bacteria/Bacteroidetes/Cytophagia/Cytophagales/Flammeovirgaceae/uncultured/OTU_005492	0	3.26335e-05	0	0	0	0	0	0	0	0	0	0	1.91075e-05	0	0	0	0	1.71371e-05	0	0	0	0	0	0	0	0	0	0	0	0	0	0	0	0	1.0735e-05	0	9.48632e-05	0.000148038	0.000168111	0.000114884	0.000108161	0.00011562	6.20049e-05	2.38823e-05	4.96977e-05	0.000140433	0	8.53665e-05	0.000113146
Bacteria/Bacteroidetes/Cytophagia/Cytophagales/Flammeovirgaceae/uncultured/OTU_007000	0	0	0	0	0	0	0	0	0	0	0	0	0	0	0	0	0	0	0	0	0	0	0	0	0	0	0	0	0	0	0	0	0	0	0	0	0	0	0	0	5.40804e-05	0	1.55012e-05	0	0	3.83e-05	0	6.82932e-05	0
Bacteria/Bacteroidetes/Cytophagia/Cytophagales/Flammeovirgaceae/uncultured/OTU_009655	0	0	0	0	0	0	0	9.89472e-06	0	0	1.70404e-05	0	0	0	1.15912e-05	0	0	1.71371e-05	0	2.02519e-05	0	0	0	0	0	1.84016e-05	0	8.94366e-06	0	0	0	0	0	0	0	0	0	2.46731e-05	0	0	0	0	0	0	0	0	0	0	0
Bacteria/Bacteroidetes/Cytophagia/Cytophagales/Flammeovirgaceae/uncultured/OTU_009771	0	0	0	0	0	0	0	0	0	0	0	0	0	0	0	0	0	0	0	0	0	0	0	0	0	0	0	0	0	0	0	0	0	0	0	0	0	4.93462e-05	2.24147e-05	2.55297e-05	1.35201e-05	2.56934e-05	0	2.38823e-05	3.31318e-05	1.27667e-05	1.631e-05	1.70733e-05	4.24298e-05
Bacteria/Bacteroidetes/Cytophagia/Cytophagales/Flammeovirgaceae/uncultured/OTU_009786	0	0	0	0	0	0	0	0	0	0	0	0	0	0	0	0	0	0	0	0	0	0	0	0	0	0	0	0	0	0	0	0	0	0	0	0	0	4.93462e-05	0	0	0	0	0	0	0	0	0	0	0
Bacteria/Bacteroidetes/Cytophagia/Order_II/Rhodothermaceae/OTU_008521	0	1.08778e-05	0	0	0	0	0	0	0	0	0	0	0	0	0	0	0	0	0	0	0	0	0	0	0	0	0	0	0	0	0	0	0	0	0	0	0	0	0	1.27649e-05	1.35201e-05	0	1.55012e-05	2.38823e-05	1.65659e-05	0	1.631e-05	0	1.41433e-05
Bacteria/Bacteroidetes/Cytophagia/Order_II/Rhodothermaceae/uncultured/OTU_000676	0.000482645	0.00025019	0.000252733	4.69532e-05	0.000112657	0.000123972	9.9765e-05	0.000118737	0.000103296	3.06621e-05	1.70404e-05	0.000109418	1.91075e-05	3.80019e-05	0.000127504	0.000276488	0.000117185	0.00011996	0.000326179	7.08818e-05	0	0.000185296	8.93535e-05	0.000229889	0.000242885	0.000165615	0.000444662	0.000143099	0.000137181	8.25058e-05	5.55604e-05	6.38869e-05	0.00072873	0.000345293	6.44102e-05	0.000266692	0.0004506	0.000271404	0.000358636	0.000242533	0.000216321	0.000192701	0.00024802	0.000238823	8.28295e-05	8.93666e-05	4.89301e-05	0.000119513	0.000155576
Bacteria/Bacteroidetes/Cytophagia/Order_II/Rhodothermaceae/uncultured/OTU_000773	0	5.43892e-05	7.69189e-05	1.87813e-05	0	0	2.39436e-05	2.96842e-05	0	1.53311e-05	3.40808e-05	0	6.68762e-05	0	1.15912e-05	0	0	0	2.17453e-05	2.02519e-05	1.12871e-05	0	0	1.64206e-05	2.02405e-05	0	8.89324e-06	0	0	1.50011e-05	7.9372e-06	0	0	0	1.0735e-05	3.80989e-05	0.000521747	0.000296077	0.000448295	0.000331887	0.000554324	0.000295474	0.000387531	0.000597058	0.000347884	0.0004596	0.00030989	0.000358539	0.000282865
Bacteria/Bacteroidetes/Cytophagia/Order_II/Rhodothermaceae/uncultured/OTU_000786	3.21763e-05	7.61449e-05	2.19768e-05	0	0	0	3.9906e-06	0	0	0	1.70404e-05	0	1.91075e-05	0	0	0	0	1.71371e-05	0	2.02519e-05	0	0	0	0	0	0	0	0	0	0	0	0	0	0	0	9.52472e-06	0.000557321	0.000493462	0.000549161	0.000242533	0.000527284	0.000372554	0.000279022	0.000191058	0.000248488	0.000319167	0.0003262	0.000221953	0.000410155
Bacteria/Bacteroidetes/Cytophagia/Order_II/Rhodothermaceae/uncultured/OTU_000860	0	5.43892e-05	2.19768e-05	9.39064e-06	0	0	3.9906e-06	0	0	0	0	0	0	0	0	0	0	3.42742e-05	0	0	0	0	0	0	0	1.84016e-05	0	0	0	0	0	1.06478e-05	0	3.13903e-05	0	0	0.000320163	0.000222058	0.000246562	0.000268062	0.000459683	0.000205547	0.000356528	0.000382117	0.00036445	0.000408533	0.000554541	0.000443906	0.000353582
Bacteria/Bacteroidetes/Cytophagia/Order_II/Rhodothermaceae/uncultured/OTU_001127	0	5.43892e-05	3.29652e-05	0	9.38808e-06	0	0	0	0	0	0	0	0	1.90009e-05	0	0	0	0	0	0	0	0	0	0	0	0	0	0	0	7.50053e-06	0	0	0	0	0	0	0.000332021	0.000296077	0.000224147	0.000217003	0.000297442	0.00015416	0.000341027	0.000405999	0.000314752	0.0004596	0.00013048	0.000273173	0.000339439
Bacteria/Bacteroidetes/Cytophagia/Order_II/Rhodothermaceae/uncultured/OTU_001252	8.04408e-06	4.35114e-05	0	0	0	0	0	9.89472e-06	0	0	3.40808e-05	0	0	0	0	0	0	0	0	2.02519e-05	0	0	1.11692e-05	0	0	0	8.89324e-06	0	0	7.50053e-06	0	0	0	0	0	0	0.000201584	9.86923e-05	0.000156903	0.000153178	0.000256882	0.000128467	0.000186015	0.000119412	0.00028162	0.000255333	0.0003262	0.000324393	0.000198006
Bacteria/Bacteroidetes/Cytophagia/Order_II/Rhodothermaceae/uncultured/OTU_001502	0	4.35114e-05	6.59304e-05	0	0	0	0	0	0	0	0	0	1.91075e-05	0	0	8.132e-06	0	0	0	1.0126e-05	0	0	0	0	0	0	8.89324e-06	0	0	0	0	0	0	0	0	9.52472e-06	0.000201584	0.000172712	0.000145696	0.000140414	0.000229842	0.000179854	0.000108509	9.55292e-05	0.000215357	0.0001532	0.00022834	0.000170733	0.000381868
Bacteria/Bacteroidetes/Cytophagia/Order_II/Rhodothermaceae/uncultured/OTU_002197	0	1.08778e-05	4.39536e-05	0	0	0	0	0	0	0	0	0	9.55374e-06	0	0	0	0	0	0	1.0126e-05	0	0	0	0	0	0	0	0	0	0	0	0	0	0	0	9.52472e-06	7.11474e-05	7.40192e-05	7.84516e-05	7.65892e-05	6.76005e-05	6.42335e-05	0.000139511	4.77646e-05	8.28295e-05	5.10667e-05	0.00013048	0.000136586	7.07164e-05
Bacteria/Bacteroidetes/Cytophagia/Order_II/Rhodothermaceae/uncultured/OTU_002928	0	0	0	0	0	0	3.9906e-06	9.89472e-06	0	0	0	0	0	0	0	0	0	0	0	0	0	0	1.11692e-05	0	0	0	0	0	1.71477e-05	7.50053e-06	0	0	0	0	0	1.90494e-05	0.000106721	7.40192e-05	5.60368e-05	6.38244e-05	5.40804e-05	5.13868e-05	7.75062e-05	7.16469e-05	8.28295e-05	6.38333e-05	6.52401e-05	5.12199e-05	7.07164e-05
Bacteria/Bacteroidetes/Cytophagia/Order_II/Rhodothermaceae/uncultured/OTU_003686	0	1.08778e-05	0	0	0	0	0	0	0	0	0	0	0	0	0	0	1.17185e-05	0	0	0	0	0	0	0	0	0	0	0	0	0	0	0	0	0	0	0	0.000118579	9.86923e-05	3.36221e-05	5.10595e-05	6.76005e-05	6.42335e-05	7.75062e-05	4.77646e-05	3.31318e-05	0.0001532	0	1.70733e-05	9.90029e-05
Bacteria/Bacteroidetes/Cytophagia/Order_II/Rhodothermaceae/uncultured/OTU_004050	0	0	1.09884e-05	0	0	0	0	0	0	0	0	0	0	1.90009e-05	0	0	0	0	0	0	0	0	0	0	0	1.84016e-05	0	0	0	0	0	0	0	0	0	0	3.55737e-05	0	3.36221e-05	5.10595e-05	4.05603e-05	1.28467e-05	0.000139511	0.000119412	6.62636e-05	0.000102133	0.00011417	6.82932e-05	4.24298e-05
Bacteria/Bacteroidetes/Cytophagia/Order_II/Rhodothermaceae/uncultured/OTU_004068	0	1.08778e-05	0	0	0	0	0	0	0	1.53311e-05	0	0	0	0	0	0	0	0	0	0	0	0	0	0	0	0	0	0	0	0	0	0	0	0	0	0	7.11474e-05	7.40192e-05	0.000112074	5.10595e-05	8.11205e-05	5.13868e-05	4.65037e-05	4.77646e-05	6.62636e-05	3.83e-05	4.89301e-05	6.82932e-05	4.24298e-05
Bacteria/Bacteroidetes/Cytophagia/Order_II/Rhodothermaceae/uncultured/OTU_004923	0	3.26335e-05	0	0	0	0	0	0	0	0	0	0	0	0	0	0	0	0	0	0	0	0	0	0	0	0	0	0	0	0	0	0	0	0	0	0	2.37158e-05	0	3.36221e-05	2.55297e-05	4.05603e-05	1.28467e-05	3.10025e-05	2.38823e-05	6.62636e-05	8.93666e-05	6.52401e-05	3.41466e-05	0
Bacteria/Bacteroidetes/Cytophagia/Order_II/Rhodothermaceae/uncultured/OTU_005865	0	0	0	0	0	0	0	0	0	0	0	0	0	0	0	0	0	0	0	0	0	0	0	0	0	0	0	0	0	0	0	0	0	0	0	0	3.55737e-05	4.93462e-05	2.24147e-05	2.55297e-05	0	3.85401e-05	1.55012e-05	0	3.31318e-05	5.10667e-05	9.78601e-05	1.70733e-05	7.07164e-05
Bacteria/Bacteroidetes/Cytophagia/Order_II/Rhodothermaceae/uncultured/OTU_006052	0	0	2.19768e-05	0	0	0	0	0	0	0	0	0	0	0	0	0	0	0	0	0	0	0	0	0	0	0	0	0	0	0	0	0	0	0	0	0	4.74316e-05	2.46731e-05	2.24147e-05	1.27649e-05	1.35201e-05	0	4.65037e-05	0	6.62636e-05	5.10667e-05	6.52401e-05	1.70733e-05	2.82865e-05
Bacteria/Bacteroidetes/Cytophagia/Order_II/Rhodothermaceae/uncultured/OTU_010152	0	0	0	0	0	0	0	0	0	0	0	0	0	0	0	0	0	0	0	0	0	0	0	0	0	0	1.77865e-05	0	0	0	0	0	0	0	0	0	3.55737e-05	0	2.24147e-05	3.82946e-05	4.05603e-05	3.85401e-05	1.55012e-05	2.38823e-05	0	0	0	6.82932e-05	5.65731e-05
Bacteria/Bacteroidetes/Cytophagia/Order_II/Rhodothermaceae/uncultured/OTU_010229	0.000185014	4.35114e-05	4.39536e-05	0	1.87762e-05	1.65296e-05	3.59154e-05	0	0	0	0	0	0	0	1.15912e-05	8.132e-06	0	0	0	0	0	3.26993e-05	0	1.64206e-05	0	3.68033e-05	8.89324e-06	8.94366e-06	0	0	7.9372e-06	0	0	0	1.0735e-05	9.52472e-06	2.37158e-05	0	2.24147e-05	0	2.70402e-05	1.28467e-05	0	0	0	0	0	1.70733e-05	0
Bacteria/Bacteroidetes/Cytophagia/Order_II/Rhodothermaceae/uncultured/OTU_010634	0	0	0	0	0	0	0	0	0	0	0	0	0	0	0	0	0	0	0	0	0	0	0	0	0	0	0	0	0	0	0	0	0	0	0	0	1.18579e-05	2.46731e-05	4.48295e-05	0	0	1.28467e-05	0	2.38823e-05	1.65659e-05	0	0	0	1.41433e-05
Bacteria/Bacteroidetes/Cytophagia/Order_II/Rhodothermaceae/uncultured/OTU_011885	0	0	0	0	0	0	0	0	0	0	0	0	0	0	0	0	0	0	0	0	0	0	0	0	0	0	0	0	0	0	0	0	0	0	0	0	0	0	0	1.27649e-05	0	0	0	0	0	0	0	0	0
Bacteria/Bacteroidetes/Cytophagia/Order_II/Rhodothermaceae/uncultured/OTU_012532	3.21763e-05	2.17557e-05	2.19768e-05	0	0	8.2648e-06	3.9906e-06	9.89472e-06	2.06592e-05	0	0	0	0	0	0	0	1.17185e-05	0	0	0	0	3.26993e-05	0	0	0	0	0	0	0	7.50053e-06	7.9372e-06	0	0	0	0	0	1.18579e-05	0	1.12074e-05	1.27649e-05	2.70402e-05	0	0	0	0	0	0	0	0
Bacteria/Bacteroidetes/Flavobacteriia/Flavobacteriales/Cryomorphaceae/Crocinitomix/OTU_001223	0	3.26335e-05	0	0	9.38808e-06	1.65296e-05	0	1.97894e-05	0	0	5.11213e-05	9.94708e-06	0.000133752	0	1.15912e-05	1.6264e-05	1.17185e-05	5.14112e-05	4.34906e-05	0.000182267	7.90094e-05	0	0	3.28413e-05	4.04809e-05	0.000147213	0.00027569	0.000152042	0	0	3.17488e-05	0	6.07275e-05	3.13903e-05	0.000182495	0.000514335	0.000189726	0.000197385	0.000179318	6.38244e-05	4.05603e-05	5.13868e-05	6.20049e-05	4.77646e-05	4.96977e-05	0.000102133	1.631e-05	3.41466e-05	7.07164e-05
Bacteria/Bacteroidetes/Flavobacteriia/Flavobacteriales/Cryomorphaceae/Crocinitomix/OTU_001797	0	0	0	3.75626e-05	7.51047e-05	2.47944e-05	3.9906e-05	9.89472e-06	0	1.53311e-05	6.81617e-05	4.97354e-05	5.73225e-05	3.80019e-05	1.15912e-05	0	1.17185e-05	1.71371e-05	0	7.08818e-05	1.12871e-05	0	0	1.64206e-05	0	0	2.66797e-05	5.3662e-05	0	3.75026e-05	7.9372e-06	4.25913e-05	6.07275e-05	3.13903e-05	7.51452e-05	0.000114297	7.11474e-05	2.46731e-05	4.48295e-05	7.65892e-05	0.000108161	0.000102774	7.75062e-05	7.16469e-05	3.31318e-05	2.55333e-05	3.262e-05	1.70733e-05	0.000169719
Bacteria/Bacteroidetes/Flavobacteriia/Flavobacteriales/Cryomorphaceae/Crocinitomix/OTU_002498	0	0	1.09884e-05	0	0	0	0	0	0	0	0	0	0	0	0	0	0	0	0	0	0	0	0	0	0	0	8.89324e-06	0	0	0	0	0	0	0	0	0	2.37158e-05	4.93462e-05	2.24147e-05	6.38244e-05	2.70402e-05	1.28467e-05	1.55012e-05	4.77646e-05	6.62636e-05	7.66e-05	0.00024465	6.82932e-05	0.000127289
Bacteria/Bacteroidetes/Flavobacteriia/Flavobacteriales/Cryomorphaceae/Crocinitomix/OTU_002696	0	0	2.19768e-05	0	0	0	0	0	0	0	0	0	0	0	0	0	0	0	0	0	0	0	0	0	0	0	0	0	0	0	0	0	0	0	0	0	0.000106721	9.86923e-05	3.36221e-05	6.38244e-05	5.40804e-05	3.85401e-05	0	7.16469e-05	6.62636e-05	2.55333e-05	0.00014679	0.000136586	5.65731e-05
Bacteria/Bacteroidetes/Flavobacteriia/Flavobacteriales/Cryomorphaceae/Crocinitomix/OTU_009439	2.41322e-05	2.17557e-05	3.29652e-05	0	0	0	7.9812e-06	0	6.19777e-05	0	0	3.97883e-05	0	0	0	7.3188e-05	2.3437e-05	1.71371e-05	0	1.0126e-05	0	0	1.11692e-05	0	0	0	0	0	0	0	7.9372e-06	0.000372673	0	0	1.0735e-05	9.52472e-06	0	0	1.12074e-05	2.55297e-05	0	0	0	0	1.65659e-05	0	0	0	0
Bacteria/Bacteroidetes/Flavobacteriia/Flavobacteriales/Cryomorphaceae/Cryomorpha/OTU_005960	0	0	0	0	0	0	0	0	0	0	0	0	0	0	0	0	0	0	0	0	0	0	0	0	0	0	0	0	0	0	0	0	0	0	0	0	1.18579e-05	2.46731e-05	2.24147e-05	0	0	0	3.10025e-05	2.38823e-05	0	2.55333e-05	0	1.70733e-05	8.48596e-05
Bacteria/Bacteroidetes/Flavobacteriia/Flavobacteriales/Cryomorphaceae/Fluviicola/OTU_000056	0.00518039	0.00291526	0.00413164	0.000676126	0.000826151	0.00160337	0.00177183	0.00217684	0.000175604	0.00110384	0.000834981	0.000109418	0.00208272	1.90009e-05	0.00271235	0.000902652	0.00157028	0.000565524	0.000347924	7.08818e-05	2.25741e-05	0.00102458	0.0019211	0.00266014	0.00228717	0.000257623	0.00410868	0.000125211	0.000428691	0.00126009	0.00133345	0.00068146	0.000789458	0.00222871	0.000203966	0.000657205	3.55737e-05	4.93462e-05	4.48295e-05	2.55297e-05	0.000135201	7.70802e-05	0.00012401	0.000119412	4.96977e-05	7.66e-05	6.52401e-05	5.12199e-05	0.000183863
Bacteria/Bacteroidetes/Flavobacteriia/Flavobacteriales/Cryomorphaceae/Fluviicola/OTU_000079	0.00287978	0.00193626	0.00165925	0.00167153	0.00107963	0.00157031	0.00436172	0.0109535	7.23073e-05	0.00372545	1.70404e-05	2.98412e-05	0	0	0.00328032	0.00036594	0.00384367	0.000788306	0.000304434	0	0	0.00555889	0.00618773	0.00543523	0.00323847	7.36065e-05	0.000409089	0	0.0018348	0.0056479	0.00617514	0.002449	0.00139673	0.00232288	0	9.52472e-06	3.55737e-05	0.000123365	6.72442e-05	5.10595e-05	0.000283922	0.000346861	0.000356528	0.000358235	0.000149093	0.0001149	1.631e-05	5.12199e-05	0.000424298
Bacteria/Bacteroidetes/Flavobacteriia/Flavobacteriales/Cryomorphaceae/Fluviicola/OTU_000474	0.000555042	0.000445992	0.000406571	0.000253547	0.000328583	0.000140502	0.000355163	0.00117747	4.13185e-05	0.000812547	0	0	0	0	0.000452059	8.9452e-05	0.000480459	3.42742e-05	0	0	0	0.000686686	0.000390922	0.00026273	4.04809e-05	0	0	1.78873e-05	0.000360101	0.000465033	0.00073816	0.000543038	6.07275e-05	6.27806e-05	0	0	2.37158e-05	2.46731e-05	1.12074e-05	0	4.05603e-05	2.56934e-05	3.10025e-05	2.38823e-05	0	0	1.631e-05	1.70733e-05	1.41433e-05
Bacteria/Bacteroidetes/Flavobacteriia/Flavobacteriales/Cryomorphaceae/Fluviicola/OTU_000612	0.00222017	0.0015229	0.00126367	1.87813e-05	0.000159597	3.30592e-05	0.000215492	9.89472e-05	0.000123955	6.13243e-05	0	0	0	0	4.6365e-05	4.8792e-05	0.000246089	5.14112e-05	2.17453e-05	0	0	0.000283394	5.5846e-05	0.000197048	0	0	0	8.94366e-06	6.85906e-05	0.00014251	0.000238116	0.000202308	0.000121455	0.000125561	0	0	1.18579e-05	4.93462e-05	3.36221e-05	0	0	2.56934e-05	0	0	1.65659e-05	0	1.631e-05	1.70733e-05	1.41433e-05
Bacteria/Bacteroidetes/Flavobacteriia/Flavobacteriales/Cryomorphaceae/Fluviicola/OTU_003810	0	0	1.09884e-05	9.39064e-06	1.87762e-05	2.47944e-05	3.9906e-06	4.94736e-05	8.26369e-05	3.06621e-05	0	9.94708e-06	0	0	0	1.6264e-05	5.85926e-05	1.71371e-05	0	0	1.12871e-05	6.53987e-05	2.23384e-05	4.92619e-05	2.02405e-05	5.52049e-05	8.89324e-06	0	5.1443e-05	4.50032e-05	4.76232e-05	8.51825e-05	0	3.13903e-05	0	4.76236e-05	4.74316e-05	2.46731e-05	3.36221e-05	1.27649e-05	1.35201e-05	0	1.55012e-05	0	0	0	0	0	1.41433e-05
Bacteria/Bacteroidetes/Flavobacteriia/Flavobacteriales/Cryomorphaceae/Fluviicola/OTU_004951	0	0	0	0	1.87762e-05	1.65296e-05	2.39436e-05	0	0	0	0	9.94708e-06	0	0	0	7.3188e-05	0.0003164	1.71371e-05	8.69811e-05	0	0	0	0	0	0	0	1.77865e-05	8.94366e-06	0	1.50011e-05	7.9372e-06	1.06478e-05	6.07275e-05	0.000156951	7.51452e-05	0	0	2.46731e-05	0	0	1.35201e-05	0	0	0	0	0	0	0	2.82865e-05
Bacteria/Bacteroidetes/Flavobacteriia/Flavobacteriales/Cryomorphaceae/Fluviicola/OTU_007181	0.00757752	0.00464484	0.00582386	0.000779423	0.00122045	0.00223976	0.00248215	0.00270126	0.00026857	0.00154844	0.00115875	0.000109418	0.00290434	7.60037e-05	0.00374397	0.00141497	0.00251948	0.000685483	0.000761085	7.08818e-05	5.64353e-05	0.00128617	0.00224501	0.00387527	0.00414929	0.000349631	0.00570056	0.000205704	0.00102886	0.00186013	0.00219067	0.00104349	0.00170037	0.00335876	0.00017176	0.000781027	7.11474e-05	9.86923e-05	7.84516e-05	1.27649e-05	0.000148721	0.000128467	0.000155012	0.000286588	8.28295e-05	7.66e-05	6.52401e-05	0.00010244	0.000198006
Bacteria/Bacteroidetes/Flavobacteriia/Flavobacteriales/Cryomorphaceae/Fluviicola/OTU_007463	8.04408e-05	0	0	1.87813e-05	9.38808e-06	8.2648e-06	7.9812e-06	2.96842e-05	1.03296e-05	1.53311e-05	0	0	0	0	0	0	3.51556e-05	0	0	0	0	2.17996e-05	0	0	0	0	0	0	1.71477e-05	1.50011e-05	7.9372e-06	5.32391e-05	0	0	0	0	1.18579e-05	2.46731e-05	0	0	0	0	0	0	0	0	0	0	0
Bacteria/Bacteroidetes/Flavobacteriia/Flavobacteriales/Cryomorphaceae/Fluviicola/OTU_007579	0	0	0	0	0	0	0	0	0	0	0	5.96825e-05	0	0	0	0	0	3.42742e-05	0	0	0	0	0	0	0	0	0	0	0	7.50053e-06	0	0	0	0	0	0	7.11474e-05	2.46731e-05	4.48295e-05	5.10595e-05	4.05603e-05	1.28467e-05	0	2.38823e-05	1.65659e-05	5.10667e-05	1.631e-05	1.70733e-05	2.82865e-05
Bacteria/Bacteroidetes/Flavobacteriia/Flavobacteriales/Cryomorphaceae/Fluviicola/OTU_009467	1.60882e-05	1.08778e-05	1.09884e-05	0	6.57166e-05	0	1.19718e-05	1.97894e-05	3.09889e-05	1.53311e-05	0	0	0	0	1.15912e-05	8.132e-06	0	0	0	3.03779e-05	0	1.08998e-05	1.11692e-05	0	2.02405e-05	0	3.55729e-05	8.94366e-06	3.42953e-05	0	7.9372e-06	2.12956e-05	0	0	0	2.85741e-05	3.55737e-05	9.86923e-05	1.12074e-05	0	1.35201e-05	0	1.55012e-05	0	0	0	0	0	1.41433e-05
Bacteria/Bacteroidetes/Flavobacteriia/Flavobacteriales/Cryomorphaceae/Fluviicola/OTU_009619	8.04408e-06	0	0	0	0	0	3.9906e-06	0	0	0	0	0	0	0	1.15912e-05	0	0	0	0	1.0126e-05	0	0	0	0	0	0	0	0	0	0	7.9372e-06	0	0	0	0	0	3.55737e-05	0	1.12074e-05	3.82946e-05	5.40804e-05	1.28467e-05	9.30074e-05	0	1.65659e-05	2.55333e-05	1.631e-05	3.41466e-05	0
Bacteria/Bacteroidetes/Flavobacteriia/Flavobacteriales/Cryomorphaceae/NS10_marine_group/OTU_002472	3.21763e-05	3.26335e-05	7.69189e-05	0	0	1.65296e-05	7.9812e-06	3.95789e-05	0	0	0	0	0	0	0	0	2.3437e-05	1.71371e-05	0	6.07558e-05	1.12871e-05	1.08998e-05	1.11692e-05	0	2.02405e-05	0	1.77865e-05	7.15493e-05	0	3.75026e-05	7.9372e-06	0	0	3.13903e-05	1.0735e-05	0.000104772	8.30053e-05	2.46731e-05	5.60368e-05	3.82946e-05	1.35201e-05	1.28467e-05	1.55012e-05	0	1.65659e-05	2.55333e-05	0	0	5.65731e-05
Bacteria/Bacteroidetes/Flavobacteriia/Flavobacteriales/Cryomorphaceae/NS10_marine_group/OTU_004448	1.60882e-05	0	0	1.87813e-05	0	2.47944e-05	1.59624e-05	0	1.03296e-05	4.59932e-05	1.70404e-05	9.94708e-06	6.68762e-05	0	0	0	0	0	4.34906e-05	1.0126e-05	2.25741e-05	0	0	1.64206e-05	0	9.20082e-05	8.89324e-06	9.83803e-05	3.42953e-05	7.50053e-06	2.38116e-05	0	0	0	8.58802e-05	4.76236e-05	1.18579e-05	2.46731e-05	3.36221e-05	0	1.35201e-05	0	0	0	0	0	0	0	0
Bacteria/Bacteroidetes/Flavobacteriia/Flavobacteriales/Cryomorphaceae/NS10_marine_group/OTU_007117	0	0	0	0	0	0	0	0	0	0	0	0	0	0	0	0	0	0	0	1.0126e-05	1.12871e-05	0	0	0	0	1.84016e-05	0	0	0	0	0	0	0	0	1.0735e-05	0	0	0	0	0	1.35201e-05	0	0	2.38823e-05	0	0	0	0	0
Bacteria/Bacteroidetes/Flavobacteriia/Flavobacteriales/Cryomorphaceae/NS10_marine_group/OTU_010211	0	0	0	0	0	0	0	0	0	0	0	0	0	0	0	0	0	0	0	0	0	0	0	0	0	0	0	8.94366e-06	0	0	0	0	0	0	0	0	0	2.46731e-05	1.12074e-05	0	0	0	0	0	0	0	0	0	0
Bacteria/Bacteroidetes/Flavobacteriia/Flavobacteriales/Cryomorphaceae/NS10_marine_group/OTU_010744	0	2.17557e-05	0	1.87813e-05	2.81643e-05	3.30592e-05	1.19718e-05	0	0	1.53311e-05	0	0	0	0	0	0	1.17185e-05	0	0	0	0	0	1.11692e-05	0	0	0	0	0	0	0	1.58744e-05	0	0	0	2.14701e-05	0	0	0	2.24147e-05	0	1.35201e-05	1.28467e-05	0	2.38823e-05	0	0	0	0	0
Bacteria/Bacteroidetes/Flavobacteriia/Flavobacteriales/Cryomorphaceae/OTU_000100	0.00534931	0.00445992	0.0039778	0.00207533	0.0015772	0.00134716	0.00251807	0.00467031	7.23073e-05	0.00107318	1.70404e-05	7.95767e-05	0.000343935	1.90009e-05	0.0019821	0.000479788	0.0029765	0.000428427	0.000173962	0.000212645	0.000553066	0.00303014	0.00481392	0.00165848	0.000141683	0.000184016	0.000115612	0.000187817	0.00262359	0.00315772	0.00416703	0.00231058	0.00024291	0.00210315	3.22051e-05	7.61977e-05	0.000296447	0.00032075	0.000134488	5.10595e-05	0.000229842	0.000244087	0.00037203	9.55292e-05	8.28295e-05	3.83e-05	6.52401e-05	6.82932e-05	0.000212149
Bacteria/Bacteroidetes/Flavobacteriia/Flavobacteriales/Cryomorphaceae/OTU_000156	0.000603306	0.000739693	0.00054942	0.00208472	0.00352992	0.00204141	0.00212699	0.00426462	0.000185933	0.0024683	0.00185741	0.000109418	8.59837e-05	1.90009e-05	0.00206324	0.0016264	0.00296479	0.00186794	0.000652358	7.08818e-05	0	0.00221265	0.00373051	0.00136291	0.00133587	0.000588852	0.00032905	9.83803e-05	0.00334379	0.00401278	0.00399241	0.00225734	0.00151819	0.00210315	0.000246906	0.000190494	0.0004506	0.000740192	0.000481917	0.000370181	0.000486723	0.000552408	0.000527042	0.00031047	0.000430713	0.000178733	0.000733951	0.000256099	0.000509158
Bacteria/Bacteroidetes/Flavobacteriia/Flavobacteriales/Cryomorphaceae/OTU_000182	0.00106182	0.000674426	0.000362617	0.000713689	0.00192456	0.00042977	0.00168403	0.00287936	3.09889e-05	0.00180907	0	9.94708e-06	0	1.90009e-05	0.00164596	0.000268356	0.00181637	0.000188508	0.000173962	0	1.12871e-05	0.00130797	0.00112809	0.00114944	2.02405e-05	0	0	0	0.000771645	0.00210015	0.00300026	0.000905064	0.000425093	0.000439464	0	9.52472e-06	1.18579e-05	0.000271404	0	1.27649e-05	9.46406e-05	0.000192701	9.30074e-05	0	1.65659e-05	3.83e-05	3.262e-05	0	8.48596e-05
Bacteria/Bacteroidetes/Flavobacteriia/Flavobacteriales/Cryomorphaceae/OTU_000364	1.60882e-05	3.26335e-05	0	0	9.38808e-06	8.2648e-06	7.9812e-06	9.89472e-06	1.03296e-05	0	5.11213e-05	0	2.86612e-05	0	1.15912e-05	8.132e-06	1.17185e-05	1.71371e-05	0	3.03779e-05	1.12871e-05	1.08998e-05	1.11692e-05	1.64206e-05	0	7.36065e-05	0	2.6831e-05	0	7.50053e-06	7.9372e-06	2.12956e-05	0	0	2.14701e-05	0	0.000806337	0.00111029	0.00100866	0.000689303	0.000986967	0.00136175	0.000713057	0.000716469	0.000629504	0.0013022	0.000456681	0.000734152	0.00106075
Bacteria/Bacteroidetes/Flavobacteriia/Flavobacteriales/Cryomorphaceae/OTU_000376	0.000289587	0.000348091	0.000241745	0.000779423	0.000713494	0.000809951	0.000482862	0.000831156	0.000361537	0.000797216	0.000221525	0.000198942	0.00038215	0.000361018	0.000475241	0.000707484	0.00110154	0.000445564	0.000521887	0.000172141	0.000304751	0.000632187	0.000893535	0.000311992	0.000283366	0.000441639	0.000177865	0.000223592	0.00102886	0.000960067	0.000904841	0.000819882	0.00048582	0.000533635	0.000268376	0.000361939	0.000415026	0.000345423	0.000481917	0.000459535	0.000283922	0.000513868	0.000480538	0.000119412	8.28295e-05	0.000370233	0.00014679	0.000290246	0.000537444
Bacteria/Bacteroidetes/Flavobacteriia/Flavobacteriales/Cryomorphaceae/OTU_000458	0.0015686	0.00112042	0.00136256	0.000178422	0.000272254	0.00042977	0.00040305	0.000286947	0.000185933	0.000275959	0.000511213	0.000129312	0.000219736	0	0.000765022	0.000219564	0.000527333	0.000222782	4.34906e-05	6.07558e-05	1.12871e-05	0.000392392	0.00041326	0.000443357	0.000323847	0.00022082	0.000284584	0.000259366	0.000240067	0.000382527	0.000325425	0.000372673	0.00072873	0.000376683	0	0.000238118	5.92895e-05	0.000197385	6.72442e-05	7.65892e-05	4.05603e-05	3.85401e-05	6.20049e-05	0	4.96977e-05	1.27667e-05	4.89301e-05	6.82932e-05	4.24298e-05
Bacteria/Bacteroidetes/Flavobacteriia/Flavobacteriales/Cryomorphaceae/OTU_000631	0	0	1.09884e-05	8.45158e-05	9.38808e-06	4.1324e-05	2.79342e-05	7.91578e-05	5.16481e-05	1.53311e-05	5.11213e-05	6.96296e-05	9.55374e-05	9.50047e-05	2.31825e-05	1.6264e-05	2.3437e-05	0	0	8.10077e-05	1.12871e-05	4.35991e-05	2.23384e-05	4.92619e-05	2.02405e-05	3.68033e-05	8.00391e-05	0.000116268	5.1443e-05	2.25016e-05	7.14348e-05	6.38869e-05	0	3.13903e-05	6.44102e-05	0.00016192	7.11474e-05	0.000271404	0.000235355	0.000191473	0.000189281	0.000282627	0.000232518	0.000143294	0.000149093	0.000204267	9.78601e-05	0.00020488	0.000396012
Bacteria/Bacteroidetes/Flavobacteriia/Flavobacteriales/Cryomorphaceae/OTU_000800	0	4.35114e-05	0	0	0	0	0	9.89472e-06	0	0	0	0	2.86612e-05	0	0	0	0	0	0	1.0126e-05	0	0	0	0	0	0	8.89324e-06	0	0	0	0	0	0	0	1.0735e-05	0	0.000249016	0.000271404	0.000246562	0.000255297	0.000378563	0.000218394	0.000186015	0.000167176	0.000215357	0.000127667	0.000815501	0.000546345	0.000466728
Bacteria/Bacteroidetes/Flavobacteriia/Flavobacteriales/Cryomorphaceae/OTU_001195	1.60882e-05	4.35114e-05	0	0.000244157	6.57166e-05	0.000181826	9.57744e-05	2.96842e-05	4.13185e-05	0.000183973	1.70404e-05	2.98412e-05	9.55374e-06	0	5.79562e-05	0.000105716	0.000140622	5.14112e-05	0	0	0	6.53987e-05	6.70151e-05	6.56825e-05	2.02405e-05	0.000202418	8.89324e-06	0.000205704	0.000120034	0.000120008	0.00019843	7.45347e-05	0.000425093	3.13903e-05	0.000225436	0.000114297	0.000379453	0.000222058	0.000336221	0.000268062	0.000148721	0.000385401	0.000232518	0.000167176	0.000132527	0.000204267	0.0003262	0.000307319	0.000424298
Bacteria/Bacteroidetes/Flavobacteriia/Flavobacteriales/Cryomorphaceae/OTU_001566	0	2.17557e-05	4.39536e-05	0	0	3.30592e-05	0	0	0	0	0	0	9.55374e-06	0	0	0	1.17185e-05	0	0	1.0126e-05	0	0	0	0	0	0	0	0	1.71477e-05	0	0	2.12956e-05	0	0	0	0	0.000367595	0.000246731	0.000302599	0.000408476	0.000108161	0.000244087	0.000108509	0.000214941	0.000265054	0.0001532	0.000619781	0.000734152	0.000438441
Bacteria/Bacteroidetes/Flavobacteriia/Flavobacteriales/Cryomorphaceae/OTU_002338	0.000482645	0.000489503	0.000406571	9.39064e-06	9.38808e-06	7.43832e-05	0.00013568	0.00033642	2.06592e-05	0.000153311	3.40808e-05	0	0	0	4.6365e-05	6.5056e-05	0.000117185	3.42742e-05	0	1.0126e-05	0	0.000185296	0.000223384	0.000180627	8.09618e-05	1.84016e-05	0	8.94366e-06	0.000102886	0.00014251	0.000206367	8.51825e-05	6.07275e-05	9.41708e-05	0	0	1.18579e-05	7.40192e-05	3.36221e-05	3.82946e-05	1.35201e-05	2.56934e-05	3.10025e-05	0	0	0	4.89301e-05	5.12199e-05	2.82865e-05
Bacteria/Bacteroidetes/Flavobacteriia/Flavobacteriales/Cryomorphaceae/OTU_002726	4.02204e-05	0.000163168	0.000131861	2.81719e-05	1.87762e-05	2.47944e-05	1.59624e-05	4.94736e-05	0	1.53311e-05	0.000221525	0.000159153	1.91075e-05	3.80019e-05	5.79562e-05	1.6264e-05	3.51556e-05	0.000377016	0.00158741	0.000263275	0.000643363	5.44989e-05	4.46768e-05	3.28413e-05	0.000303607	0.000699262	0.00032905	0.000429296	1.71477e-05	3.75026e-05	3.9686e-05	7.45347e-05	0.000425093	0.000376683	0.000590427	0.000247643	0.000249016	0.000419442	0.000403465	0.000153178	0.000108161	0.000141314	4.65037e-05	0	3.31318e-05	7.66e-05	0	1.70733e-05	7.07164e-05
Bacteria/Bacteroidetes/Flavobacteriia/Flavobacteriales/Cryomorphaceae/OTU_003655	1.60882e-05	1.08778e-05	1.09884e-05	1.87813e-05	7.51047e-05	8.2648e-06	3.59154e-05	5.93683e-05	2.06592e-05	1.53311e-05	6.81617e-05	0.000109418	1.91075e-05	9.50047e-05	4.6365e-05	4.066e-05	2.3437e-05	0.000257056	0.000347924	0.000111386	0.000101584	1.08998e-05	3.35076e-05	0	0.000182164	7.36065e-05	8.00391e-05	3.57747e-05	6.85906e-05	3.00021e-05	6.34976e-05	1.06478e-05	0	0	2.14701e-05	0.000171445	4.74316e-05	0	1.12074e-05	3.82946e-05	1.35201e-05	1.28467e-05	1.55012e-05	0	1.65659e-05	1.27667e-05	1.631e-05	0	1.41433e-05
Bacteria/Bacteroidetes/Flavobacteriia/Flavobacteriales/Cryomorphaceae/OTU_003964	0.00017697	0.000130534	8.79073e-05	0.000122078	0.000122045	0.000115707	3.19248e-05	0.000227579	0.000165274	0.000352615	0	9.94708e-06	0	0	8.11387e-05	8.132e-05	0.000210933	0	2.17453e-05	0	0	7.62984e-05	8.93535e-05	0	0	0	0	0	8.57383e-05	0.000135009	7.14348e-05	0.000170365	0	3.13903e-05	0	2.85741e-05	2.37158e-05	2.46731e-05	3.36221e-05	1.27649e-05	1.35201e-05	1.28467e-05	1.55012e-05	0	0	1.27667e-05	0	0	0
Bacteria/Bacteroidetes/Flavobacteriia/Flavobacteriales/Cryomorphaceae/OTU_003995	0	0	1.09884e-05	0	0	0	0	0	0	0	0	0	1.91075e-05	0	0	0	0	0	0	0	0	0	0	0	0	0	0	0	0	0	0	0	0	0	0	0	8.30053e-05	7.40192e-05	3.36221e-05	3.82946e-05	4.05603e-05	8.99269e-05	4.65037e-05	7.16469e-05	6.62636e-05	3.83e-05	1.631e-05	3.41466e-05	4.24298e-05
Bacteria/Bacteroidetes/Flavobacteriia/Flavobacteriales/Cryomorphaceae/OTU_005199	0	1.08778e-05	0	0	3.75523e-05	8.2648e-06	1.9953e-05	4.94736e-05	0	0	0	0	0	0	0	3.2528e-05	4.68741e-05	0	4.34906e-05	0	0	1.08998e-05	2.23384e-05	1.64206e-05	4.04809e-05	0	0	1.78873e-05	3.42953e-05	7.50053e-06	7.9372e-06	5.32391e-05	0.000182183	9.41708e-05	0	0	0	0	0	0	0	0	0	0	0	0	0	0	0
Bacteria/Bacteroidetes/Flavobacteriia/Flavobacteriales/Cryomorphaceae/OTU_009855	0	0	0	4.69532e-05	9.38808e-06	0	2.79342e-05	1.97894e-05	0	0	1.70404e-05	9.94708e-06	1.91075e-05	0	0	2.4396e-05	1.17185e-05	0	4.34906e-05	0	0	2.17996e-05	3.35076e-05	0	4.04809e-05	0	0	0	1.71477e-05	7.50053e-06	0	0	0.000121455	0	1.0735e-05	0	0	0	0	0	0	0	0	0	1.65659e-05	0	0	0	0
Bacteria/Bacteroidetes/Flavobacteriia/Flavobacteriales/Cryomorphaceae/OTU_010030	0	0	0	0	0	0	0	9.89472e-06	0	0	0	9.94708e-06	9.55374e-06	1.90009e-05	0	0	0	6.85483e-05	2.17453e-05	0	5.64353e-05	0	0	0	0	3.68033e-05	0	4.47183e-05	1.71477e-05	0	0	0	0	0	0	0	9.48632e-05	0.000148038	1.12074e-05	0	2.70402e-05	0	0	2.38823e-05	0	0	0	0	0
Bacteria/Bacteroidetes/Flavobacteriia/Flavobacteriales/Cryomorphaceae/OTU_011053	0	0	0	0	0	0	0	0	0	0	0	0	0	0	0	0	0	0	0	1.0126e-05	0	0	0	0	0	0	0	0	0	7.50053e-06	0	0	0	0	0	0	1.18579e-05	0	0	0	1.35201e-05	0	1.55012e-05	0	0	0	0	0	0
Bacteria/Bacteroidetes/Flavobacteriia/Flavobacteriales/Cryomorphaceae/Owenweeksia/OTU_000110	0.000289587	0.000163168	0.000252733	0.000638564	0.00140821	0.000272739	0.000510797	0.000583788	7.23073e-05	0.000827878	0.0287642	0.000119365	0.00265594	1.90009e-05	0.000822978	0.000227696	0.000410148	0.00265625	0.000282689	0.000496172	6.77224e-05	0.000435991	0.000379752	0.0011166	0.00151803	0.00355152	0.00124505	0.00508	0.000600168	0.000532537	0.000436546	0.00117126	0.00698366	0.000784757	0.00812642	0.00153348	3.55737e-05	0.000148038	4.48295e-05	1.27649e-05	1.35201e-05	5.13868e-05	3.10025e-05	9.55292e-05	0.000115961	0	0.00158207	0	2.82865e-05
Bacteria/Bacteroidetes/Flavobacteriia/Flavobacteriales/Cryomorphaceae/Owenweeksia/OTU_000169	0.00758557	0.00572174	0.00574694	0.000103297	0.00024409	0.000181826	3.9906e-05	3.95789e-05	7.23073e-05	1.53311e-05	1.70404e-05	9.94708e-06	0	0	0.000139095	6.5056e-05	3.51556e-05	8.56854e-05	2.17453e-05	1.0126e-05	0	0.000141697	0.000312737	0.000295571	0	0.00290746	2.66797e-05	0.00130577	0.000102886	9.00063e-05	0.000293676	0.000255548	6.07275e-05	0.000408074	0	0.000409563	0	4.93462e-05	0	0	0	0	4.65037e-05	0	4.96977e-05	0	0	0.00010244	0
Bacteria/Bacteroidetes/Flavobacteriia/Flavobacteriales/Cryomorphaceae/Owenweeksia/OTU_000282	0.00118248	0.000772327	0.000703258	4.69532e-05	0.000525733	0.000454564	0.000211502	0.000158316	0.000103296	7.66554e-05	0.000238566	0.0001691	0.000162414	1.90009e-05	4.6365e-05	5.6924e-05	3.51556e-05	0.000788306	0.000978537	0	3.38612e-05	0.000163497	0.000290399	0.000279151	0.000283366	0.00233701	0.000373516	0.00102852	0.000497282	0.000240017	0.000325425	0.000223604	0.00255056	0.00313903	1.0735e-05	0.0068578	0	9.86923e-05	8.9659e-05	2.55297e-05	6.76005e-05	2.56934e-05	0	0	8.28295e-05	1.27667e-05	1.631e-05	0	1.41433e-05
Bacteria/Bacteroidetes/Flavobacteriia/Flavobacteriales/Cryomorphaceae/Owenweeksia/OTU_000346	0.000627438	0.000565648	0.000461513	0.000647954	0.0021311	0.000330592	0.000698355	0.001692	0.000351207	0.00111917	0.000374889	9.94708e-06	1.91075e-05	1.90009e-05	0.000220234	0.000130112	0.000492178	0.000239919	8.69811e-05	3.03779e-05	1.12871e-05	0.00208186	0.00159719	0.00183911	0.000809618	0.000625656	0.000257904	0.000277254	0.000342953	0.000937566	0.00138901	0.000873121	0.000425093	0.000439464	9.66152e-05	7.61977e-05	3.55737e-05	0.000222058	0.000100866	2.55297e-05	4.05603e-05	0.000102774	7.75062e-05	0.000167176	1.65659e-05	1.27667e-05	3.262e-05	1.70733e-05	4.24298e-05
Bacteria/Bacteroidetes/Flavobacteriia/Flavobacteriales/Cryomorphaceae/Owenweeksia/OTU_000410	0.000917025	0.000794082	0.000857096	0.000169032	0.000262866	0.000421505	0.000195539	0.000188	8.26369e-05	0.000168642	3.40808e-05	1.98942e-05	9.55374e-06	1.90009e-05	0.000417285	9.7584e-05	0.000210933	0.000188508	0.000108726	0	0	0.000185296	0.000268061	0.000361254	0.000688176	0.00125131	0.000444662	0.00073338	0.000137181	0.000217515	0.0003413	0.000362026	0.000425093	0.000376683	0	0.000380989	0	2.46731e-05	2.24147e-05	1.27649e-05	0	1.28467e-05	1.55012e-05	0	1.65659e-05	0	1.631e-05	0	0
Bacteria/Bacteroidetes/Flavobacteriia/Flavobacteriales/Cryomorphaceae/Owenweeksia/OTU_000542	0	3.26335e-05	1.09884e-05	0	9.38808e-06	0	0	0	0	0	0	9.94708e-06	0	1.90009e-05	0	8.132e-06	0	1.71371e-05	0	0	0	0	0	0	0	1.84016e-05	0	0	0	7.50053e-06	0	0	0	0	0	0	0.000379453	0.000370096	0.000459502	0.000434006	0.000351522	0.000423941	0.000341027	0.000382117	0.000331318	0.0004979	8.15501e-05	0.000409759	0.000551588
Bacteria/Bacteroidetes/Flavobacteriia/Flavobacteriales/Cryomorphaceae/Owenweeksia/OTU_000728	0	3.26335e-05	1.09884e-05	0	0	0	0	0	0	0	0	0	0	0	0	0	0	1.71371e-05	0	0	0	0	0	0	0	0	0	0	0	0	7.9372e-06	0	0	0	0	0	0.000355737	0.000246731	0.000190525	0.000255297	0.000202801	0.000346861	0.000201516	0.000334352	0.000198791	0.0002298	0.00011417	0.000392686	0.000254579
Bacteria/Bacteroidetes/Flavobacteriia/Flavobacteriales/Cryomorphaceae/Owenweeksia/OTU_000805	0.000201102	0.000163168	7.69189e-05	0	0.000291031	0.00020662	5.18778e-05	9.89472e-06	0	1.53311e-05	0	0	0	0	2.31825e-05	0	0	0.000582661	0.000630613	0	0	0	4.46768e-05	0	0	0.000699262	5.33594e-05	0.000974859	0.000394396	0.000180013	2.38116e-05	3.19434e-05	0.00200401	0.00182064	1.0735e-05	0.000704829	0	4.93462e-05	1.12074e-05	7.65892e-05	1.35201e-05	1.28467e-05	0	0	4.96977e-05	1.27667e-05	0	0	0
Bacteria/Bacteroidetes/Flavobacteriia/Flavobacteriales/Cryomorphaceae/Owenweeksia/OTU_000836	0.00039416	0.000293702	0.000296687	4.69532e-05	8.44928e-05	7.43832e-05	0.000127699	8.90525e-05	1.03296e-05	0	0.000187445	9.94708e-06	0.00015286	0	0.000139095	2.4396e-05	0.000152341	8.56854e-05	0	0	0	6.53987e-05	7.81843e-05	0.000131365	0.000242885	0.000460041	0.000560274	2.6831e-05	1.71477e-05	0.000105007	5.55604e-05	5.32391e-05	0.000121455	9.41708e-05	0	4.76236e-05	0	0	0	0	0	0	1.55012e-05	2.38823e-05	0	0	3.262e-05	0	0
Bacteria/Bacteroidetes/Flavobacteriia/Flavobacteriales/Cryomorphaceae/Owenweeksia/OTU_001002	0	2.17557e-05	1.09884e-05	9.39064e-06	0	0	3.9906e-06	9.89472e-06	0	0	1.70404e-05	9.94708e-06	5.73225e-05	0	0	0	0	0	0	1.0126e-05	0	0	0	0	0	0	0	0	0	0	0	0	0	0	0	9.52472e-06	8.30053e-05	7.40192e-05	0.000123281	6.38244e-05	6.76005e-05	6.42335e-05	0.000108509	0.000191058	0.000149093	0.0002681	4.89301e-05	3.41466e-05	0.000141433
Bacteria/Bacteroidetes/Flavobacteriia/Flavobacteriales/Cryomorphaceae/Owenweeksia/OTU_001331	0	0	2.19768e-05	0	0	0	0	0	0	0	1.70404e-05	9.94708e-06	0	0	0	0	0	0	0	1.0126e-05	0	0	0	0	0	0	0	3.57747e-05	0	0	0	0	0	0	0	0	5.92895e-05	0.000148038	6.72442e-05	7.65892e-05	9.46406e-05	0.000102774	6.20049e-05	0.000143294	0.000132527	0.000140433	0.00019572	0.00015366	0.000212149
Bacteria/Bacteroidetes/Flavobacteriia/Flavobacteriales/Cryomorphaceae/Owenweeksia/OTU_001921	0	0	0	2.81719e-05	0	1.65296e-05	7.9812e-06	0	1.03296e-05	3.06621e-05	0	0	9.55374e-06	3.80019e-05	1.15912e-05	1.6264e-05	3.51556e-05	0	2.17453e-05	3.03779e-05	0	0	0	0	0	1.84016e-05	8.89324e-06	3.57747e-05	1.71477e-05	7.50053e-06	7.9372e-06	0	0	0	3.22051e-05	9.52472e-06	2.37158e-05	9.86923e-05	7.84516e-05	2.55297e-05	6.76005e-05	3.85401e-05	3.10025e-05	0	1.65659e-05	0.000102133	3.262e-05	3.41466e-05	8.48596e-05
Bacteria/Bacteroidetes/Flavobacteriia/Flavobacteriales/Cryomorphaceae/Owenweeksia/OTU_001943	0.000120661	0.00015229	9.88957e-05	0.00014086	0.00019715	3.30592e-05	0.000119718	0.00033642	5.16481e-05	0.00013798	0.000119283	9.94708e-06	1.91075e-05	0	5.79562e-05	2.4396e-05	9.37482e-05	3.42742e-05	2.17453e-05	4.05039e-05	0	0.000305194	0.000335076	0.000229889	0.000404809	0.000349631	0.000115612	0.000125211	6.85906e-05	0.000150011	0.000206367	0.000159717	0.000121455	6.27806e-05	8.58802e-05	0.000142871	5.92895e-05	2.46731e-05	3.36221e-05	0	2.70402e-05	3.85401e-05	3.10025e-05	2.38823e-05	1.65659e-05	3.83e-05	0	1.70733e-05	1.41433e-05
Bacteria/Bacteroidetes/Flavobacteriia/Flavobacteriales/Cryomorphaceae/Owenweeksia/OTU_001982	0	0	1.09884e-05	8.45158e-05	5.63285e-05	2.47944e-05	7.18308e-05	1.97894e-05	6.19777e-05	3.06621e-05	3.40808e-05	1.98942e-05	9.55374e-06	3.80019e-05	3.47737e-05	4.8792e-05	3.51556e-05	5.14112e-05	2.17453e-05	3.03779e-05	0	7.62984e-05	3.35076e-05	1.64206e-05	4.04809e-05	3.68033e-05	4.44662e-05	4.47183e-05	5.1443e-05	9.75068e-05	9.52464e-05	0.000117126	0	3.13903e-05	4.29401e-05	9.52472e-06	5.92895e-05	4.93462e-05	4.48295e-05	1.27649e-05	0	2.56934e-05	0	7.16469e-05	0	1.27667e-05	1.631e-05	1.70733e-05	2.82865e-05
Bacteria/Bacteroidetes/Flavobacteriia/Flavobacteriales/Cryomorphaceae/Owenweeksia/OTU_002325	2.41322e-05	0.000130534	2.19768e-05	3.75626e-05	6.57166e-05	3.30592e-05	4.78872e-05	9.89472e-05	1.03296e-05	0	0	0	0	0	0	0.000105716	9.37482e-05	0	0	0	0	7.62984e-05	7.81843e-05	8.21032e-05	0.000182164	5.52049e-05	8.89324e-06	0	5.1443e-05	8.25058e-05	4.76232e-05	5.32391e-05	0	6.27806e-05	2.14701e-05	6.6673e-05	0	0	1.12074e-05	0	2.70402e-05	0	1.55012e-05	0	1.65659e-05	0	0	1.70733e-05	1.41433e-05
Bacteria/Bacteroidetes/Flavobacteriia/Flavobacteriales/Cryomorphaceae/Owenweeksia/OTU_002417	0	0	2.19768e-05	0	0	0	0	0	0	0	0	0	0	0	0	0	0	0	0	0	0	1.08998e-05	0	0	0	0	0	0	0	0	0	0	0	0	0	0	8.30053e-05	4.93462e-05	5.60368e-05	0.000127649	8.11205e-05	5.13868e-05	3.10025e-05	7.16469e-05	3.31318e-05	6.38333e-05	1.631e-05	5.12199e-05	0.000198006
Bacteria/Bacteroidetes/Flavobacteriia/Flavobacteriales/Cryomorphaceae/Owenweeksia/OTU_002629	0	0	0	0	0	8.2648e-06	0	0	0	0	0	1.98942e-05	0	0	0	0	0	0	0	1.0126e-05	0	1.08998e-05	0	1.64206e-05	2.02405e-05	3.68033e-05	6.22527e-05	8.94366e-06	3.42953e-05	7.50053e-06	0	0	0	0	0	6.6673e-05	4.74316e-05	4.93462e-05	5.60368e-05	6.38244e-05	2.70402e-05	7.70802e-05	4.65037e-05	4.77646e-05	1.65659e-05	1.27667e-05	0	5.12199e-05	0.000141433
Bacteria/Bacteroidetes/Flavobacteriia/Flavobacteriales/Cryomorphaceae/Owenweeksia/OTU_002866	0	0	0	0	0	8.2648e-06	0	0	0	0	0	9.94708e-06	9.55374e-06	0	0	0	0	0	0	0	1.12871e-05	0	0	0	0	0	0	0	0	0	0	0	0	0	0	0	7.11474e-05	4.93462e-05	2.24147e-05	1.27649e-05	1.35201e-05	3.85401e-05	3.10025e-05	0.000167176	6.62636e-05	0.000102133	1.631e-05	1.70733e-05	0.000113146
Bacteria/Bacteroidetes/Flavobacteriia/Flavobacteriales/Cryomorphaceae/Owenweeksia/OTU_003021	2.41322e-05	4.35114e-05	3.29652e-05	0	3.75523e-05	0	3.9906e-06	1.97894e-05	1.03296e-05	0	0	0	0	0	1.15912e-05	0	1.17185e-05	1.71371e-05	2.17453e-05	0	1.12871e-05	1.08998e-05	2.23384e-05	1.64206e-05	2.02405e-05	7.36065e-05	3.55729e-05	2.6831e-05	0	0	0	2.12956e-05	0	0	0	2.85741e-05	2.37158e-05	2.46731e-05	2.24147e-05	0	1.35201e-05	0	0	2.38823e-05	1.65659e-05	0	0	0	1.41433e-05
Bacteria/Bacteroidetes/Flavobacteriia/Flavobacteriales/Cryomorphaceae/Owenweeksia/OTU_003060	9.6529e-05	7.61449e-05	9.88957e-05	9.39064e-06	6.57166e-05	8.2648e-06	5.18778e-05	9.89472e-06	3.09889e-05	4.59932e-05	0	0	0	0	5.79562e-05	4.8792e-05	7.03111e-05	3.42742e-05	2.17453e-05	0	0	0.000119898	2.23384e-05	8.21032e-05	6.07214e-05	1.84016e-05	4.44662e-05	8.94366e-06	3.42953e-05	2.25016e-05	7.9372e-05	4.25913e-05	0	0.000125561	0	0.000104772	0	0	0	0	1.35201e-05	1.28467e-05	0	0	0	0	0	1.70733e-05	0
Bacteria/Bacteroidetes/Flavobacteriia/Flavobacteriales/Cryomorphaceae/Owenweeksia/OTU_003313	0.000289587	0.000119656	0.000153838	9.39064e-06	1.87762e-05	4.1324e-05	7.18308e-05	4.94736e-05	0	0	3.40808e-05	3.97883e-05	0	0	1.15912e-05	8.9452e-05	5.85926e-05	8.56854e-05	8.69811e-05	1.0126e-05	0	4.35991e-05	0	0.000114944	0.000101202	1.84016e-05	2.66797e-05	1.78873e-05	1.71477e-05	5.25037e-05	7.9372e-05	0	6.07275e-05	9.41708e-05	0	3.80989e-05	0.0002253	7.40192e-05	0.000134488	2.55297e-05	0.000108161	0.000179854	9.30074e-05	2.38823e-05	0	2.55333e-05	1.631e-05	3.41466e-05	7.07164e-05
Bacteria/Bacteroidetes/Flavobacteriia/Flavobacteriales/Cryomorphaceae/Owenweeksia/OTU_003370	0	0	1.09884e-05	0	0	0	0	9.89472e-06	0	1.53311e-05	1.70404e-05	0	0.000563671	0	0	0	1.17185e-05	0	0	0	0	0	1.11692e-05	0	0	0	0	0	0	0	0	1.06478e-05	0	0	0	0	0	0	0	0	0	0	0	0	0	0	0	0	0
Bacteria/Bacteroidetes/Flavobacteriia/Flavobacteriales/Cryomorphaceae/Owenweeksia/OTU_003405	6.43527e-05	9.79006e-05	3.29652e-05	1.87813e-05	5.63285e-05	0	3.19248e-05	9.89472e-06	0	0	3.40808e-05	0	0	0	1.15912e-05	6.5056e-05	9.37482e-05	1.71371e-05	4.34906e-05	0	0	0	3.35076e-05	3.28413e-05	0.000141683	9.20082e-05	8.89324e-06	8.94366e-05	0	1.50011e-05	7.9372e-06	2.12956e-05	6.07275e-05	0	0	0	0	0	1.12074e-05	1.27649e-05	0	0	0	0	0	0	0	0	2.82865e-05
Bacteria/Bacteroidetes/Flavobacteriia/Flavobacteriales/Cryomorphaceae/Owenweeksia/OTU_003877	0	3.26335e-05	0	0	9.38808e-06	8.2648e-06	1.59624e-05	8.90525e-05	0	0	0	0	0	0	0	2.4396e-05	3.51556e-05	0	4.34906e-05	0	0	0	0	0	0	0	8.89324e-06	1.78873e-05	0	7.50053e-06	0	0	6.07275e-05	0.000156951	0	0	1.18579e-05	2.46731e-05	0	0	1.35201e-05	0	0	0	0	1.27667e-05	0	1.70733e-05	1.41433e-05
Bacteria/Bacteroidetes/Flavobacteriia/Flavobacteriales/Cryomorphaceae/Owenweeksia/OTU_004330	0	0	0	3.75626e-05	9.38808e-06	8.2648e-06	1.19718e-05	9.89472e-06	1.03296e-05	7.66554e-05	1.70404e-05	0	0	1.90009e-05	0	1.6264e-05	2.3437e-05	0	0	0	0	0	1.11692e-05	3.28413e-05	0	0	0	1.78873e-05	1.71477e-05	3.00021e-05	7.9372e-06	3.19434e-05	0	0	1.0735e-05	0	2.37158e-05	0	3.36221e-05	0	1.35201e-05	0	0	0	0	2.55333e-05	0	0	4.24298e-05
Bacteria/Bacteroidetes/Flavobacteriia/Flavobacteriales/Cryomorphaceae/Owenweeksia/OTU_004915	0	0	0	1.87813e-05	0	8.2648e-06	1.19718e-05	9.89472e-06	0	0	0	3.97883e-05	2.86612e-05	1.90009e-05	1.15912e-05	1.6264e-05	0	0	0	1.0126e-05	3.38612e-05	1.08998e-05	2.23384e-05	0	0	1.84016e-05	0	2.6831e-05	0	1.50011e-05	7.9372e-06	1.06478e-05	0	0	0	1.90494e-05	0	0	1.12074e-05	1.27649e-05	1.35201e-05	0	3.10025e-05	4.77646e-05	0	1.27667e-05	0	0	0
Bacteria/Bacteroidetes/Flavobacteriia/Flavobacteriales/Cryomorphaceae/Owenweeksia/OTU_005060	0	0	0	9.39064e-06	0	0	0	0	0	0	0	0	0	1.90009e-05	1.15912e-05	0	0	1.71371e-05	0	1.0126e-05	0	0	0	0	0	0	0	0	0	0	0	0	0	0	0	0	4.74316e-05	2.46731e-05	6.72442e-05	7.65892e-05	8.11205e-05	2.56934e-05	0	0	0	2.55333e-05	3.262e-05	1.70733e-05	4.24298e-05
Bacteria/Bacteroidetes/Flavobacteriia/Flavobacteriales/Cryomorphaceae/Owenweeksia/OTU_005669	0	0	0	4.69532e-05	0	0	0	0	0	0	0	0	9.55374e-06	3.80019e-05	0	8.132e-06	1.17185e-05	0	0	0	3.38612e-05	0	1.11692e-05	0	0	0	6.22527e-05	8.0493e-05	0	0	7.9372e-06	4.25913e-05	0	3.13903e-05	0.000182495	1.90494e-05	0	0	0	0	1.35201e-05	0	0	2.38823e-05	0	0	0	0	1.41433e-05
Bacteria/Bacteroidetes/Flavobacteriia/Flavobacteriales/Cryomorphaceae/Owenweeksia/OTU_005790	0	2.17557e-05	1.09884e-05	9.39064e-06	9.38808e-06	1.65296e-05	0	0	0	0	0	0	4.77687e-05	1.90009e-05	0	0	0	0	0	1.0126e-05	1.12871e-05	0	0	0	0	0	8.89324e-06	8.94366e-06	0	0	0	0	0	0	5.36751e-05	9.52472e-06	0	0	1.12074e-05	2.55297e-05	0	0	3.10025e-05	4.77646e-05	0	1.27667e-05	0.00011417	8.53665e-05	5.65731e-05
Bacteria/Bacteroidetes/Flavobacteriia/Flavobacteriales/Cryomorphaceae/Owenweeksia/OTU_006103	4.82645e-05	0	0	3.75626e-05	1.87762e-05	8.2648e-06	2.39436e-05	2.96842e-05	0	0	0	0	0	0	1.15912e-05	0	0	0	0	0	0	1.08998e-05	0	1.64206e-05	4.04809e-05	0	0	0	0	7.50053e-06	7.9372e-06	1.06478e-05	0	0	0	0	0	0	0	0	0	0	1.55012e-05	0	0	0	0	0	0
Bacteria/Bacteroidetes/Flavobacteriia/Flavobacteriales/Cryomorphaceae/Owenweeksia/OTU_006809	0	0	0	0	0	0	0	0	0	0	0	0	0	0	0	0	0	0	0	0	0	0	0	0	0	0	8.89324e-06	0	0	0	0	0	0	0	0	0	4.74316e-05	4.93462e-05	6.72442e-05	0.000127649	6.76005e-05	2.56934e-05	0	0	1.65659e-05	0	3.262e-05	8.53665e-05	2.82865e-05
Bacteria/Bacteroidetes/Flavobacteriia/Flavobacteriales/Cryomorphaceae/Owenweeksia/OTU_008726	0	0	0	0	0	0	0	0	0	0	0	9.94708e-06	0	0	0	0	0	0	0	0	0	0	0	0	0	0	0	0	0	0	0	0	0	0	0	0	0	0	0	0	1.35201e-05	0	0	0	0	0	0	0	0
Bacteria/Bacteroidetes/Flavobacteriia/Flavobacteriales/Cryomorphaceae/Owenweeksia/OTU_009490	2.41322e-05	1.08778e-05	3.29652e-05	0	9.38808e-06	0	3.9906e-06	9.89472e-06	0	0	1.70404e-05	0	8.59837e-05	0	1.15912e-05	8.132e-06	0	0	0	0	0	3.26993e-05	1.11692e-05	1.64206e-05	0	0	0	0	0	7.50053e-06	0	0	6.07275e-05	0	0	0	0	0	0	0	0	0	0	0	0	0	0	0	0
Bacteria/Bacteroidetes/Flavobacteriia/Flavobacteriales/Cryomorphaceae/Owenweeksia/OTU_010925	1.60882e-05	1.08778e-05	1.09884e-05	1.87813e-05	0.000103269	3.30592e-05	2.79342e-05	4.94736e-05	0	4.59932e-05	0.00172108	0	0.000181521	0	6.95475e-05	2.4396e-05	0	0.000205645	2.17453e-05	4.05039e-05	1.12871e-05	0	1.11692e-05	9.85238e-05	2.02405e-05	0.00022082	5.33594e-05	0.00036669	3.42953e-05	4.50032e-05	2.38116e-05	7.45347e-05	0.000121455	0	0.000515281	5.71483e-05	0	0	0	0	0	0	0	0	1.65659e-05	0	9.78601e-05	0	0
Bacteria/Bacteroidetes/Flavobacteriia/Flavobacteriales/Cryomorphaceae/Owenweeksia/OTU_011625	0	0	0	0	0	8.2648e-06	0	0	0	0	0	0	0	0	0	0	0	0	0	0	0	0	0	0	0	0	8.89324e-06	0	0	0	0	0	0	0	0	0	3.55737e-05	0	1.12074e-05	0	1.35201e-05	0	0	0	0	0	0	0	0
Bacteria/Bacteroidetes/Flavobacteriia/Flavobacteriales/Cryomorphaceae/Owenweeksia/OTU_012276	0	0	0	0	0	0	0	0	0	0	0	0	0	0	0	0	0	0	0	0	0	0	0	0	0	0	0	0	0	0	7.9372e-06	0	0	0	0	0	0	0	0	0	0	0	0	0	0	0	0	0	1.41433e-05
Bacteria/Bacteroidetes/Flavobacteriia/Flavobacteriales/Cryomorphaceae/Owenweeksia/OTU_013187	0	0	0	0	0	0	1.59624e-05	9.89472e-06	0	0	0	0	0	0	0	0	0	1.71371e-05	4.34906e-05	0	0	0	0	0	0	0	0	0	0	0	1.58744e-05	0	0	0	0	0	0	0	0	0	0	1.28467e-05	0	0	0	0	0	0	0
Bacteria/Bacteroidetes/Flavobacteriia/Flavobacteriales/Cryomorphaceae/Owenweeksia/OTU_013203	0	0	0	0	0	0	0	0	0	0	0	0	0	0	0	0	0	0	0	0	0	0	0	0	0	0	0	0	0	0	0	0	0	0	0	0	3.55737e-05	7.40192e-05	4.48295e-05	1.27649e-05	2.70402e-05	2.56934e-05	0	2.38823e-05	0	2.55333e-05	0	0	4.24298e-05
Bacteria/Bacteroidetes/Flavobacteriia/Flavobacteriales/Cryomorphaceae/uncultured/OTU_000035	0.0263765	0.0184597	0.0212296	0.00218802	0.00364258	0.00423984	0.00573848	0.00329494	0.00185933	0.00265228	0.00117579	0	0.00022929	0	0.00935414	0.00295192	0.00570692	0.000359879	0.000195707	2.02519e-05	0	0.00659436	0.00610955	0.00745497	0.00125491	9.20082e-05	0.000249011	8.94366e-06	0.00212631	0.00375026	0.00495281	0.00397163	0.00230765	0.00182064	0.00015029	0.000114297	0.000106721	0.000271404	0.000246562	0.000102119	0.000324482	0.000334014	0.000480538	0.000668705	0.000115961	6.38333e-05	0.00024465	0.000409759	0.000141433
Bacteria/Bacteroidetes/Flavobacteriia/Flavobacteriales/Cryomorphaceae/uncultured/OTU_001671	0	4.35114e-05	0	0	0	0	0	0	0	0	0	0	0	0	0	0	0	0	0	1.0126e-05	0	1.08998e-05	0	0	0	1.84016e-05	0	0	0	0	7.9372e-06	0	0	0	0	0	0.000154153	0.000172712	0.000168111	0.000153178	0.000108161	0.000141314	6.20049e-05	0.000238823	0.000231922	0.000217033	0.00014679	0.000341466	0.000339439
Bacteria/Bacteroidetes/Flavobacteriia/Flavobacteriales/Cryomorphaceae/uncultured/OTU_002580	0	1.08778e-05	0	0	0	0	0	0	0	0	0	0	0	0	0	0	0	0	0	0	0	0	0	0	0	0	0	0	0	0	0	0	0	0	0	0	7.11474e-05	4.93462e-05	7.84516e-05	7.65892e-05	5.40804e-05	3.85401e-05	1.55012e-05	2.38823e-05	4.96977e-05	7.66e-05	6.52401e-05	1.70733e-05	0.000141433
Bacteria/Bacteroidetes/Flavobacteriia/Flavobacteriales/Cryomorphaceae/uncultured/OTU_003181	0	0	1.09884e-05	0	0	0	0	0	0	0	1.70404e-05	0	0	1.90009e-05	0	8.132e-06	0	0	0	0	0	0	0	0	2.02405e-05	0	8.89324e-06	0	0	1.50011e-05	0	0	0	0	0	0	8.30053e-05	0.000123365	8.9659e-05	7.65892e-05	4.05603e-05	6.42335e-05	6.20049e-05	7.16469e-05	9.93953e-05	0.0001532	0.00011417	0.000119513	0.000183863
Bacteria/Bacteroidetes/Flavobacteriia/Flavobacteriales/Cryomorphaceae/uncultured/OTU_006158	0	2.17557e-05	0	0	0	0	0	0	0	0	0	0	0	0	0	0	0	0	0	0	0	0	0	0	0	0	0	0	0	0	0	0	0	0	0	0	0.000106721	2.46731e-05	0.000134488	8.93541e-05	6.76005e-05	3.85401e-05	3.10025e-05	2.38823e-05	9.93953e-05	2.55333e-05	9.78601e-05	5.12199e-05	0.000226292
Bacteria/Bacteroidetes/Flavobacteriia/Flavobacteriales/Flavobacteriaceae/Actibacter/OTU_000172	4.02204e-05	0.000141412	9.88957e-05	4.69532e-05	0	8.2648e-06	0	0	0	0	3.40808e-05	9.94708e-06	1.91075e-05	0	0	0	1.17185e-05	1.71371e-05	2.17453e-05	2.02519e-05	0	1.08998e-05	0	0	0	0	0	8.94366e-06	1.71477e-05	2.25016e-05	7.9372e-06	0	6.07275e-05	6.27806e-05	1.0735e-05	3.80989e-05	0.00158896	0.00125833	0.00141213	0.0014169	0.00123033	0.00155445	0.00105408	0.0014807	0.00127557	0.0013788	0.00213661	0.0019805	0.00128704
Bacteria/Bacteroidetes/Flavobacteriia/Flavobacteriales/Flavobacteriaceae/Actibacter/OTU_002390	0	2.17557e-05	2.19768e-05	0	0	0	0	0	0	0	0	0	0	0	0	0	0	0	2.17453e-05	0	0	0	0	0	0	0	0	0	0	0	7.9372e-06	0	0	0	0	0	7.11474e-05	4.93462e-05	6.72442e-05	7.65892e-05	6.76005e-05	0.000128467	9.30074e-05	0.000119412	6.62636e-05	6.38333e-05	0.00017941	0.000136586	7.07164e-05
Bacteria/Bacteroidetes/Flavobacteriia/Flavobacteriales/Flavobacteriaceae/Arenibacter/OTU_005232	0	0	0	0	0	0	0	0	0	0	0	0	1.91075e-05	0	1.15912e-05	0	0	1.71371e-05	2.17453e-05	0	0	0	0	0	0	0	0	8.94366e-06	0	0	0	0	0	0	0	0	7.11474e-05	9.86923e-05	2.24147e-05	2.55297e-05	6.76005e-05	0	1.55012e-05	0	9.93953e-05	2.55333e-05	1.631e-05	0	4.24298e-05
Bacteria/Bacteroidetes/Flavobacteriia/Flavobacteriales/Flavobacteriaceae/Arenibacter/OTU_009352	0	0	0	0	0	0	0	2.96842e-05	0	0	0	0	0	0	0	0	0	0	0	0	2.25741e-05	0	0	0	0	0	0	0	0	0	0	0	0	0	1.0735e-05	0	1.18579e-05	2.46731e-05	4.48295e-05	3.82946e-05	1.35201e-05	1.28467e-05	0	0	3.31318e-05	0	1.631e-05	0	0
Bacteria/Bacteroidetes/Flavobacteriia/Flavobacteriales/Flavobacteriaceae/Bizionia/OTU_012397	0	0	0	0	0	0	0	0	0	0	0	0	0	0	0	0	0	0	0	0	0	0	0	0	0	0	0	0	0	0	0	0	0	0	0	0	1.18579e-05	0	1.12074e-05	0	0	1.28467e-05	1.55012e-05	2.38823e-05	0	1.27667e-05	0	0	1.41433e-05
Bacteria/Bacteroidetes/Flavobacteriia/Flavobacteriales/Flavobacteriaceae/Cloacibacterium/OTU_006536	0	0	0	0	0	0	2.39436e-05	0	0	0	1.70404e-05	9.94708e-06	0	0	0	0	0	0	0	1.0126e-05	0	0	0	0	0	1.84016e-05	1.77865e-05	7.15493e-05	0	7.50053e-06	0	0	0	0	0.00010735	0.000190494	0	0	0	1.27649e-05	0	0	0	0	0	0	0	0	0
Bacteria/Bacteroidetes/Flavobacteriia/Flavobacteriales/Flavobacteriaceae/Eudoraea/OTU_000145	0	0.000326335	0.000175815	2.81719e-05	0	1.65296e-05	2.39436e-05	9.89472e-06	1.03296e-05	0	8.52021e-05	2.98412e-05	8.59837e-05	1.90009e-05	0	4.066e-05	2.3437e-05	5.14112e-05	0	2.02519e-05	2.25741e-05	0	2.23384e-05	4.92619e-05	0	1.84016e-05	2.66797e-05	4.47183e-05	1.71477e-05	2.25016e-05	0	1.06478e-05	0	0	4.29401e-05	9.52472e-06	0.00265617	0.00222058	0.00266735	0.0018892	0.00197393	0.00224817	0.00181364	0.00198223	0.0014578	0.00196607	0.00172886	0.00124635	0.00278622
Bacteria/Bacteroidetes/Flavobacteriia/Flavobacteriales/Flavobacteriaceae/Flavobacterium/OTU_000020	0.00135945	0.00144675	0.000736223	0.0256552	0.0544978	0.00120666	0.00635303	0.0124377	0.0024068	0.0141966	0	0.000278518	9.55374e-05	0.000133007	0.00977142	0.00905905	0.00816781	0.000959676	0.000108726	0.000121512	5.64353e-05	0.0181808	0.0174798	0.00737286	0.000182164	0.00011041	0.000124505	0.000321972	0.0239896	0.0367751	0.01466	0.0473189	0.00370438	0.00477132	0.000161025	3.80989e-05	0.00100792	0.00451517	0.000100866	0.000778657	0.00196041	0.000835036	0.00134861	0.000740352	0.000414147	0.000676633	0.00017941	0.000119513	0.000905169
Bacteria/Bacteroidetes/Flavobacteriia/Flavobacteriales/Flavobacteriaceae/Flavobacterium/OTU_000040	0.048168	0.0342761	0.0338443	0.00149311	0.00218742	0.00197529	0.00298896	0.00286947	0.00309889	0.00170175	5.11213e-05	1.98942e-05	2.86612e-05	0	0.00250371	0.00118727	0.00186324	0.000154234	0	2.02519e-05	0	0.00217996	0.0025019	0.00231531	0.000242885	3.68033e-05	5.33594e-05	1.78873e-05	0.00156044	0.00219015	0.00276215	0.00177818	0.000303638	0.000878928	0	2.85741e-05	0.000166011	0.000246731	0.000179318	0.000102119	0.000243362	0.000218394	0.000263521	0.000143294	3.31318e-05	5.10667e-05	3.262e-05	0.000460979	0.000113146
Bacteria/Bacteroidetes/Flavobacteriia/Flavobacteriales/Flavobacteriaceae/Flavobacterium/OTU_000074	0.00447251	0.00330686	0.00415362	0.00218802	0.00340787	0.00157858	0.00253004	0.00296842	0.0113936	0.00308155	0.000153364	0.000696296	3.8215e-05	0.000247012	0.00359329	0.00193542	0.00273042	0.00123387	0.000608868	0.000172141	6.77224e-05	0.00284484	0.00379752	0.00182269	0.000769137	0.000662459	0.000257904	0.000143099	0.00269218	0.0028652	0.00212717	0.00172495	0.00163964	0.00134978	4.29401e-05	0.000380989	0.000142295	0.000246731	5.60368e-05	7.65892e-05	9.46406e-05	0.000167007	0.000201516	9.55292e-05	0.000115961	0.0001149	0.00019572	5.12199e-05	0.000155576
Bacteria/Bacteroidetes/Flavobacteriia/Flavobacteriales/Flavobacteriaceae/Flavobacterium/OTU_000076	0.00512408	0.0039269	0.00438437	0.00166214	0.00175557	0.000909128	0.00174788	0.00121705	0.0101953	0.00260628	0.000630496	0.0131003	0.000277059	0.0110205	0.00354692	0.000959576	0.00206246	0.00738608	0.000173962	0.00300741	7.90094e-05	0.00233255	0.00231202	0.00147786	0.00119419	0.00068086	0.000675886	0.000304085	0.00210916	0.00273769	0.00168269	0.00170365	0.00151819	0.000973099	3.22051e-05	0.000571483	0.000166011	9.86923e-05	7.84516e-05	0.000102119	0.000162241	0.00011562	0.00024802	0.000191058	0.000513543	5.10667e-05	0.0001631	0.00015366	0.000212149
Bacteria/Bacteroidetes/Flavobacteriia/Flavobacteriales/Flavobacteriaceae/Flavobacterium/OTU_000130	0.00529301	0.00534102	0.00359321	0.00015025	0.000140821	9.09128e-05	0.000119718	9.89472e-05	9.29666e-05	9.19864e-05	5.11213e-05	0	2.86612e-05	1.90009e-05	0.000104321	3.2528e-05	4.68741e-05	1.71371e-05	2.17453e-05	3.03779e-05	0	5.44989e-05	2.23384e-05	8.21032e-05	4.04809e-05	7.36065e-05	0	7.15493e-05	8.57383e-05	0.000157511	9.52464e-05	0.000159717	6.07275e-05	0	0	1.90494e-05	0.00348622	0.00202319	0.0031941	0.000982895	0.00174409	0.00292905	0.00108509	0.00140906	0.000695767	0.00116177	0.000750261	0.000802445	0.00178205
Bacteria/Bacteroidetes/Flavobacteriia/Flavobacteriales/Flavobacteriaceae/Flavobacterium/OTU_000185	0.00190645	0.0017187	0.00148343	0.000676126	0.000300419	0.000297533	0.000327229	0.000207789	0.000743733	0.00124182	0.000630496	0.00532169	0.00221647	0.0147257	0.00037092	0.000154508	0.000210933	0.00279334	0.0013917	0.0036656	0.000530492	0.000239795	0.000245722	0.000180627	0.000161924	3.68033e-05	0.000222331	1.78873e-05	0.000411544	0.000345024	0.000309551	0.0002449	0.000668003	6.27806e-05	2.14701e-05	6.6673e-05	0.000213442	0.000148038	0.000190525	0	1.35201e-05	7.70802e-05	1.55012e-05	7.16469e-05	0.000115961	0.000178733	3.262e-05	0.00010244	5.65731e-05
Bacteria/Bacteroidetes/Flavobacteriia/Flavobacteriales/Flavobacteriaceae/Flavobacterium/OTU_000219	8.04408e-06	0.000228435	3.29652e-05	0	0	0	1.19718e-05	9.89472e-06	2.06592e-05	0	1.70404e-05	9.94708e-06	9.55374e-06	0	5.79562e-05	0.000309016	5.85926e-05	0.00181653	0	2.02519e-05	0	1.08998e-05	0.000100523	0.0160922	4.04809e-05	0.00266824	2.66797e-05	0.00117162	6.85906e-05	0	1.58744e-05	3.19434e-05	0	0	1.0735e-05	0	0.000343879	0.000222058	0.00042588	0.000140414	0.000283922	0.000462481	0.000356528	0.00152847	0.000231922	0.000178733	9.78601e-05	0.00015366	0.00397426
Bacteria/Bacteroidetes/Flavobacteriia/Flavobacteriales/Flavobacteriaceae/Flavobacterium/OTU_000245	0.00254193	0.00246927	0.00181309	3.75626e-05	9.38808e-06	5.78536e-05	3.59154e-05	0.000128631	5.16481e-05	0	3.40808e-05	9.94708e-06	9.55374e-05	1.90009e-05	3.47737e-05	2.4396e-05	2.3437e-05	3.42742e-05	2.17453e-05	1.0126e-05	2.25741e-05	3.26993e-05	1.11692e-05	0	4.04809e-05	1.84016e-05	0	1.78873e-05	1.71477e-05	8.25058e-05	7.9372e-06	2.12956e-05	0	3.13903e-05	4.29401e-05	9.52472e-06	0.00192098	0.00145571	0.00159145	0.0004723	0.00113569	0.00133606	0.000480538	0.000668705	0.000265054	0.000638333	0.00011417	0.000239026	0.000678877
Bacteria/Bacteroidetes/Flavobacteriia/Flavobacteriales/Flavobacteriaceae/Flavobacterium/OTU_000319	0.000908981	0.00070706	0.000593374	0.000159641	0.000131433	9.91777e-05	0.00013169	0.00016821	0.000898677	0.000260628	0.000374889	0.00400867	0.000630547	0.00110205	0.000428876	8.132e-05	0.000164059	0.000668346	0.000217453	0.000324031	1.12871e-05	8.71982e-05	0.000156369	0.000131365	0.000182164	9.20082e-05	9.78256e-05	5.3662e-05	0.000120034	0.000262518	0.000150807	8.51825e-05	0.000607275	0.000156951	0.000279111	7.61977e-05	1.18579e-05	2.46731e-05	1.12074e-05	0	1.35201e-05	0	4.65037e-05	4.77646e-05	3.31318e-05	3.83e-05	1.631e-05	0	4.24298e-05
Bacteria/Bacteroidetes/Flavobacteriia/Flavobacteriales/Flavobacteriaceae/Flavobacterium/OTU_000348	0.000193058	0.000239313	9.88957e-05	9.39064e-06	0	8.2648e-06	1.19718e-05	0	0	1.53311e-05	5.11213e-05	0	0.000114645	0	1.15912e-05	0	1.17185e-05	0	4.34906e-05	5.06298e-05	0	0	0	0	0	0	8.89324e-06	8.94366e-06	0	7.50053e-06	7.9372e-06	0	0	0	0	1.90494e-05	0.00142295	0.000888231	0.00143454	0.000906306	0.000730085	0.000860729	0.000511541	0.000716469	0.000347884	0.000663867	0.000587161	0.000512199	0.000707164
Bacteria/Bacteroidetes/Flavobacteriia/Flavobacteriales/Flavobacteriaceae/Flavobacterium/OTU_000397	0.000852673	0.00055477	0.000582386	0.000685517	0.000159597	0.000264474	0.000191549	0.000158316	0.000423514	0.000383277	0.000238566	0.00297418	3.8215e-05	0.00446522	0.000266599	4.8792e-05	0.000304682	0.000462701	0.00143519	0.000374661	0.000643363	3.26993e-05	0.000156369	6.56825e-05	2.02405e-05	9.20082e-05	5.33594e-05	3.57747e-05	0.000445839	0.000202514	0.000158744	0.000383321	0.00024291	9.41708e-05	0	2.85741e-05	4.74316e-05	0	3.36221e-05	1.27649e-05	2.70402e-05	0	1.55012e-05	4.77646e-05	4.96977e-05	5.10667e-05	3.262e-05	0	1.41433e-05
Bacteria/Bacteroidetes/Flavobacteriia/Flavobacteriales/Flavobacteriaceae/Flavobacterium/OTU_000600	0.000257411	0.000315457	0.000153838	0.000676126	0.000525733	0.000173561	0.000742251	0.000583788	0.000795381	0.000260628	0.00040897	0.000815661	0.000191075	0.000475023	0.000614336	0.0002033	0.000257807	0.00070262	0.00041316	0.000273401	0.000248315	0.000130797	0.00027923	8.21032e-05	6.07214e-05	3.68033e-05	1.77865e-05	6.26056e-05	0.000685906	0.000885062	0.0003413	0.000543038	0	9.41708e-05	3.22051e-05	9.52472e-06	3.55737e-05	9.86923e-05	8.9659e-05	0.000127649	8.11205e-05	6.42335e-05	0.000232518	9.55292e-05	0.00028162	7.66e-05	0.00011417	3.41466e-05	0.000198006
Bacteria/Bacteroidetes/Flavobacteriia/Flavobacteriales/Flavobacteriaceae/Flavobacterium/OTU_000737	1.60882e-05	4.35114e-05	1.09884e-05	0.000328672	0.000122045	0.000132237	0.000327229	0.00136547	0.000475162	0.000214635	0.000766819	0.00241714	0.00150949	0.00355317	0.000150686	0.000211432	0.000457022	0.00238205	0.00817622	0.000425291	0.00290078	3.26993e-05	0.000122861	0.000180627	0.000627454	0.000128811	0.000160078	0.000330916	0.000462987	0.000150011	0.000420672	0.000181013	6.07275e-05	0.000188342	0.00015029	0.000114297	5.92895e-05	9.86923e-05	5.60368e-05	0.000434006	4.05603e-05	0.00015416	0.000186015	0.000167176	0.00028162	0.0005362	0.00013048	0.00010244	0.000127289
Bacteria/Bacteroidetes/Flavobacteriia/Flavobacteriales/Flavobacteriaceae/Flavobacterium/OTU_001113	0	1.08778e-05	0	0.00014086	0.000262866	9.91777e-05	0.000438966	9.89472e-05	9.29666e-05	0.00029129	1.70404e-05	5.96825e-05	2.86612e-05	1.90009e-05	0.000197051	5.6924e-05	0.000246089	0.000137097	8.69811e-05	0	4.51483e-05	0.000130797	0.000100523	1.64206e-05	6.07214e-05	1.84016e-05	4.44662e-05	8.94366e-06	0.000411544	0.000315022	0.000166681	0.000212956	0	0	7.51452e-05	3.80989e-05	0.000118579	7.40192e-05	0.000112074	3.82946e-05	8.11205e-05	3.85401e-05	0.000155012	2.38823e-05	0.000132527	5.10667e-05	6.52401e-05	3.41466e-05	0.000127289
Bacteria/Bacteroidetes/Flavobacteriia/Flavobacteriales/Flavobacteriaceae/Flavobacterium/OTU_001139	0.00061135	0.000424236	0.000461513	0.000281719	0.000460016	0.00020662	0.000323238	0.00033642	0.00164241	0.000551919	0.000255606	0.000636613	0.000277059	0.00100705	0.000567971	0.000333412	0.000457022	0.000942539	0.000108726	0.000283527	0.000361186	0.000425091	0.000491444	0.000229889	0.000101202	9.20082e-05	4.44662e-05	1.78873e-05	0.00051443	0.00043503	0.000365111	0.000425913	0.000303638	0.000219732	1.0735e-05	9.52472e-06	3.55737e-05	4.93462e-05	2.24147e-05	5.10595e-05	2.70402e-05	1.28467e-05	4.65037e-05	2.38823e-05	4.96977e-05	5.10667e-05	0	1.70733e-05	4.24298e-05
Bacteria/Bacteroidetes/Flavobacteriia/Flavobacteriales/Flavobacteriaceae/Flavobacterium/OTU_001140	0.000305675	0.000424236	0.000494478	3.75626e-05	0	5.78536e-05	0.000107746	2.96842e-05	0.000568129	0.000306621	1.70404e-05	0	0	0	0.00027819	0.00012198	0.000175778	0.000394153	0	0.000364535	0	0.000174396	0.000189876	0.000131365	8.09618e-05	0	6.22527e-05	2.6831e-05	0.000240067	3.00021e-05	0.000174618	6.38869e-05	6.07275e-05	0	0	9.52472e-06	0	0	0	0	1.35201e-05	1.28467e-05	3.10025e-05	0	3.31318e-05	0	0	1.70733e-05	0
Bacteria/Bacteroidetes/Flavobacteriia/Flavobacteriales/Flavobacteriaceae/Flavobacterium/OTU_001182	0.000370028	0.000195801	0.000230757	0.000122078	1.87762e-05	2.47944e-05	5.9859e-05	4.94736e-05	0.000578459	6.13243e-05	0	0.00123344	0	0.000874043	0.00018546	4.066e-05	0.000105467	0.000171371	2.17453e-05	2.02519e-05	1.12871e-05	4.35991e-05	0.000100523	1.64206e-05	6.07214e-05	0	0	0	1.71477e-05	6.75047e-05	6.34976e-05	4.25913e-05	0.000364365	0	8.58802e-05	0	1.18579e-05	2.46731e-05	2.24147e-05	0	0	1.28467e-05	0	0	0	0	0	0	2.82865e-05
Bacteria/Bacteroidetes/Flavobacteriia/Flavobacteriales/Flavobacteriaceae/Flavobacterium/OTU_001247	0.000546998	0.000435114	0.000417559	1.87813e-05	6.57166e-05	8.2648e-06	4.38966e-05	1.97894e-05	0.000526811	0.00029129	1.70404e-05	1.98942e-05	0	5.70028e-05	0.000255007	0.000130112	0.000175778	0.000308467	0	8.10077e-05	0	0.000119898	0.000100523	0.00026273	0.000121443	5.52049e-05	4.44662e-05	8.94366e-06	0.000308658	1.50011e-05	0.000182556	2.12956e-05	6.07275e-05	6.27806e-05	0	9.52472e-06	1.18579e-05	2.46731e-05	0	1.27649e-05	1.35201e-05	1.28467e-05	0	0	1.65659e-05	0	0	0	0
Bacteria/Bacteroidetes/Flavobacteriia/Flavobacteriales/Flavobacteriaceae/Flavobacterium/OTU_001804	0.000715923	0.000815838	0.000714246	0	0	0	0	1.97894e-05	2.06592e-05	0	1.70404e-05	0	0	0	3.47737e-05	0	0	1.71371e-05	0	0	0	0	0	0	0	0	0	0	0	1.50011e-05	0	0	0	0	0	0	0.000474316	0.000592154	0.000537954	0.000178708	8.11205e-05	0.000346861	6.20049e-05	4.77646e-05	1.65659e-05	0	1.631e-05	0.000119513	7.07164e-05
Bacteria/Bacteroidetes/Flavobacteriia/Flavobacteriales/Flavobacteriaceae/Flavobacterium/OTU_002067	0	0	0	0	0	0	0.00059859	0	0	0	5.11213e-05	0	4.77687e-05	0	0	0	1.17185e-05	0	6.52358e-05	1.0126e-05	7.90094e-05	0	0	0	0	0	0	8.94366e-06	0	3.75026e-05	4.76232e-05	0	0	0	0.000118085	0.000247643	0	0	1.12074e-05	0	0	0	1.55012e-05	2.38823e-05	0	0	1.631e-05	0	0
Bacteria/Bacteroidetes/Flavobacteriia/Flavobacteriales/Flavobacteriaceae/Flavobacterium/OTU_002082	0	5.43892e-05	1.09884e-05	9.39064e-06	0	0	0	0	0	0	1.70404e-05	9.94708e-06	2.86612e-05	1.90009e-05	0	8.132e-06	0	0	0	0	0	0	0	0	0	0	0	8.94366e-06	3.42953e-05	7.50053e-06	0	1.06478e-05	0	0	0	2.85741e-05	0.000142295	0.000123365	0.000179318	0.000204238	2.70402e-05	6.42335e-05	6.20049e-05	7.16469e-05	0.000149093	7.66e-05	0.00013048	0.000119513	0.000396012
Bacteria/Bacteroidetes/Flavobacteriia/Flavobacteriales/Flavobacteriaceae/Flavobacterium/OTU_002148	5.63086e-05	0.000174045	0.000109884	9.39064e-06	0	0	0	0	0	0	0	0	0	0	0	0	0	0	0	0	0	0	0	0	0	0	0	0	0	2.25016e-05	0	0	0	0	0	0	0.000118579	0.000172712	0.000134488	7.65892e-05	8.11205e-05	0.000192701	0.000108509	7.16469e-05	4.96977e-05	8.93666e-05	0.00011417	5.12199e-05	0.000367725
Bacteria/Bacteroidetes/Flavobacteriia/Flavobacteriales/Flavobacteriaceae/Flavobacterium/OTU_002691	9.6529e-05	8.70227e-05	6.59304e-05	4.69532e-05	4.69404e-05	8.2648e-06	1.59624e-05	1.97894e-05	6.19777e-05	0.000122649	0	0.000338201	5.73225e-05	0.000304015	0.000139095	4.8792e-05	2.3437e-05	6.85483e-05	6.52358e-05	0.000465794	9.02965e-05	5.44989e-05	3.35076e-05	9.85238e-05	4.04809e-05	1.84016e-05	1.77865e-05	0	0.000102886	0.000112508	3.9686e-05	9.58303e-05	0.000182183	3.13903e-05	1.0735e-05	2.85741e-05	0	0	0	0	0	1.28467e-05	0	2.38823e-05	1.65659e-05	1.27667e-05	0	0	0
Bacteria/Bacteroidetes/Flavobacteriia/Flavobacteriales/Flavobacteriaceae/Flavobacterium/OTU_002733	0.000305675	0.000130534	0.000120872	3.75626e-05	5.63285e-05	2.47944e-05	4.38966e-05	0	0.00025824	1.53311e-05	0	1.98942e-05	9.55374e-06	0	5.79562e-05	2.4396e-05	0.000152341	1.71371e-05	0	0	0	7.62984e-05	8.93535e-05	4.92619e-05	0	1.84016e-05	0	0	3.42953e-05	5.25037e-05	5.55604e-05	3.19434e-05	0.000121455	6.27806e-05	0	0	0	0	0	0	0	1.28467e-05	1.55012e-05	0	0	0	0	0	0
Bacteria/Bacteroidetes/Flavobacteriia/Flavobacteriales/Flavobacteriaceae/Flavobacterium/OTU_003149	0.00268672	0.00172958	0.00254931	0.000892111	0.00112657	0.000479359	0.0010176	0.000989472	0.0070448	0.0015791	0.000170404	0.00529185	9.55374e-05	0.00324916	0.0019821	0.000886388	0.00137107	0.0045756	0.000935047	0.00161003	0.000180593	0.00105728	0.00120627	0.000640405	0.000607214	0.000864877	0.000293477	0.000241479	0.00178336	0.00128259	0.00093659	0.000766643	0.00206474	0.000533635	8.58802e-05	0.000457186	0.000106721	4.93462e-05	5.60368e-05	3.82946e-05	2.70402e-05	0.000102774	0.00012401	9.55292e-05	0.000347884	6.38333e-05	6.52401e-05	6.82932e-05	0.000127289
Bacteria/Bacteroidetes/Flavobacteriia/Flavobacteriales/Flavobacteriaceae/Flavobacterium/OTU_003254	2.41322e-05	5.43892e-05	0	0	1.87762e-05	0	3.9906e-06	0	2.06592e-05	0	0	1.98942e-05	1.91075e-05	0	0	0	0	0	0	0	4.51483e-05	0	0	0	0	0	8.89324e-06	0	0	0	0	0	0	0	1.0735e-05	0	0.000177868	2.46731e-05	0.000224147	1.27649e-05	4.05603e-05	7.70802e-05	4.65037e-05	7.16469e-05	0	2.55333e-05	0	0	4.24298e-05
Bacteria/Bacteroidetes/Flavobacteriia/Flavobacteriales/Flavobacteriaceae/Flavobacterium/OTU_003731	0	3.26335e-05	0	0	0	0	0	0	0	0	0	9.94708e-06	0	0	0	8.132e-06	0	0	0	0	0	0	0	0	0	0	0	0	0	0	0	0	6.07275e-05	0	2.14701e-05	0	2.37158e-05	4.93462e-05	0.000100866	1.27649e-05	0	3.85401e-05	1.55012e-05	0	0	0.000102133	0	1.70733e-05	8.48596e-05
Bacteria/Bacteroidetes/Flavobacteriia/Flavobacteriales/Flavobacteriaceae/Flavobacterium/OTU_003971	0	0	1.09884e-05	0	0	0	0	0	0	0	0	0	0	0	0	0	0	0	0	0	0	0	0	0	0	0	0	0	0	0	0	0	0	0	0	0	4.74316e-05	4.93462e-05	3.36221e-05	2.55297e-05	0	7.70802e-05	1.55012e-05	0	0	1.27667e-05	1.631e-05	1.70733e-05	0
Bacteria/Bacteroidetes/Flavobacteriia/Flavobacteriales/Flavobacteriaceae/Flavobacterium/OTU_004705	6.43527e-05	6.52671e-05	2.19768e-05	8.45158e-05	3.75523e-05	0	4.38966e-05	4.94736e-05	0	1.53311e-05	0	0	0	0	1.15912e-05	1.6264e-05	3.51556e-05	0	0	1.0126e-05	0	9.8098e-05	0.000167538	8.21032e-05	0	1.84016e-05	8.89324e-06	0	3.42953e-05	6.00042e-05	3.17488e-05	9.58303e-05	0.000425093	3.13903e-05	0	0	0	0	0	0	1.35201e-05	0	1.55012e-05	0	0	0	0	0	0
Bacteria/Bacteroidetes/Flavobacteriia/Flavobacteriales/Flavobacteriaceae/Flavobacterium/OTU_004724	8.04408e-06	1.08778e-05	0	0	0	0	0	0	0	0	0	0	0	1.90009e-05	0	0	0	0	2.17453e-05	0	0	0	0	0	0	0	8.89324e-06	0	0	0	0	0	0	0	0	0	7.11474e-05	7.40192e-05	0.000123281	1.27649e-05	4.05603e-05	1.28467e-05	0	2.38823e-05	0	0	0	0	0
Bacteria/Bacteroidetes/Flavobacteriia/Flavobacteriales/Flavobacteriaceae/Flavobacterium/OTU_005432	5.63086e-05	4.35114e-05	2.19768e-05	0	0	8.2648e-06	3.59154e-05	0	3.09889e-05	1.53311e-05	0	9.94708e-06	0	0	3.47737e-05	8.132e-06	1.17185e-05	1.71371e-05	0	0	0	5.44989e-05	2.23384e-05	0	0	0	0	0	0	2.25016e-05	0	2.12956e-05	0	0	0	0	0	0	0	0	0	0	0	0	0	0	0	0	0
Bacteria/Bacteroidetes/Flavobacteriia/Flavobacteriales/Flavobacteriaceae/Flavobacterium/OTU_005447	0	1.08778e-05	1.09884e-05	9.39064e-06	0	0	3.9906e-06	0	0	0	0	0	0	0	0	0	0	0	0	0	0	0	0	0	0	1.84016e-05	0	0	1.71477e-05	1.50011e-05	0	0	0	0	0	0	9.48632e-05	0.000123365	0.000134488	6.38244e-05	2.70402e-05	8.99269e-05	4.65037e-05	2.38823e-05	0	1.27667e-05	0	0	7.07164e-05
Bacteria/Bacteroidetes/Flavobacteriia/Flavobacteriales/Flavobacteriaceae/Flavobacterium/OTU_005495	0	0	0	0	0	0	3.9906e-06	0	0	0	0	0	0	0	0	8.132e-06	0	0	0	0	0	1.08998e-05	1.11692e-05	0	0	0	0	0	3.42953e-05	2.25016e-05	1.58744e-05	5.32391e-05	0	0	0	0	0	0	0	0	0	1.28467e-05	0	0	0	0	0	0	0
Bacteria/Bacteroidetes/Flavobacteriia/Flavobacteriales/Flavobacteriaceae/Flavobacterium/OTU_005782	2.41322e-05	6.52671e-05	3.29652e-05	0	0	0	0	0	1.03296e-05	0	0	0	0	1.90009e-05	0	0	0	0	0	1.0126e-05	1.12871e-05	0	1.11692e-05	0	0	0	0	0	0	0	0	0	0	0	4.29401e-05	0	1.18579e-05	9.86923e-05	0.000112074	1.27649e-05	8.11205e-05	8.99269e-05	3.10025e-05	2.38823e-05	0	1.27667e-05	0	5.12199e-05	4.24298e-05
Bacteria/Bacteroidetes/Flavobacteriia/Flavobacteriales/Flavobacteriaceae/Flavobacterium/OTU_006035	6.43527e-05	7.61449e-05	5.4942e-05	0	0	0	0	0	0	0.00029129	0	9.94708e-06	0	0	0	0	0	0.000102822	2.17453e-05	0	7.90094e-05	0	0	0	0	0	2.66797e-05	0	1.71477e-05	0	7.9372e-06	3.19434e-05	0	0	0	0	0	0	0	0	2.70402e-05	1.28467e-05	0	0	0	0	0	0	0
Bacteria/Bacteroidetes/Flavobacteriia/Flavobacteriales/Flavobacteriaceae/Flavobacterium/OTU_006340	0.000185014	0.000228435	0.000175815	9.39064e-06	1.87762e-05	3.30592e-05	3.9906e-06	0	2.06592e-05	0	0	0	0	0	0	0	0	0	0	0	0	0	1.11692e-05	0	0	0	0	0	0	0	7.9372e-06	0	0	0	0	0	0	0	1.12074e-05	1.27649e-05	1.35201e-05	1.28467e-05	1.55012e-05	0	0	0	0	0	0
Bacteria/Bacteroidetes/Flavobacteriia/Flavobacteriales/Flavobacteriaceae/Flavobacterium/OTU_006834	1.60882e-05	3.26335e-05	2.19768e-05	0	0	8.2648e-06	0	0	0	0	0	0	0	0	0	8.132e-06	0	0	0	0	0	0	1.11692e-05	1.64206e-05	0	0	0	0	0	7.50053e-06	7.9372e-06	1.06478e-05	0	0	0	0	0.000177868	9.86923e-05	0.000100866	5.10595e-05	0.000148721	7.70802e-05	0.000139511	4.77646e-05	1.65659e-05	1.27667e-05	0	3.41466e-05	0.000155576
Bacteria/Bacteroidetes/Flavobacteriia/Flavobacteriales/Flavobacteriaceae/Flavobacterium/OTU_007066	0.000104573	4.35114e-05	0.000109884	0	0	2.47944e-05	3.9906e-06	1.97894e-05	0	0	1.70404e-05	0	0	0	2.31825e-05	0	0	0	0	0	0	0	0	0	2.02405e-05	0	0	0	5.1443e-05	0	0	0	0	0	0	0	3.55737e-05	2.46731e-05	1.12074e-05	1.27649e-05	2.70402e-05	3.85401e-05	0	4.77646e-05	1.65659e-05	1.27667e-05	0	0	0
Bacteria/Bacteroidetes/Flavobacteriia/Flavobacteriales/Flavobacteriaceae/Flavobacterium/OTU_007100	0.000128705	2.17557e-05	7.69189e-05	4.69532e-05	9.38808e-06	8.2648e-06	2.79342e-05	9.89472e-06	6.19777e-05	3.06621e-05	0	9.94708e-06	0	0	0	8.132e-06	2.3437e-05	1.71371e-05	0	0	0	8.71982e-05	4.46768e-05	4.92619e-05	4.04809e-05	0	0	0	5.1443e-05	3.75026e-05	7.9372e-06	1.06478e-05	0	3.13903e-05	0	9.52472e-06	0	2.46731e-05	0	0	0	0	0	0	0	0	0	0	0
Bacteria/Bacteroidetes/Flavobacteriia/Flavobacteriales/Flavobacteriaceae/Flavobacterium/OTU_007207	1.60882e-05	0	0	0	0	0	0	9.89472e-06	0	0	0	0	0	0	0	0	0	0	0	0	0	0	2.23384e-05	0	0	1.84016e-05	0	0	0	0	0	1.06478e-05	0	0	1.0735e-05	0	0.000118579	4.93462e-05	8.9659e-05	1.27649e-05	5.40804e-05	7.70802e-05	0	7.16469e-05	0	1.27667e-05	0	0	2.82865e-05
Bacteria/Bacteroidetes/Flavobacteriia/Flavobacteriales/Flavobacteriaceae/Flavobacterium/OTU_007546	0	0	1.09884e-05	9.39064e-06	0	8.2648e-06	2.79342e-05	0	2.06592e-05	0	0	0	0	0	1.15912e-05	1.6264e-05	1.17185e-05	0	0	0	0	1.08998e-05	0	0	0	0	0	0	5.1443e-05	0	0	2.12956e-05	0	0	0	0	1.18579e-05	0	2.24147e-05	0	0	0	0	0	0	0	0	0	0
Bacteria/Bacteroidetes/Flavobacteriia/Flavobacteriales/Flavobacteriaceae/Flavobacterium/OTU_007651	8.84849e-05	6.52671e-05	3.29652e-05	0	0	0	0	0	5.16481e-05	0	0	0	0	0	0	0	0	0	0	0	0	0	1.11692e-05	0	0	0	0	0	1.71477e-05	0	0	0	0	0	0	0	0	0	0	0	0	0	0	0	0	0	1.631e-05	1.70733e-05	0
Bacteria/Bacteroidetes/Flavobacteriia/Flavobacteriales/Flavobacteriaceae/Flavobacterium/OTU_007884	0.000297631	0.00025019	0.000285699	0.000122078	5.63285e-05	3.30592e-05	9.17838e-05	9.89472e-05	0.000320218	0.000122649	0.000170404	0.0015219	0.000200629	0.00060803	0.000115912	6.5056e-05	3.51556e-05	0.00041129	4.34906e-05	0.000911337	0	0.000108998	4.46768e-05	4.92619e-05	2.02405e-05	3.68033e-05	4.44662e-05	4.47183e-05	5.1443e-05	0.000187513	4.76232e-05	4.25913e-05	0.00170037	3.13903e-05	0.00259788	3.80989e-05	1.18579e-05	4.93462e-05	0	0	0	0	0	0	8.28295e-05	1.27667e-05	1.631e-05	0	1.41433e-05
Bacteria/Bacteroidetes/Flavobacteriia/Flavobacteriales/Flavobacteriaceae/Flavobacterium/OTU_008101	0.000144793	0.000163168	8.79073e-05	0	9.38808e-06	0	7.9812e-06	0	1.03296e-05	0	0	0	0	0	0	0	1.17185e-05	0	0	0	0	0	0	0	0	0	0	0	1.71477e-05	7.50053e-06	0	0	0	0	0	0	0	0	0	0	0	0	0	0	0	0	0	1.70733e-05	0
Bacteria/Bacteroidetes/Flavobacteriia/Flavobacteriales/Flavobacteriaceae/Flavobacterium/OTU_009767	0	0	1.09884e-05	9.39064e-06	9.38808e-06	0	3.9906e-06	0	3.09889e-05	0	1.70404e-05	7.95767e-05	4.77687e-05	1.90009e-05	0	8.132e-06	2.3437e-05	0.00011996	0.000478396	1.0126e-05	0.000101584	0	0	1.64206e-05	0	0	3.55729e-05	8.94366e-06	1.71477e-05	1.50011e-05	7.9372e-06	1.06478e-05	0	0	0	0	0	0	2.24147e-05	0	1.35201e-05	2.56934e-05	3.10025e-05	2.38823e-05	0	6.38333e-05	0	0	2.82865e-05
Bacteria/Bacteroidetes/Flavobacteriia/Flavobacteriales/Flavobacteriaceae/Flavobacterium/OTU_009802	9.6529e-05	4.35114e-05	1.09884e-05	0	2.81643e-05	0	3.9906e-06	0	6.19777e-05	0	0	0	0	0	2.31825e-05	0	0	0	0	0	0	1.08998e-05	0	0	0	0	0	0	0	0	0	0	0	0	0	0	0.000106721	0	3.36221e-05	2.55297e-05	0	1.28467e-05	0	0	0	0	0	0	0
Bacteria/Bacteroidetes/Flavobacteriia/Flavobacteriales/Flavobacteriaceae/Flavobacterium/OTU_009883	0	0	0	0	0	0	7.9812e-06	0	0	0	1.70404e-05	0	5.73225e-05	0	0	0	0	0	0	0	0	0	0	0	0	0	0	0	0	0	0	0	0	0	0	0	0	0	0	0	0	0	0	0	0	0	0	0	1.41433e-05
Bacteria/Bacteroidetes/Flavobacteriia/Flavobacteriales/Flavobacteriaceae/Flavobacterium/OTU_009998	0	1.08778e-05	0	0	0	0	0	0	1.03296e-05	0	0	0.000159153	0	0	0	0	0	8.56854e-05	0	1.0126e-05	0	0	1.11692e-05	0	0	0	0	0	0	0	0	1.06478e-05	0	0	4.29401e-05	0	0	2.46731e-05	7.84516e-05	2.55297e-05	0	0	0	0	0	5.10667e-05	3.262e-05	1.70733e-05	7.07164e-05
Bacteria/Bacteroidetes/Flavobacteriia/Flavobacteriales/Flavobacteriaceae/Flavobacterium/OTU_010526	2.41322e-05	0	0	0	0	0	0	0	0	0	0	0	0	0	0	0	0	0	0	0	0	0	0	0	0	0	0	0	0	0	0	0	0	0	0	0	0	0	0	0	0	0	0	0	0	0	0	0	0
Bacteria/Bacteroidetes/Flavobacteriia/Flavobacteriales/Flavobacteriaceae/Flavobacterium/OTU_010628	0	0	0	0	9.38808e-06	0	3.9906e-06	9.89472e-06	0	0	1.70404e-05	0	0	0	0	0	1.17185e-05	0	0	0	1.12871e-05	0	0	0	2.02405e-05	0	0	0	0	0	0	0	6.07275e-05	0	0	0	2.37158e-05	2.46731e-05	0	1.27649e-05	0	1.28467e-05	0	0	0	0	0	0	0
Bacteria/Bacteroidetes/Flavobacteriia/Flavobacteriales/Flavobacteriaceae/Flavobacterium/OTU_010853	0	0	0	0	0	0	7.9812e-06	1.97894e-05	3.09889e-05	0	0	1.98942e-05	0	1.90009e-05	0	1.6264e-05	0.000175778	1.71371e-05	0	0	2.25741e-05	0	1.11692e-05	3.28413e-05	4.04809e-05	0	0	8.94366e-06	0	0	0	1.06478e-05	0	0	2.14701e-05	0	0	2.46731e-05	2.24147e-05	0	1.35201e-05	0	0	0	1.65659e-05	1.27667e-05	0	1.70733e-05	1.41433e-05
Bacteria/Bacteroidetes/Flavobacteriia/Flavobacteriales/Flavobacteriaceae/Flavobacterium/OTU_011310	2.41322e-05	3.26335e-05	4.39536e-05	0	0	0	0	0	0	0	0	0	0	0	0	0	0	0	0	0	0	0	0	0	0	0	0	0	0	0	0	0	0	0	0	0	1.18579e-05	0	2.24147e-05	0	0	0	4.65037e-05	0	1.65659e-05	0	0	0	0
Bacteria/Bacteroidetes/Flavobacteriia/Flavobacteriales/Flavobacteriaceae/Flavobacterium/OTU_011396	8.84849e-05	0.000108778	8.79073e-05	0	0	0	3.9906e-06	0	1.03296e-05	0	0	0	0	0	0	0	0	0	0	0	0	0	0	0	0	0	0	0	0	0	0	0	0	0	0	0	2.37158e-05	0	0	0	0	0	0	4.77646e-05	1.65659e-05	0	1.631e-05	0	1.41433e-05
Bacteria/Bacteroidetes/Flavobacteriia/Flavobacteriales/Flavobacteriaceae/Flavobacterium/OTU_011972	0	0	0	0	0	0	0	2.96842e-05	0	0	0	9.94708e-06	0	0	1.15912e-05	0	0	1.71371e-05	0	0	0	0	0	0	0	0	0	0	0	0	0	2.12956e-05	0	0	0	0	7.11474e-05	4.93462e-05	4.48295e-05	5.10595e-05	4.05603e-05	2.56934e-05	1.55012e-05	2.38823e-05	0	1.27667e-05	0	0	1.41433e-05
Bacteria/Bacteroidetes/Flavobacteriia/Flavobacteriales/Flavobacteriaceae/Flavobacterium/OTU_012488	2.41322e-05	1.08778e-05	2.19768e-05	7.51251e-05	9.38808e-06	0	0	0	0	0	0	0	0	0	0	0	0	0	0	1.0126e-05	0	0	0	0	0	0	8.89324e-06	0	0	3.75026e-05	0	0	0	0	1.0735e-05	8.57224e-05	0	0	1.12074e-05	0	0	1.28467e-05	0	2.38823e-05	1.65659e-05	0	0	0	1.41433e-05
Bacteria/Bacteroidetes/Flavobacteriia/Flavobacteriales/Flavobacteriaceae/Gilvibacter/OTU_004799	4.82645e-05	1.08778e-05	3.29652e-05	0	6.57166e-05	2.47944e-05	0	0	2.06592e-05	0	0	9.94708e-06	0	0	0	5.6924e-05	7.03111e-05	0.000171371	0.000195707	0	0	3.26993e-05	0	0	0	0	0	0	0.000154329	2.25016e-05	0	0	0.000303638	0.000251122	1.0735e-05	0	0	2.46731e-05	0	1.27649e-05	1.35201e-05	0	0	0	0	0	0	0	1.41433e-05
Bacteria/Bacteroidetes/Flavobacteriia/Flavobacteriales/Flavobacteriaceae/Joostella/OTU_003302	0	0	0	0	0	0	0	0	0	0	0	0	0.000544563	0	0	0	0	0	0	0	0	0	0	0	0	0	0	0	0	0	0	0	0	0	0	0	0	0	0	0	0	0	0	0	0	0	0	0	0
Bacteria/Bacteroidetes/Flavobacteriia/Flavobacteriales/Flavobacteriaceae/Kordia/OTU_003735	2.41322e-05	6.52671e-05	0	0	0	0	1.59624e-05	9.89472e-06	1.03296e-05	1.53311e-05	1.70404e-05	9.94708e-06	1.91075e-05	1.90009e-05	0	2.4396e-05	0	1.71371e-05	0	1.0126e-05	0.000101584	1.08998e-05	0	0	0	0	6.22527e-05	1.78873e-05	0	0	3.17488e-05	0	6.07275e-05	0	0.000246906	8.57224e-05	0.000249016	0.000197385	0.000156903	1.27649e-05	5.40804e-05	6.42335e-05	1.55012e-05	2.38823e-05	6.62636e-05	2.55333e-05	0	1.70733e-05	2.82865e-05
Bacteria/Bacteroidetes/Flavobacteriia/Flavobacteriales/Flavobacteriaceae/Lutibacter/OTU_012093	0	0	0	9.39064e-06	1.87762e-05	8.2648e-06	3.9906e-06	0	0	0	0	0	0	1.90009e-05	0	0	0	0	0	0	0	0	0	0	0	0	0	0	0	0	0	2.12956e-05	0	0	0	0	2.37158e-05	0	0	1.27649e-05	0	0	0	2.38823e-05	3.31318e-05	1.27667e-05	1.631e-05	1.70733e-05	0
Bacteria/Bacteroidetes/Flavobacteriia/Flavobacteriales/Flavobacteriaceae/Maribacter/OTU_004149	0	1.08778e-05	1.09884e-05	0	0	8.2648e-06	7.9812e-06	0	0	0	0	1.98942e-05	0	0	0	0	0	0	0	0	1.12871e-05	0	0	0	0	1.84016e-05	0	0	1.71477e-05	0	2.38116e-05	0	0	0	0	0	0.000130437	4.93462e-05	8.9659e-05	0	0.000135201	2.56934e-05	4.65037e-05	2.38823e-05	1.65659e-05	5.10667e-05	0	0	4.24298e-05
Bacteria/Bacteroidetes/Flavobacteriia/Flavobacteriales/Flavobacteriaceae/Maribacter/OTU_007132	1.60882e-05	0	2.19768e-05	0	0	0	0	0	0	0	0	0	9.55374e-06	0	0	0	0	0	0	0	0	0	1.11692e-05	0	0	0	0	0	0	7.50053e-06	0	0	0	0	0	0	1.18579e-05	4.93462e-05	2.24147e-05	0	2.70402e-05	2.56934e-05	0	0	1.65659e-05	1.27667e-05	1.631e-05	1.70733e-05	2.82865e-05
Bacteria/Bacteroidetes/Flavobacteriia/Flavobacteriales/Flavobacteriaceae/Maribacter/OTU_010431	1.60882e-05	0	0	0	0	0	0	0	1.03296e-05	0	0	0	0	0	0	0	0	0	0	0	0	0	0	0	0	0	0	0	0	0	0	0	0	0	0	0	2.37158e-05	0	6.72442e-05	2.55297e-05	1.35201e-05	1.28467e-05	4.65037e-05	0	1.65659e-05	6.38333e-05	1.631e-05	0	2.82865e-05
Bacteria/Bacteroidetes/Flavobacteriia/Flavobacteriales/Flavobacteriaceae/Maritimimonas/OTU_007699	0	0	0	0	0	0	0	0	0	0	0	0	0	0	0	0	0	0	0	0	0	0	0	0	0	0	0	0	0	0	0	0	0	0	0	0	3.55737e-05	2.46731e-05	1.12074e-05	6.38244e-05	0	0	0	0	1.65659e-05	0	3.262e-05	3.41466e-05	1.41433e-05
Bacteria/Bacteroidetes/Flavobacteriia/Flavobacteriales/Flavobacteriaceae/Muricauda/OTU_012671	0	0	0	0	0	0	0	0	0	0	0	0	0	0	1.15912e-05	0	2.3437e-05	0	0	0	0	0	0	0	0	0	0	0	1.71477e-05	0	3.17488e-05	1.06478e-05	0	0	0	0	0	0	0	0	0	0	0	0	0	0	0	0	0
Bacteria/Bacteroidetes/Flavobacteriia/Flavobacteriales/Flavobacteriaceae/NS3a_marine_group/OTU_000004	0.0103366	0.00969216	0.00941706	0.00874269	0.00941625	0.0113063	0.0104195	0.0058082	0.0275698	0.00705229	0.00371481	0.034964	0.0010318	0.0138517	0.00851957	0.00850607	0.0107342	0.00632358	0.0135473	0.00175179	0.00361186	0.00888332	0.0105102	0.00860441	0.014897	0.0106361	0.0206679	0.00897944	0.00663614	0.00678798	0.00700061	0.00671877	0.0188255	0.0104216	0.0287699	0.0156491	0.000391311	0.000986923	0.000672442	0.000153178	0.000419123	0.000411094	0.000728558	0.000597058	0.000530109	0.000766	0.000603471	0.000256099	0.000678877
Bacteria/Bacteroidetes/Flavobacteriia/Flavobacteriales/Flavobacteriaceae/NS3a_marine_group/OTU_000686	0.000321763	0.000217557	0.000142849	0.000272329	0.000234702	0.000247944	0.000271361	0.000138526	0.000289229	0.000183973	0.000136323	4.97354e-05	3.8215e-05	3.80019e-05	0.000139095	9.7584e-05	0.000187496	0.000257056	0.000391415	0	4.51483e-05	0.000305194	0.000212215	9.85238e-05	0.000485771	0.000460041	0.000889324	0.000420352	0.000102886	0.000180013	0.000206367	0.000159717	0.00024291	0.000251122	0.000257641	0.000723878	0	2.46731e-05	2.24147e-05	0	0	0	1.55012e-05	0	3.31318e-05	3.83e-05	1.631e-05	0	0
Bacteria/Bacteroidetes/Flavobacteriia/Flavobacteriales/Flavobacteriaceae/NS3a_marine_group/OTU_004457	8.04408e-06	3.26335e-05	1.09884e-05	9.39064e-06	1.87762e-05	7.43832e-05	2.39436e-05	0	7.23073e-05	1.53311e-05	0	0.000129312	0	0	4.6365e-05	3.2528e-05	3.51556e-05	8.56854e-05	0.000260943	0	4.51483e-05	2.17996e-05	2.23384e-05	3.28413e-05	6.07214e-05	5.52049e-05	6.22527e-05	4.47183e-05	1.71477e-05	3.00021e-05	1.58744e-05	2.12956e-05	0.00072873	0.000156951	0.000407931	0.000114297	0	0	0	0	0	0	0	0	0	2.55333e-05	1.631e-05	0	0
Bacteria/Bacteroidetes/Flavobacteriia/Flavobacteriales/Flavobacteriaceae/NS3a_marine_group/OTU_004653	0.0133371	0.0131078	0.0118015	0.0109589	0.0125331	0.0145461	0.0151004	0.00809388	0.0375172	0.00806415	0.00485652	0.0466319	0.00121333	0.020692	0.0104321	0.0121655	0.0143318	0.0106935	0.0194185	0.00234922	0.00503403	0.0125674	0.0145311	0.0120692	0.0188439	0.0136356	0.0280404	0.0122528	0.00804225	0.00876061	0.00900079	0.00894416	0.0277525	0.0149418	0.0392687	0.0195733	0.000545463	0.00118431	0.000717272	0.000191473	0.000567844	0.000565255	0.000899071	0.000788116	0.000762031	0.00100857	0.000733951	0.000290246	0.000664734
Bacteria/Bacteroidetes/Flavobacteriia/Flavobacteriales/Flavobacteriaceae/NS3a_marine_group/OTU_008344	0.00329003	0.00268683	0.00261524	0.00277963	0.00312623	0.00416546	0.00363943	0.00212736	0.00979248	0.00205436	0.00126099	0.0122747	0.000286612	0.00532026	0.00255007	0.00296005	0.00408976	0.00274193	0.00454476	0.000607558	0.00111742	0.00300834	0.00356297	0.00264372	0.00499939	0.00351471	0.00636756	0.00313028	0.00228064	0.00207765	0.00230179	0.00201244	0.00649784	0.00376683	0.00983329	0.00468616	0.000130437	0.000345423	0.00021294	3.82946e-05	0.000216321	0.000141314	0.000263521	0.000119412	0.000182225	0.0003447	0.0001631	6.82932e-05	0.000198006
Bacteria/Bacteroidetes/Flavobacteriia/Flavobacteriales/Flavobacteriaceae/NS3a_marine_group/OTU_008655	0.00331416	0.00317633	0.00275809	0.00244157	0.00252539	0.0035456	0.00316055	0.00165242	0.0081604	0.00159443	0.00109059	0.00913142	0.00015286	0.00328716	0.00256167	0.00232575	0.00296479	0.0015252	0.00382717	0.000465794	0.000778807	0.00240885	0.00295984	0.00229889	0.00402785	0.00288906	0.00579839	0.00227169	0.0014404	0.00211515	0.00156363	0.00184207	0.00479747	0.00295069	0.00805127	0.00430517	0.000118579	0.000148038	0.000112074	5.10595e-05	0.000108161	0.00011562	0.000108509	0.000167176	0.000132527	0.000217033	0.0001631	8.53665e-05	0.000198006
Bacteria/Bacteroidetes/Flavobacteriia/Flavobacteriales/Flavobacteriaceae/NS3a_marine_group/OTU_008933	0.000530909	0.000489503	0.000604362	0.000478923	0.00048818	0.000595066	0.000614552	0.00033642	0.0016734	0.000306621	0.000170404	0.00219831	3.8215e-05	0.00104505	0.000521606	0.000544844	0.00055077	0.00041129	0.00078283	9.11337e-05	0.000169306	0.000621287	0.000636644	0.00052546	0.000971542	0.000662459	0.00103162	0.000643944	0.000240067	0.000330023	0.000380986	0.000319434	0.00115382	0.000659196	0.00164246	0.000885799	2.37158e-05	0	2.24147e-05	0	2.70402e-05	2.56934e-05	4.65037e-05	2.38823e-05	8.28295e-05	6.38333e-05	3.262e-05	3.41466e-05	2.82865e-05
Bacteria/Bacteroidetes/Flavobacteriia/Flavobacteriales/Flavobacteriaceae/NS3a_marine_group/OTU_009131	0	0	0	0	0	0	0	0	0	0	0	0	0	0	0	0	1.17185e-05	3.42742e-05	8.69811e-05	1.0126e-05	9.02965e-05	1.08998e-05	0	0	2.02405e-05	0	1.77865e-05	8.0493e-05	0	0	0	1.06478e-05	0.000303638	0	0.000407931	3.80989e-05	0	0	0	0	0	0	0	0	0	0	0	0	0
Bacteria/Bacteroidetes/Flavobacteriia/Flavobacteriales/Flavobacteriaceae/NS3a_marine_group/OTU_011131	8.04408e-06	0	0	0	0	8.2648e-06	7.9812e-06	9.89472e-06	0	0	0	3.97883e-05	0	1.90009e-05	1.15912e-05	2.4396e-05	0	1.71371e-05	4.34906e-05	0	0	0	3.35076e-05	1.64206e-05	6.07214e-05	0	9.78256e-05	0	0	0	1.58744e-05	0	0.000121455	3.13903e-05	0.00012882	3.80989e-05	0	0	0	0	0	0	0	0	0	0	0	0	0
Bacteria/Bacteroidetes/Flavobacteriia/Flavobacteriales/Flavobacteriaceae/NS3a_marine_group/OTU_011788	0	0	0	0	9.38808e-06	0	3.9906e-06	9.89472e-06	1.03296e-05	3.06621e-05	0	3.97883e-05	0	3.80019e-05	1.15912e-05	8.132e-06	0	0	0	0	1.12871e-05	1.08998e-05	0	1.64206e-05	2.02405e-05	0	0	8.94366e-06	3.42953e-05	0	1.58744e-05	1.06478e-05	0	0	1.0735e-05	0	0	0	0	1.27649e-05	0	0	0	0	0	1.27667e-05	0	0	0
Bacteria/Bacteroidetes/Flavobacteriia/Flavobacteriales/Flavobacteriaceae/NS3a_marine_group/OTU_012875	0.000273499	0.000174045	0.000120872	0.000206594	0.000112657	0.00019009	0.000163615	0.000128631	5.16481e-05	0.000107318	0.00039193	2.98412e-05	0.000515902	7.60037e-05	0.000150686	3.2528e-05	0.000105467	0.00113105	0.00117424	0.00304792	0.0025283	9.8098e-05	0.000145199	6.56825e-05	0.000344088	0.000864877	0.000755925	0.0023969	0.000137181	3.75026e-05	0.000103184	0.000117126	0.00163964	0.000313903	0.0113147	0.00234308	1.18579e-05	2.46731e-05	2.24147e-05	1.27649e-05	0	0	0	0	6.62636e-05	3.83e-05	6.52401e-05	0	2.82865e-05
Bacteria/Bacteroidetes/Flavobacteriia/Flavobacteriales/Flavobacteriaceae/NS3a_marine_group/OTU_013180	0.00435989	0.00423148	0.00393385	0.00353088	0.00428097	0.00447126	0.00460914	0.002256	0.0116105	0.00282092	0.00146548	0.0144133	0.000353489	0.00649832	0.00375556	0.00365127	0.00486319	0.00286189	0.00626264	0.000779699	0.00155761	0.00332443	0.00434482	0.00346475	0.00655791	0.00428758	0.00843079	0.00406042	0.00264074	0.00258768	0.0026669	0.00253418	0.00929131	0.0042063	0.0122165	0.00648633	0.000189726	0.000296077	0.000201733	7.65892e-05	0.000243362	0.000269781	0.000356528	0.000191058	0.000231922	0.000242567	0.00027727	0.000136586	0.000254579
Bacteria/Bacteroidetes/Flavobacteriia/Flavobacteriales/Flavobacteriaceae/NS4_marine_group/OTU_003146	0.000337851	0.000337213	0.000417559	1.87813e-05	0	0	7.9812e-06	0	5.16481e-05	3.06621e-05	0	0	0	0	1.15912e-05	0	1.17185e-05	0	0	0	0	0	5.5846e-05	1.64206e-05	0	0	0	0	0	1.50011e-05	2.38116e-05	1.06478e-05	0	0	0	0	0	0	0	0	0	0	0	0	0	0	0	0	0
Bacteria/Bacteroidetes/Flavobacteriia/Flavobacteriales/Flavobacteriaceae/NS5_marine_group/OTU_000103	0.00167317	0.00156641	0.0018021	0.0010048	0.00215926	0.00163643	0.00144859	0.00109831	0.000185933	0.000659236	0.000340808	1.98942e-05	3.8215e-05	1.90009e-05	0.00117072	0.00044726	0.000914045	0.000891128	0.00132646	1.0126e-05	2.25741e-05	0.00143877	0.00123978	0.0015107	0.00135611	0.00270504	0.00063142	0.00153831	0.00118319	0.00107258	0.00137314	0.00138422	0.00412947	0.00307625	0.000687042	0.00148586	3.55737e-05	0.000222058	0.000123281	8.93541e-05	5.40804e-05	3.85401e-05	0.000108509	0.000191058	0.000149093	6.38333e-05	8.15501e-05	1.70733e-05	5.65731e-05
Bacteria/Bacteroidetes/Flavobacteriia/Flavobacteriales/Flavobacteriaceae/NS5_marine_group/OTU_005008	2.41322e-05	6.52671e-05	6.59304e-05	0	9.38808e-06	4.95888e-05	2.39436e-05	0	2.06592e-05	0	0	0	0	0	1.15912e-05	8.132e-06	5.85926e-05	0	0	0	0	2.17996e-05	4.46768e-05	0	0	0	0	8.94366e-06	1.71477e-05	1.50011e-05	1.58744e-05	4.25913e-05	0	0	0	0	0	0	0	0	1.35201e-05	0	0	0	0	0	0	0	0
Bacteria/Bacteroidetes/Flavobacteriia/Flavobacteriales/Flavobacteriaceae/NS5_marine_group/OTU_008488	0	0	0	9.39064e-06	3.75523e-05	2.47944e-05	7.9812e-06	0	0	0	0	0	0	0	1.15912e-05	8.132e-06	0	5.14112e-05	4.34906e-05	0	0	1.08998e-05	0	1.64206e-05	0	0	0	0	1.71477e-05	4.50032e-05	0	0	6.07275e-05	0.000219732	0	0	0	0	0	0	0	0	0	0	3.31318e-05	0	0	0	0
Bacteria/Bacteroidetes/Flavobacteriia/Flavobacteriales/Flavobacteriaceae/NS5_marine_group/OTU_011787	0.000603306	0.00040248	0.000505467	0.000366235	0.000732271	0.000677714	0.000554693	0.000385894	0.000113626	0.000153311	0.000102243	0	0	1.90009e-05	0.000336146	0.000178904	0.000292963	0.00029133	0.000434906	0	0	0.000425091	0.000424429	0.000623984	0.00042505	0.000552049	0.00032905	0.000545563	0.000308658	0.000382527	0.000492106	0.000638869	0.00121455	0.000910318	0.000236171	0.000619107	1.18579e-05	0.000123365	0	0	4.05603e-05	2.56934e-05	0	4.77646e-05	0	3.83e-05	1.631e-05	0	4.24298e-05
Bacteria/Bacteroidetes/Flavobacteriia/Flavobacteriales/Flavobacteriaceae/OTU_000021	0.00175361	0.00124007	0.00169221	0.00197203	0.00176496	0.0019257	0.00169201	0.00148421	0.000454503	0.000981189	0.00386818	0.000825608	0.00576091	0.000266013	0.00173869	0.000430996	0.000984356	0.0124758	0.013743	0.0308538	0.0249331	0.00111178	0.00118393	0.00105092	0.00356232	0.00802311	0.00637645	0.0248813	0.00174906	0.000727551	0.00110327	0.00138422	0.0176717	0.00373544	0.113899	0.0252595	8.30053e-05	0.000246731	7.84516e-05	1.27649e-05	4.05603e-05	8.99269e-05	0.00012401	0.000143294	0.000944256	0.0004979	0.00011417	3.41466e-05	7.07164e-05
Bacteria/Bacteroidetes/Flavobacteriia/Flavobacteriales/Flavobacteriaceae/OTU_000055	0.0108354	0.00910475	0.00688973	0.000807595	0.000966973	0.000479359	0.00117324	0.000959788	0.00100197	0.000935196	0.000732738	0.0012036	0.000802515	0.000665033	0.000625927	0.000333412	0.000468741	0.000634072	0.000978537	0.000769573	0.000586927	0.000795684	0.000614305	0.000673246	0.000141683	0.000828074	0.00060474	0.000697606	0.000668759	0.000975068	0.000658788	0.0012245	0.00048582	0.000156951	0.000687042	0.00082865	0.00825309	0.00555144	0.00611922	0.00297421	0.00546212	0.00581956	0.00358078	0.00506305	0.00263398	0.00504283	0.00194089	0.00288539	0.00558659
Bacteria/Bacteroidetes/Flavobacteriia/Flavobacteriales/Flavobacteriaceae/OTU_000058	0.00575152	0.00456869	0.00363716	0.00145555	0.000938808	0.00042977	0.00148849	0.00171179	0.00104329	0.002269	0.0057767	0.00675407	0.00823533	0.00796139	0.000915708	0.000414732	0.000808578	0.00416431	0.00424033	0.00717931	0.00576769	0.000762984	0.00108341	0.00114944	0.00155852	0.00408516	0.00761261	0.00968599	0.000737349	0.0014701	0.00109533	0.000894416	0.00151819	0.000659196	0.00209333	0.0060101	0.000355737	0.000222058	0.000201733	0.000140414	0.000148721	0.000256934	0.000155012	0.000405999	0.000215357	0.0003447	0.0003262	0.00015366	0.000254579
Bacteria/Bacteroidetes/Flavobacteriia/Flavobacteriales/Flavobacteriaceae/OTU_000108	2.41322e-05	0.000228435	7.69189e-05	0	2.81643e-05	1.65296e-05	7.9812e-06	2.96842e-05	0	0	0.000102243	3.97883e-05	9.55374e-05	1.90009e-05	0	1.6264e-05	0	3.42742e-05	0	8.10077e-05	2.25741e-05	0	0	0	2.02405e-05	1.84016e-05	1.77865e-05	8.94366e-06	0	7.50053e-06	0	0	0	3.13903e-05	1.0735e-05	4.76236e-05	0.00195655	0.00145571	0.00190525	0.00157008	0.00160889	0.00197839	0.00159663	0.00234047	0.00178912	0.00215757	0.00185934	0.00208294	0.0020932
Bacteria/Bacteroidetes/Flavobacteriia/Flavobacteriales/Flavobacteriaceae/OTU_000115	0.00164099	0.00106603	0.00116477	0.000563438	0.000901256	0.000851275	0.000917838	0.000504631	0.000712744	0.000536588	0.000937223	0.00185016	0.000601886	0.000779038	0.000938891	0.000414732	0.000433585	0.00227923	0.00500141	0.000921463	0.00782194	0.000632187	0.000625475	0.000459778	0.000971542	0.000460041	0.00285473	0.000849648	0.000703054	0.000772554	0.000761971	0.000724051	0.00103237	0.000784757	0.00317757	0.00373369	0.000166011	0.000222058	0.00021294	7.65892e-05	0.000216321	0.000359708	9.30074e-05	0.000191058	0.000215357	0.000293633	9.78601e-05	0.00010244	0.000240436
Bacteria/Bacteroidetes/Flavobacteriia/Flavobacteriales/Flavobacteriaceae/OTU_000143	4.02204e-05	0.000261068	8.79073e-05	1.87813e-05	1.87762e-05	8.2648e-06	1.19718e-05	0	2.06592e-05	3.06621e-05	6.81617e-05	1.98942e-05	0.000114645	5.70028e-05	0	3.2528e-05	1.17185e-05	5.14112e-05	2.17453e-05	6.07558e-05	1.12871e-05	4.35991e-05	1.11692e-05	1.64206e-05	0	1.84016e-05	8.89324e-06	1.78873e-05	0	7.50053e-06	7.9372e-06	0	0	0	0	5.71483e-05	0.0027036	0.0022946	0.00219664	0.00206791	0.00246066	0.00250511	0.00186015	0.00231658	0.00188851	0.00215757	0.00171255	0.00225368	0.00217806
Bacteria/Bacteroidetes/Flavobacteriia/Flavobacteriales/Flavobacteriaceae/OTU_000176	0	0.000119656	9.88957e-05	9.39064e-06	0	8.2648e-06	1.19718e-05	3.95789e-05	1.03296e-05	0	8.52021e-05	1.98942e-05	5.73225e-05	1.90009e-05	1.15912e-05	8.132e-06	1.17185e-05	3.42742e-05	2.17453e-05	7.08818e-05	2.25741e-05	0	2.23384e-05	0	2.02405e-05	3.68033e-05	1.77865e-05	1.78873e-05	0	7.50053e-06	0	1.06478e-05	0	0	0	1.90494e-05	0.00174311	0.00167777	0.00149058	0.00128925	0.00116273	0.00149022	0.00142611	0.0018867	0.00137497	0.00167243	0.00106015	0.00122928	0.00192348
Bacteria/Bacteroidetes/Flavobacteriia/Flavobacteriales/Flavobacteriaceae/OTU_000200	8.04408e-06	0.000358969	0.000219768	0	9.38808e-06	2.47944e-05	0	2.96842e-05	1.03296e-05	0	5.11213e-05	0	6.68762e-05	1.90009e-05	0	4.066e-05	1.17185e-05	3.42742e-05	2.17453e-05	3.03779e-05	0	1.08998e-05	0	0	0	0	0	1.78873e-05	0	1.50011e-05	2.38116e-05	0	0	3.13903e-05	2.14701e-05	9.52472e-06	0.00126879	0.000789539	0.00132247	0.00137861	0.00136553	0.00113051	0.00151912	0.00238823	0.00134184	0.00169797	0.0017941	0.00225368	0.00347924
Bacteria/Bacteroidetes/Flavobacteriia/Flavobacteriales/Flavobacteriaceae/OTU_000231	0	9.79006e-05	6.59304e-05	9.39064e-06	0	3.30592e-05	3.9906e-06	1.97894e-05	0	1.53311e-05	0.000136323	7.95767e-05	0.000200629	9.50047e-05	0	1.6264e-05	1.17185e-05	5.14112e-05	0	6.07558e-05	1.12871e-05	0	0	0	0	1.84016e-05	0	1.78873e-05	0	1.50011e-05	0	2.12956e-05	0	0	3.22051e-05	2.85741e-05	0.00119765	0.000764866	0.000784516	0.000638244	0.000635444	0.000796495	0.000744059	0.00119412	0.00102709	0.00148093	0.000782881	0.00129757	0.00130118
Bacteria/Bacteroidetes/Flavobacteriia/Flavobacteriales/Flavobacteriaceae/OTU_000298	0.00302457	0.00229522	0.00234053	9.39064e-06	3.75523e-05	4.1324e-05	0.00013169	8.90525e-05	0.000134285	6.13243e-05	0	0	0	0	0.000127504	3.2528e-05	0.000105467	5.14112e-05	2.17453e-05	0	0	8.71982e-05	0.000122861	8.21032e-05	0	0	0	0	0	3.75026e-05	9.52464e-05	9.58303e-05	0	3.13903e-05	0	0	0.000581037	0.000394769	0.000392258	0.000165943	0.000229842	0.000167007	0.00024802	0.000334352	0.000132527	0.0001915	0.00011417	0.00015366	0.000169719
Bacteria/Bacteroidetes/Flavobacteriia/Flavobacteriales/Flavobacteriaceae/OTU_000310	0	0.00015229	3.29652e-05	9.39064e-06	0	1.65296e-05	3.9906e-06	0	0	0	1.70404e-05	0	5.73225e-05	0	0	1.6264e-05	0	3.42742e-05	0	7.08818e-05	1.12871e-05	0	1.11692e-05	0	0	0	0	8.94366e-06	0	1.50011e-05	0	0	0	0	4.29401e-05	1.90494e-05	0.00145852	0.00140637	0.000874175	0.00114884	0.00150073	0.00141314	0.0012556	0.00128964	0.00122588	0.00224693	0.00181041	0.00189514	0.00195177
Bacteria/Bacteroidetes/Flavobacteriia/Flavobacteriales/Flavobacteriaceae/OTU_000330	8.04408e-06	9.79006e-05	7.69189e-05	1.87813e-05	0	2.47944e-05	0	0	0	1.53311e-05	0.000119283	1.98942e-05	0.000248397	3.80019e-05	0	8.132e-06	2.3437e-05	3.42742e-05	0	3.03779e-05	0	1.08998e-05	1.11692e-05	1.64206e-05	4.04809e-05	0	1.77865e-05	2.6831e-05	0	7.50053e-06	0	0	0	0	0	3.80989e-05	0.000818195	0.000937577	0.000919004	0.000765892	0.000676005	0.000655182	0.000465037	0.000907528	0.000728899	0.000778766	0.00109277	0.00124635	0.00086274
Bacteria/Bacteroidetes/Flavobacteriia/Flavobacteriales/Flavobacteriaceae/OTU_000389	4.82645e-05	4.35114e-05	2.19768e-05	0.000657345	0.00143638	0.000322327	0.000953753	0.000366105	0.000361537	0.000582581	0.000119283	1.98942e-05	9.55374e-06	0	0.000301372	0.000178904	0.000527333	3.42742e-05	6.52358e-05	5.06298e-05	0	0.00049049	0.000502614	0.000328413	2.02405e-05	3.68033e-05	2.66797e-05	2.6831e-05	0.000377248	0.000330023	0.000365111	0.000883768	6.07275e-05	6.27806e-05	2.14701e-05	4.76236e-05	0.000355737	0.000345423	0.000302599	0.000114884	0.000297442	0.000244087	0.000170514	0.000143294	4.96977e-05	0.000127667	4.89301e-05	6.82932e-05	7.07164e-05
Bacteria/Bacteroidetes/Flavobacteriia/Flavobacteriales/Flavobacteriaceae/OTU_000490	0.00342678	0.0022082	0.0020878	1.87813e-05	0.000103269	0.000123972	0.000107746	7.91578e-05	0.000175604	9.19864e-05	0	0	0	0	0.000173869	4.8792e-05	9.37482e-05	0	0	0	0	0.000130797	5.5846e-05	8.21032e-05	0	0	0	0	3.42953e-05	6.00042e-05	9.52464e-05	0.000149069	6.07275e-05	3.13903e-05	0	0	1.18579e-05	0	4.48295e-05	0	0	1.28467e-05	1.55012e-05	2.38823e-05	0	0	0	0	4.24298e-05
Bacteria/Bacteroidetes/Flavobacteriia/Flavobacteriales/Flavobacteriaceae/OTU_000573	0.00135141	0.00115305	0.00130762	4.69532e-05	9.38808e-05	9.91777e-05	0.000215492	7.91578e-05	0.000382196	0.000199304	0.000204485	0.000497354	4.77687e-05	0.000114006	0.000173869	0.000105716	0.000164059	0.000205645	0.000326179	6.07558e-05	0.000316038	0.000228895	0.00013403	0.000114944	0.000404809	0.000368033	0.00093379	0.000223592	0.000102886	0.000195014	0.000119058	9.58303e-05	0.000303638	0.000188342	0.000322051	0.000838175	0.000403168	0.000370096	0.000504332	0.000165943	0.000324482	0.000449635	0.000186015	0.000143294	6.62636e-05	6.38333e-05	1.631e-05	0.00015366	0.000127289
[truncated: 11,979 more rows]
[truncated: 16 more columns]
